# Supplementary material for: Synchronised monitoring of plant and insect diversity: a case study using automated Malaise traps and DNA-based methods
Source: Biodivers Data J. 2024 Jul 30;12:e127669. doi: 10.3897/BDJ.12.e127669 (PMC11303846; doi:10.3897/BDJ.12.e127669)
Supplement: Supplementary material 1 — Insect ESVs detected in the insect malaise trap multisampler [file bdj-12-e127669-s001.xlsx]

## Sheet: AMMOD_ESV
ESV	Phylum	Class	Order	Family	Genus	Species	Similarity	Status	Flags	RL_Kat	invasive	pollinator	Melb_B01	Melb_B02	Melb_B03	Melb_B04	Melb_B05	Melb_B06	Melb_B07	Melb_B08	Britz_B01	Britz_B02	Britz_B03	Britz_B04	Britz_B05	Britz_B06	Britz_B07	Britz_B08	Britz_B09	Britz_B10	Britz_B11	Britz_B12
ESV_310	Arthropoda	Insecta	Diptera	Chironomidae	Ablabesmyia	Ablabesmyia monilis	100	Private	3	NA	NA	NA	0	1	0	0	0	0	0	0	0	1	1	0	1	1	1	0	1	1	0	1
ESV_1629	Arthropoda	Insecta	Diptera	Chironomidae	Ablabesmyia	Ablabesmyia phatta	100	Private	NA	NA	NA	NA	0	0	0	0	0	0	0	0	0	0	0	0	0	0	1	0	0	1	0	0
ESV_1002	Arthropoda	Insecta	Hymenoptera	Colletidae	Hylaeus	Hylaeus confusus	99.68	Private	NA	*	NA	pollinator	0	0	0	0	0	0	0	0	0	0	0	0	0	1	0	0	0	0	0	0
ESV_4226	Arthropoda	Insecta	Hemiptera	Tingidae	Acalypta	Acalypta gracilis	100	Private	NA	*	NA	NA	0	0	0	0	0	0	0	0	0	0	0	0	0	0	1	0	0	0	0	0
ESV_174	Arthropoda	Insecta	Diptera	Tachinidae	Acemya	Acemya rufitibia	100	Published	NA	NA	NA	NA	0	0	0	0	0	0	0	0	0	0	0	1	1	0	0	0	0	0	0	0
ESV_363	Arthropoda	Insecta	Diptera	Limoniidae	Achyrolimonia	Achyrolimonia decemmaculata	100	Published	NA	NA	NA	NA	0	0	1	0	1	0	0	0	0	0	0	0	0	0	0	0	0	0	0	0
ESV_2786	Arthropoda	Insecta	Lepidoptera	Noctuidae	Acronicta	Acronicta leporina	100	Published	NA	*	NA	NA	0	0	0	0	0	0	0	0	0	0	0	1	0	0	0	0	0	0	0	0
ESV_1066	Arthropoda	Insecta	Hymenoptera	Ichneumonidae	Acroricnus	Acroricnus stylator	100	Private	NA	NA	NA	NA	0	0	0	0	0	0	0	0	0	0	0	1	0	0	0	0	0	1	1	0
ESV_1014	Arthropoda	Insecta	Diptera	Limoniidae	Dicranomyia	Dicranomyia morio	100	Published	NA	NA	NA	pollinator	0	1	0	0	0	0	0	0	0	0	0	0	0	0	0	0	0	0	0	0
ESV_597	Arthropoda	Insecta	Hemiptera	Miridae	Adelphocoris	Adelphocoris lineolatus	100	Published	1	*	NA	NA	0	0	0	0	0	0	0	0	0	1	0	0	0	0	0	0	0	1	0	0
ESV_1015	Arthropoda	Insecta	Hemiptera	Cixiidae	Tachycixius	Tachycixius pilosus	100	Private	NA	*	NA	pollinator	0	0	0	0	0	0	0	0	0	0	1	1	1	0	0	0	0	0	0	0
ESV_378	Arthropoda	Insecta	Diptera	Culicidae	Aedes	Aedes cantans	100	Published	NA	NA	NA	NA	0	0	0	0	0	0	0	0	0	0	0	1	1	1	1	1	1	0	0	0
ESV_613	Arthropoda	Insecta	Diptera	Culicidae	Aedes	Aedes vexans	100	Private	NA	NA	invasive	NA	0	0	0	0	0	0	0	0	0	0	0	0	0	0	0	1	1	0	0	1
ESV_2092	Arthropoda	Insecta	Diptera	Culicidae	Aedes	Aedes cinereus	100	Published	2	NA	NA	NA	0	0	0	0	0	0	0	0	0	0	0	1	1	0	0	0	0	0	0	0
ESV_1309	Arthropoda	Insecta	Hemiptera	Pentatomidae	Aelia	Aelia acuminata	100	Private	1	*	NA	NA	0	0	0	0	0	0	0	0	0	0	0	1	0	0	0	0	0	0	0	0
ESV_315	Arthropoda	Insecta	Diptera	Sarcophagidae	Agria	Agria affinis	100	Published	NA	NA	NA	NA	0	0	0	0	1	0	0	0	0	0	0	0	0	0	0	0	0	0	0	0
ESV_504	Arthropoda	Insecta	Coleoptera	Buprestidae	Agrilus	Agrilus angustulus	100	Private	NA	*	NA	NA	0	0	0	0	0	0	0	0	0	0	0	0	0	1	0	0	0	0	0	0
ESV_346	Arthropoda	Insecta	Coleoptera	Elateridae	Agriotes	Agriotes pilosellus	100	Published	NA	*	NA	NA	0	0	0	1	0	0	0	0	0	0	0	0	0	0	0	0	0	0	0	0
ESV_1043	Arthropoda	Insecta	Lepidoptera	Hepialidae	Triodia	Triodia sylvina	100	Published	NA	*	NA	pollinator	0	0	0	1	0	0	0	0	0	0	0	0	0	0	0	0	0	0	0	0
ESV_691	Arthropoda	Insecta	Diptera	Agromyzidae	Agromyza	Agromyza abiens	99.35	Private	2023-03-04	NA	NA	NA	0	1	0	0	0	0	0	0	0	0	0	0	0	0	0	0	0	0	0	0
ESV_254	Arthropoda	Insecta	Diptera	Agromyzidae	Agromyza	Agromyza nigripes	99.59	Published	NA	NA	NA	NA	0	0	1	1	1	0	0	0	0	0	0	0	0	0	0	0	0	0	0	0
ESV_271	Arthropoda	Insecta	Diptera	Agromyzidae	Agromyza	Agromyza anthracina	100	Private	NA	NA	NA	NA	0	0	1	1	1	0	0	0	0	0	0	0	0	0	0	0	0	0	0	0
ESV_316	Arthropoda	Insecta	Diptera	Agromyzidae	Agromyza	Agromyza reptans	100	Private	2	NA	NA	NA	0	1	0	1	1	0	0	0	0	0	0	0	0	0	0	0	0	0	0	0
ESV_500	Arthropoda	Insecta	Diptera	Agromyzidae	Agromyza	Agromyza lucida	100	Private	NA	NA	NA	NA	0	0	1	1	1	0	0	0	0	0	0	0	0	0	0	0	0	0	0	0
ESV_1317	Arthropoda	Insecta	Diptera	Agromyzidae	Agromyza	Agromyza mobilis	100	Private	NA	NA	NA	NA	0	0	1	1	1	0	0	0	0	0	0	0	0	0	0	0	0	0	0	0
ESV_2691	Arthropoda	Insecta	Diptera	Agromyzidae	Agromyza	Agromyza albipennis	100	Published	NA	NA	NA	NA	0	0	0	1	0	0	0	0	0	0	0	0	0	0	0	0	0	0	0	0
ESV_3831	Arthropoda	Insecta	Diptera	Agromyzidae	Agromyza	Agromyza luteitarsis	100	Early-Release	NA	NA	NA	NA	0	0	0	0	0	0	0	0	0	0	1	0	0	0	0	0	0	0	0	0
ESV_1083	Arthropoda	Insecta	Diptera	Syrphidae	Scaeva	Scaeva pyrastri	100	Early-Release	NA	*	NA	pollinator	0	0	0	0	0	0	0	0	0	0	0	0	0	0	0	0	1	0	0	0
ESV_3510	Arthropoda	Insecta	Coleoptera	Staphylinidae	Aleochara	Aleochara sparsa	100	Published	2	*	NA	NA	0	0	0	0	0	0	0	0	0	0	0	0	0	0	1	0	0	0	0	0
ESV_98	Arthropoda	Insecta	Hemiptera	Cicadellidae	Allygus	Allygus communis	100	Private	2023-03-04	*	NA	NA	0	0	0	0	0	0	0	0	0	0	0	0	0	0	0	0	0	1	1	0
ESV_2551	Arthropoda	Insecta	Hemiptera	Cicadellidae	Alnetoidia	Alnetoidia alneti	100	Published	2	*	NA	NA	0	0	0	0	1	0	0	0	0	0	0	0	0	0	0	0	0	0	0	0
ESV_110	Arthropoda	Insecta	Hemiptera	Cicadellidae	Thamnotettix	Thamnotettix dilutior	99.68	Published	NA	*	NA	pollinator	0	0	0	0	0	0	0	0	0	0	0	0	0	1	1	1	1	1	1	1
ESV_1106	Arthropoda	Insecta	Diptera	Tabanidae	Haematopota	Haematopota pluvialis	99.68	Private	NA	NA	NA	pollinator	0	0	0	0	0	0	0	0	0	0	0	0	0	1	1	1	0	1	0	0
ESV_1693	Arthropoda	Insecta	Diptera	Agromyzidae	Amauromyza	Amauromyza morionella	100	Private	3	NA	NA	NA	0	0	0	0	1	0	0	0	0	0	0	0	0	0	0	0	0	0	0	0
ESV_1148	Arthropoda	Insecta	Diptera	Tachinidae	Phania	Phania funesta	100	Private	1	NA	NA	pollinator	0	0	0	0	0	0	0	0	0	0	0	1	1	0	0	0	0	0	0	0
ESV_2433	Arthropoda	Insecta	Hymenoptera	Tenthredinidae	Ametastegia	Ametastegia carpini	99.35	Published	2	*	NA	NA	0	1	0	1	0	0	0	0	0	0	0	0	0	0	0	0	0	0	0	0
ESV_63	Arthropoda	Insecta	Hymenoptera	Tenthredinidae	Ametastegia	Ametastegia tenera	100	Published	NA	*	NA	NA	0	0	0	0	0	0	0	0	1	1	1	1	0	1	0	0	0	0	0	0
ESV_1221	Arthropoda	Insecta	Diptera	Drosophilidae	Amiota	Amiota setigera	100	Published	2	NA	NA	NA	0	0	0	0	0	0	0	0	0	0	0	0	1	0	0	0	0	0	0	0
ESV_381	Arthropoda	Insecta	Hymenoptera	Sphecidae	Ammophila	Ammophila sabulosa	100	Private	1	NA	NA	NA	0	0	0	0	0	0	0	0	0	0	0	1	1	1	1	1	1	1	1	1
ESV_93	Arthropoda	Insecta	Coleoptera	Elateridae	Ampedus	Ampedus sanguineus	100	Private	NA	*	NA	NA	0	0	0	0	0	0	0	0	1	1	0	0	0	0	1	0	0	0	0	0
ESV_127	Arthropoda	Insecta	Coleoptera	Elateridae	Ampedus	Ampedus balteatus	100	Private	3	*	NA	NA	0	0	0	0	0	0	0	0	0	0	0	0	1	0	1	0	0	0	0	0
ESV_148	Arthropoda	Insecta	Coleoptera	Elateridae	Ampedus	Ampedus pomorum	100	Private	2	*	NA	NA	0	0	0	0	0	0	0	0	0	0	0	0	1	0	0	0	0	0	0	0
ESV_284	Arthropoda	Insecta	Coleoptera	Elateridae	Ampedus	Ampedus elongatulus	100	Published	NA	*	NA	NA	0	0	0	0	0	0	0	0	0	0	0	0	0	1	0	0	0	0	0	0
ESV_2355	Arthropoda	Insecta	Lepidoptera	Lypusidae	Amphisbatis	Amphisbatis incongruella	99.67	Private	NA	NA	NA	NA	0	0	0	0	0	0	0	0	1	0	0	0	0	0	0	0	0	0	0	0
ESV_811	Arthropoda	Insecta	Hemiptera	Aphididae	Amphorophora	Amphorophora rubi	100	Published	NA	NA	NA	NA	0	0	1	1	0	0	0	0	0	0	0	0	0	0	0	0	0	0	0	0
ESV_1789	Arthropoda	Insecta	Hymenoptera	Figitidae	Anacharis	Anacharis eucharoides	100	Private	2	NA	NA	NA	0	0	0	1	1	0	0	0	0	0	0	0	0	0	0	0	0	0	0	0
ESV_1159	Arthropoda	Insecta	Lepidoptera	Crambidae	Anania	Anania hortulata	100	Private	NA	*	NA	NA	0	0	0	0	1	0	0	0	0	0	0	0	0	0	0	0	0	0	0	0
ESV_115	Arthropoda	Insecta	Diptera	Syrphidae	Rhingia	Rhingia rostrata	100	Private	2	2	NA	pollinator	0	1	0	1	0	0	0	0	0	0	0	0	0	0	0	0	0	0	0	0
ESV_225	Arthropoda	Insecta	Coleoptera	Scraptiidae	Anaspis	Anaspis humeralis	100	Published	2	*	NA	NA	1	0	1	0	0	0	0	0	0	0	0	0	0	0	0	0	0	0	0	0
ESV_338	Arthropoda	Insecta	Coleoptera	Scraptiidae	Anaspis	Anaspis flava	100	Private	NA	*	NA	NA	0	0	0	0	0	0	0	0	0	0	0	1	1	0	0	0	0	0	0	0
ESV_116	Arthropoda	Insecta	Diptera	Sarcophagidae	Sarcophaga	Sarcophaga carnaria	100	Published	2	NA	NA	pollinator	0	1	1	1	1	0	0	0	0	0	0	0	0	0	0	0	0	0	0	0
ESV_778	Arthropoda	Insecta	Coleoptera	Scraptiidae	Anaspis	Anaspis ruficollis	100	Published	2	*	NA	NA	0	0	0	0	0	0	0	0	0	0	0	0	1	1	1	0	0	0	0	0
ESV_1504	Arthropoda	Insecta	Coleoptera	Scraptiidae	Anaspis	Anaspis thoracica	100	Private	NA	*	NA	NA	0	0	1	0	0	0	0	0	0	0	0	0	0	0	0	0	0	0	0	0
ESV_1164	Arthropoda	Insecta	Diptera	Psilidae	Psila	Psila fimetaria	100	Published	NA	NA	NA	pollinator	0	0	0	1	0	0	0	0	0	0	0	0	0	0	0	0	0	0	0	0
ESV_4396	Arthropoda	Insecta	Coleoptera	Scraptiidae	Anaspis	Anaspis brunnipes	100	Published	NA	V	NA	NA	0	0	0	0	0	0	0	0	0	0	0	0	0	0	0	0	1	0	0	0
ESV_1430	Arthropoda	Insecta	Coleoptera	Coccinellidae	Anatis	Anatis ocellata	100	Published	NA	*	NA	NA	0	0	0	0	0	0	0	0	0	1	0	0	0	0	0	0	0	0	0	0
ESV_537	Arthropoda	Insecta	Odonata	Aeshnidae	Anax	Anax imperator	100	Published	NA	*	NA	NA	0	0	0	0	0	0	0	0	0	0	0	0	0	1	1	0	0	0	0	0
ESV_674	Arthropoda	Insecta	Diptera	Chamaemyiidae	Anchioleucopis	Anchioleucopis geniculata	100	Published	NA	NA	NA	NA	0	0	0	0	0	0	0	0	0	1	1	1	0	1	0	0	0	0	0	0
ESV_640	Arthropoda	Insecta	Lepidoptera	Tortricidae	Ancylis	Ancylis mitterbacheriana	100	Early-Release	NA	NA	NA	NA	0	0	0	0	0	0	0	0	0	0	0	0	1	0	0	0	0	0	0	0
ESV_1166	Arthropoda	Insecta	Diptera	Scathophagidae	Scathophaga	Scathophaga lutaria	100	Private	2023-02-03	NA	NA	pollinator	0	0	1	0	0	0	0	0	0	0	0	0	0	0	0	0	0	0	0	0
ESV_1173	Arthropoda	Insecta	Diptera	Empididae	Empis	Empis nigripes	100	Published	2	*	NA	pollinator	0	0	1	0	0	0	0	0	0	0	0	1	0	0	0	0	0	0	0	0
ESV_119	Arthropoda	Insecta	Diptera	Empididae	Empis	Empis chioptera	100	Private	2023-03-04	*	NA	pollinator	1	1	1	0	0	0	0	0	0	0	0	0	0	0	0	0	0	0	0	0
ESV_682	Arthropoda	Insecta	Hymenoptera	Andrenidae	Andrena	Andrena bimaculata	100	Published	2	V	NA	NA	0	0	0	0	0	0	0	0	0	0	0	0	0	1	1	0	0	0	0	0
ESV_1193	Arthropoda	Insecta	Hymenoptera	Apidae	Anthophora	Anthophora plumipes	100	Private	NA	*	NA	pollinator	1	1	0	0	0	0	0	0	0	0	0	0	0	0	0	0	0	0	0	0
ESV_120	Arthropoda	Insecta	Diptera	Fanniidae	Fannia	Fannia mollissima	100	Published	NA	NA	NA	pollinator	0	1	1	0	0	0	0	0	0	0	0	0	0	0	0	0	0	0	0	0
ESV_1198	Arthropoda	Insecta	Hymenoptera	Andrenidae	Andrena	Andrena lathyri	100	Private	NA	*	NA	NA	0	0	1	1	0	0	0	0	0	0	0	0	0	0	0	0	0	0	0	0
ESV_1204	Arthropoda	Insecta	Hymenoptera	Melittidae	Dasypoda	Dasypoda hirtipes	100	Private	NA	V	NA	pollinator	0	0	0	0	0	0	0	0	0	0	0	0	0	1	1	1	1	1	0	0
ESV_1607	Arthropoda	Insecta	Hymenoptera	Andrenidae	Andrena	Andrena pilipes	100	Published	NA	3	NA	NA	0	0	0	0	0	0	0	0	0	0	0	0	0	0	1	1	0	0	0	0
ESV_1213	Arthropoda	Insecta	Hymenoptera	Formicidae	Formica	Formica cunicularia	99.03	Private	2	NA	NA	pollinator	0	0	0	0	0	0	0	0	0	0	0	0	1	0	1	0	0	1	1	0
ESV_2588	Arthropoda	Insecta	Hymenoptera	Andrenidae	Andrena	Andrena ventralis	100	Published	NA	*	NA	NA	0	0	0	0	0	0	0	0	0	1	0	0	0	0	0	0	0	0	0	0
ESV_1700	Arthropoda	Insecta	Diptera	Phoridae	Anevrina	Anevrina thoracica	99.67	Private	1	NA	NA	NA	0	0	0	0	0	0	0	0	0	0	0	0	0	1	0	0	0	0	0	0
ESV_457	Arthropoda	Insecta	Coleoptera	Curculionidae	Anisandrus	Anisandrus dispar	100	Private	1	NA	NA	NA	0	0	0	0	0	0	0	0	1	1	1	0	1	0	0	0	0	0	0	0
ESV_4248	Arthropoda	Insecta	Coleoptera	Ptinidae	Anobium	Anobium pertinax	100	Published	NA	*	NA	NA	0	0	0	0	0	0	0	0	0	0	1	0	0	0	0	0	0	0	0	0
ESV_1473	Arthropoda	Insecta	Hemiptera	Aphididae	Anoecia	Anoecia corni	100	Published	NA	NA	NA	NA	0	0	1	1	0	0	0	0	0	0	0	0	0	0	1	0	1	0	0	0
ESV_701	Arthropoda	Insecta	Coleoptera	Scarabaeidae	Anomala	Anomala dubia	100	Published	2	*	NA	NA	0	0	0	0	0	0	0	0	0	0	0	0	0	1	1	1	0	0	0	0
ESV_4219	Arthropoda	Insecta	Hymenoptera	Ichneumonidae	Anomalon	Anomalon cruentatum	99.53	Published	NA	NA	NA	NA	0	0	0	0	0	0	0	0	0	0	0	0	0	0	1	0	0	0	0	0
ESV_1349	Arthropoda	Insecta	Diptera	Culicidae	Anopheles	Anopheles algeriensis	100	Published	NA	NA	NA	NA	0	0	0	0	0	0	0	0	0	0	0	1	0	0	0	0	0	0	0	0
ESV_3448	Arthropoda	Insecta	Diptera	Culicidae	Anopheles	Anopheles claviger	100	Published	NA	NA	NA	NA	0	0	0	0	0	0	0	0	0	0	0	0	1	0	0	0	0	0	0	0
ESV_1111	Arthropoda	Insecta	Hemiptera	Cicadellidae	Anoscopus	Anoscopus serratulae	100	Published	1	*	NA	NA	0	0	0	0	0	0	0	0	0	0	0	0	0	0	0	1	0	0	0	0
ESV_2383	Arthropoda	Insecta	Hemiptera	Anthocoridae	Anthocoris	Anthocoris nemoralis	100	Private	3	*	NA	NA	0	0	1	0	0	0	0	0	0	0	0	0	0	0	0	0	0	0	0	0
ESV_505	Arthropoda	Insecta	Diptera	Anthomyiidae	Anthomyia	Anthomyia procellaris	100	Published	NA	NA	NA	NA	0	0	0	0	0	0	0	0	0	0	0	1	0	0	0	0	0	0	0	0
ESV_1215	Arthropoda	Insecta	Diptera	Tachinidae	Actia	Actia lamia	100	Published	1	NA	NA	pollinator	0	0	0	0	0	0	0	0	0	0	0	0	1	0	0	0	0	0	0	0
ESV_1216	Arthropoda	Insecta	Hymenoptera	Tenthredinidae	Dolerus	Dolerus aeneus	100	Private	NA	*	NA	pollinator	1	0	0	0	0	0	0	0	0	0	0	0	0	0	0	0	0	0	0	0
ESV_1237	Arthropoda	Insecta	Hymenoptera	Ichneumonidae	Endasys	Endasys plagiator	99.35	Published	2023-02-04	NA	NA	pollinator	0	0	0	0	0	0	0	0	0	0	0	0	0	0	0	1	0	0	0	0
ESV_2985	Arthropoda	Insecta	Diptera	Bombyliidae	Anthrax	Anthrax varius	100	Published	NA	NA	NA	NA	0	0	0	0	0	0	0	0	0	0	0	0	0	0	1	0	0	0	0	0
ESV_141	Arthropoda	Insecta	Diptera	Asilidae	Antipalus	Antipalus varipes	100	Private	3	V	NA	NA	0	0	0	0	0	0	0	0	0	0	0	0	1	1	1	1	1	1	0	0
ESV_516	Arthropoda	Arachnida	Araneae	Anyphaenidae	Anyphaena	Anyphaena accentuata	100	Published	NA	*	NA	NA	1	0	0	0	0	0	0	0	0	0	0	0	0	0	0	0	0	0	0	0
ESV_2178	Arthropoda	Insecta	Hymenoptera	Ichneumonidae	Apechthis	Apechthis compunctor	100	Private	NA	NA	NA	NA	0	0	0	0	1	0	0	0	0	0	0	0	0	0	0	0	0	0	0	0
ESV_258	Arthropoda	Insecta	Hemiptera	Aphididae	Aphis	Aphis sambuci	100	Private	NA	NA	NA	NA	0	0	1	1	1	0	0	0	0	0	0	0	1	0	0	0	0	0	0	0
ESV_2757	Arthropoda	Insecta	Hemiptera	Aphididae	Aphis	Aphis craccivora	100	Private	1	NA	invasive	NA	0	0	0	0	0	0	0	0	0	0	0	0	0	0	0	0	1	1	0	1
ESV_179	Arthropoda	Insecta	Lepidoptera	Pyralidae	Aphomia	Aphomia zelleri	100	Published	NA	*	NA	NA	0	0	0	0	0	0	0	0	0	0	0	0	0	0	0	1	1	1	1	0
ESV_3235	Arthropoda	Insecta	Hemiptera	Aphrophoridae	Aphrophora	Aphrophora alni	100	Published	NA	*	NA	NA	0	0	0	0	1	0	0	0	0	0	0	0	0	0	0	0	0	0	0	0
ESV_124	Arthropoda	Insecta	Hymenoptera	Andrenidae	Andrena	Andrena helvola	100	Published	2	*	NA	pollinator	1	0	0	0	0	0	0	0	0	0	0	0	0	0	0	0	0	0	0	0
ESV_3199	Arthropoda	Insecta	Coleoptera	Brentidae	Apion	Apion haematodes	100	Published	2	*	NA	NA	0	0	0	0	0	0	0	0	0	0	0	0	0	0	0	0	0	0	0	1
ESV_1358	Arthropoda	Insecta	Diptera	Mycetophilidae	Apolephthisa	Apolephthisa subincana	100	Early-Release	NA	NA	NA	NA	1	0	0	0	0	0	0	0	0	0	0	0	0	0	0	0	0	0	0	0
ESV_2492	Arthropoda	Insecta	Hemiptera	Aphididae	Appendiseta	Appendiseta robiniae	100	Published	1	NA	invasive	NA	0	0	0	0	0	0	0	0	0	0	0	0	0	0	1	1	0	0	0	0
ESV_2155	Arthropoda	Insecta	Diptera	Cecidomyiidae	Aprionus	Aprionus mossbergi	100	Private	3	NA	NA	NA	0	0	1	1	0	0	0	0	0	0	0	0	0	0	0	0	0	0	0	0
ESV_285	Arthropoda	Insecta	Diptera	Sphaeroceridae	Apteromyia	Apteromyia claviventris	100	Private	NA	NA	NA	NA	1	0	1	0	0	0	0	0	1	0	1	0	0	0	0	1	0	0	0	0
ESV_1947	Arthropoda	Insecta	Hemiptera	Aradidae	Aradus	Aradus depressus	100	Private	NA	*	NA	NA	0	1	0	0	0	0	0	0	0	0	0	0	0	0	0	0	0	0	0	0
ESV_2110	Arthropoda	Arachnida	Araneae	Araneidae	Araneus	Araneus sturmi	100	Private	NA	*	NA	NA	0	0	0	0	0	0	0	0	0	0	0	1	0	0	0	0	0	0	0	0
ESV_685	Arthropoda	Insecta	Hemiptera	Cicadellidae	Arboridia	Arboridia ribauti	99.68	Private	3	*	NA	NA	0	0	1	1	1	0	0	0	0	0	0	0	0	0	0	0	0	0	0	0
ESV_596	Arthropoda	Insecta	Hemiptera	Cicadellidae	Arboridia	Arboridia pusilla	100	Published	NA	3	NA	NA	1	1	1	1	1	0	0	0	0	0	0	0	0	0	0	0	0	0	0	0
ESV_1246	Arthropoda	Insecta	Diptera	Fanniidae	Fannia	Fannia rondanii	100	Private	NA	NA	NA	pollinator	0	0	1	0	0	0	0	0	0	0	0	0	0	0	0	0	0	0	0	0
ESV_105	Arthropoda	Insecta	Diptera	Dolichopodidae	Argyra	Argyra diaphana	100	Published	NA	*	NA	NA	0	0	0	1	1	1	0	0	0	0	0	0	0	0	0	0	0	0	0	0
ESV_327	Arthropoda	Insecta	Hymenoptera	Ichneumonidae	Aritranis	Aritranis director	100	Published	NA	NA	NA	NA	0	0	1	1	0	0	0	0	0	0	1	0	0	1	1	0	1	0	0	0
ESV_3833	Arthropoda	Insecta	Hymenoptera	Ichneumonidae	Arotrephes	Arotrephes perfusor	100	Published	1	NA	NA	NA	0	0	0	0	0	0	0	0	0	0	1	0	0	0	0	0	0	0	0	0
ESV_1031	Arthropoda	Insecta	Hemiptera	Cicadellidae	Arthaldeus	Arthaldeus pascuellus	100	Private	1	*	NA	NA	0	0	0	0	1	0	0	0	0	0	0	0	0	0	0	0	0	0	0	0
ESV_444	Arthropoda	Insecta	Diptera	Asteiidae	Asteia	Asteia amoena	100	Private	2023-02-03	NA	NA	NA	0	1	1	1	1	0	0	0	0	0	0	0	0	0	0	0	0	0	0	0
ESV_733	Arthropoda	Insecta	Diptera	Asteiidae	Asteia	Asteia beata	100	Published	2023-01-02	NA	NA	NA	0	0	1	1	1	0	0	0	0	0	0	0	0	0	0	0	0	0	0	0
ESV_472	Arthropoda	Insecta	Hymenoptera	Ichneumonidae	Asthenolabus	Asthenolabus vitratorius	100	Early-Release	NA	NA	NA	NA	0	0	0	1	1	0	0	0	0	0	0	0	0	0	0	0	0	0	0	0
ESV_125	Arthropoda	Insecta	Diptera	Lauxaniidae	Calliopum	Calliopum aeneum	100	Published	NA	NA	NA	pollinator	0	0	0	0	0	0	0	0	0	0	0	0	0	0	0	0	0	0	0	1
ESV_196	Arthropoda	Insecta	Hymenoptera	Tenthredinidae	Athalia	Athalia cordata	100	Private	NA	*	NA	NA	0	1	1	1	0	0	0	0	0	0	0	1	0	0	0	0	0	1	1	0
ESV_1053	Arthropoda	Insecta	Hymenoptera	Tenthredinidae	Athalia	Athalia liberta	100	Private	NA	*	NA	NA	0	0	0	1	0	1	0	0	0	0	0	0	0	0	0	0	0	0	0	0
ESV_3408	Arthropoda	Insecta	Hymenoptera	Tenthredinidae	Athalia	Athalia lugens	100	Published	NA	G	NA	NA	0	0	0	0	1	0	0	0	0	0	0	0	0	0	0	0	0	0	0	0
ESV_291	Arthropoda	Insecta	Coleoptera	Staphylinidae	Atheta	Atheta orbata	100	Private	NA	*	NA	NA	0	0	0	0	0	0	0	0	1	1	0	1	1	1	1	0	0	1	1	1
ESV_2009	Arthropoda	Insecta	Coleoptera	Staphylinidae	Atheta	Atheta nigricornis	100	Published	2	NA	invasive	NA	1	0	0	0	0	0	0	0	0	0	0	0	0	0	0	0	0	0	0	0
ESV_3682	Arthropoda	Insecta	Coleoptera	Staphylinidae	Atheta	Atheta negligens	100	Private	2023-03-04	*	NA	NA	0	0	1	0	0	0	0	0	0	0	0	0	0	0	0	0	0	0	0	0
ESV_126	Arthropoda	Insecta	Coleoptera	Scraptiidae	Anaspis	Anaspis frontalis	100	Private	NA	*	NA	pollinator	0	0	1	1	1	0	0	0	0	0	0	0	0	0	0	0	0	0	0	0
ESV_1266	Arthropoda	Insecta	Diptera	Agromyzidae	Phytomyza	Phytomyza vitalbae	100	Published	NA	NA	NA	pollinator	0	1	0	1	0	0	0	0	0	0	0	0	0	0	0	0	0	0	0	0
ESV_2369	Arthropoda	Insecta	Diptera	Ceratopogonidae	Atrichopogon	Atrichopogon winnertzi	100	Private	NA	*	NA	NA	0	0	0	0	0	0	0	0	0	0	0	0	0	0	1	0	0	0	0	0
ESV_2718	Arthropoda	Insecta	Diptera	Ceratopogonidae	Atrichopogon	Atrichopogon brunnipes	100	Published	2	*	NA	NA	0	0	1	0	0	0	0	0	0	0	0	0	0	0	0	0	0	0	0	0
ESV_3437	Arthropoda	Insecta	Diptera	Ceratopogonidae	Atrichopogon	Atrichopogon oedemerarum	100	Private	1	D	NA	NA	0	0	0	0	0	0	0	0	0	0	0	0	0	0	0	0	1	0	0	0
ESV_1616	Arthropoda	Insecta	Coleoptera	Throscidae	Aulonothroscus	Aulonothroscus brevicollis	100	Private	3	*	NA	NA	0	1	1	0	0	0	0	0	0	0	0	0	0	0	0	0	0	0	0	0
ESV_2052	Arthropoda	Insecta	Lepidoptera	Noctuidae	Axylia	Axylia putris	100	Private	NA	*	NA	NA	0	0	0	0	1	1	0	0	0	0	0	0	0	0	0	0	0	0	0	0
ESV_1279	Arthropoda	Insecta	Diptera	Syrphidae	Baccha	Baccha elongata	100	Private	NA	*	NA	pollinator	0	0	1	1	0	1	0	0	0	0	0	0	0	0	0	0	0	0	0	0
ESV_3444	Arthropoda	Insecta	Hemiptera	Cicadellidae	Balclutha	Balclutha punctata	100	Private	NA	*	NA	NA	0	0	0	0	0	0	0	0	0	0	0	0	0	0	1	0	0	0	0	0
ESV_2173	Arthropoda	Insecta	Hymenoptera	Ichneumonidae	Barichneumon	Barichneumon derogator	100	Private	NA	NA	NA	NA	0	0	0	0	0	0	0	0	0	0	0	0	0	0	1	0	0	0	0	0
ESV_3880	Arthropoda	Insecta	Hymenoptera	Ichneumonidae	Barycnemis	Barycnemis harpura	100	Published	2	NA	NA	NA	0	0	0	0	0	0	0	0	0	0	0	0	0	0	0	0	1	0	0	0
ESV_1280	Arthropoda	Insecta	Diptera	Syrphidae	Neoascia	Neoascia meticulosa	100	Private	NA	*	NA	pollinator	0	0	0	0	0	0	0	0	0	0	0	1	0	0	0	0	0	0	0	0
ESV_1768	Arthropoda	Insecta	Coleoptera	Carabidae	Bembidion	Bembidion quadrimaculatum	100	Published	NA	*	NA	NA	0	0	0	0	0	0	0	0	0	0	0	0	0	0	0	1	0	0	0	0
ESV_971	Arthropoda	Insecta	Diptera	Stratiomyidae	Beris	Beris clavipes	99.68	Private	NA	NA	NA	NA	0	0	0	1	0	0	0	0	0	0	0	0	0	0	0	0	0	0	0	0
ESV_152	Arthropoda	Insecta	Diptera	Stratiomyidae	Beris	Beris chalybata	100	Private	2	NA	NA	NA	0	1	1	1	0	0	0	0	0	0	0	0	0	0	0	0	0	0	0	0
ESV_1157	Arthropoda	Insecta	Diptera	Tachinidae	Bessa	Bessa selecta	99.64	Published	2	NA	NA	NA	0	0	0	1	0	0	0	0	0	0	0	0	0	0	0	0	0	0	0	0
ESV_1692	Arthropoda	Insecta	Diptera	Ceratopogonidae	Bezzia	Bezzia solstitialis	100	Published	2	*	NA	NA	0	0	0	0	0	0	0	0	0	0	0	0	1	0	0	0	0	0	0	0
ESV_130	Arthropoda	Insecta	Lepidoptera	Nymphalidae	Pararge	Pararge aegeria	100	Private	NA	*	NA	pollinator	0	0	0	1	0	0	0	0	0	0	0	0	0	0	0	0	0	0	0	0
ESV_1319	Arthropoda	Insecta	Diptera	Syrphidae	Parasyrphus	Parasyrphus punctulatus	100	Private	NA	*	NA	pollinator	0	0	1	0	0	0	0	0	0	1	0	0	0	0	0	0	0	0	0	0
ESV_256	Arthropoda	Insecta	Coleoptera	Staphylinidae	Bisnius	Bisnius fimetarius	100	Private	NA	*	NA	NA	1	1	0	0	0	0	0	0	0	0	0	0	0	0	0	0	0	0	0	0
ESV_3333	Arthropoda	Insecta	Coleoptera	Zopheridae	Bitoma	Bitoma crenata	100	Published	NA	*	NA	NA	0	0	0	0	0	0	0	0	0	0	0	0	1	0	0	0	0	0	0	0
ESV_3395	Arthropoda	Insecta	Hymenoptera	Ichneumonidae	Blapsidotes	Blapsidotes vicinus	100	Published	NA	NA	NA	NA	0	0	0	1	0	0	0	0	0	0	0	0	0	0	0	0	0	0	0	0
ESV_1126	Arthropoda	Insecta	Lepidoptera	Blastobasidae	Blastobasis	Blastobasis phycidella	100	Private	NA	NA	invasive	NA	0	0	0	0	0	0	0	0	0	0	0	1	0	0	0	0	0	0	0	0
ESV_2642	Arthropoda	Insecta	Hymenoptera	Tenthredinidae	Blennocampa	Blennocampa phyllocolpa	100	Published	NA	*	NA	NA	0	1	0	0	0	0	0	0	0	0	0	0	0	0	0	0	0	0	0	0
ESV_731	Arthropoda	Insecta	Diptera	Tachinidae	Blondelia	Blondelia inclusa	100	Published	NA	NA	NA	NA	0	0	0	0	0	0	0	0	0	0	0	0	1	1	1	1	0	1	0	1
ESV_395	Arthropoda	Insecta	Diptera	Mycetophilidae	Boletina	Boletina griphoides	100	Early-Release	2	NA	NA	NA	0	0	0	0	0	0	0	0	1	1	1	0	0	0	0	0	0	0	0	0
ESV_1323	Arthropoda	Insecta	Lepidoptera	Noctuidae	Phlogophora	Phlogophora meticulosa	100	Private	NA	*	NA	pollinator	0	0	0	0	1	0	0	0	0	0	0	0	0	0	0	0	0	0	0	0
ESV_133	Arthropoda	Insecta	Hymenoptera	Vespidae	Dolichovespula	Dolichovespula saxonica	100	Private	NA	NA	NA	pollinator	0	0	0	0	1	1	0	0	0	0	1	0	0	0	0	1	1	1	0	0
ESV_137	Arthropoda	Insecta	Diptera	Syrphidae	Meliscaeva	Meliscaeva auricollis	100	Private	NA	*	NA	pollinator	0	0	1	1	1	0	0	0	0	0	0	0	0	0	0	0	0	0	0	0
ESV_140	Arthropoda	Insecta	Diptera	Empididae	Empis	Empis livida	100	Published	NA	*	NA	pollinator	0	0	0	1	1	0	1	1	0	0	0	0	0	0	0	0	0	0	0	0
ESV_1400	Arthropoda	Insecta	Diptera	Empididae	Empis	Empis stercorea	100	Published	NA	*	NA	pollinator	0	0	0	0	1	0	0	0	0	0	0	0	0	0	0	0	0	0	0	0
ESV_2115	Arthropoda	Insecta	Hymenoptera	Apidae	Bombus	Bombus norvegicus	100	Private	2	*	NA	NA	0	0	0	0	0	0	0	0	0	0	1	0	0	0	0	0	0	0	0	0
ESV_1007	Arthropoda	Insecta	Lepidoptera	Oecophoridae	Borkhausenia	Borkhausenia fuscescens	100	Private	NA	NA	NA	NA	0	0	0	0	0	0	0	0	0	0	0	0	0	1	0	0	1	0	0	0
ESV_159	Arthropoda	Insecta	Diptera	Phoridae	Borophaga	Borophaga femorata	100	Private	1	NA	NA	NA	0	0	0	0	0	0	0	0	1	0	1	1	0	0	0	0	0	0	0	0
ESV_1401	Arthropoda	Insecta	Hymenoptera	Ichneumonidae	Amblyteles	Amblyteles armatorius	100	Private	NA	NA	NA	pollinator	0	0	0	0	0	0	0	0	0	0	0	1	1	0	0	0	0	0	0	0
ESV_973	Arthropoda	Insecta	Diptera	Tachinidae	Botria	Botria frontosa	99.68	Published	NA	NA	NA	NA	0	0	0	0	0	0	0	0	1	0	0	1	0	0	0	0	0	0	0	0
ESV_1398	Arthropoda	Insecta	Diptera	Tachinidae	Brachicheta	Brachicheta strigata	100	Private	NA	NA	NA	NA	0	0	0	0	0	0	0	0	1	0	0	0	0	0	0	0	0	0	0	0
ESV_143	Arthropoda	Insecta	Diptera	Muscidae	Phaonia	Phaonia rufiventris	100	Published	NA	NA	NA	pollinator	0	1	1	0	1	0	0	0	0	0	0	0	0	0	0	0	0	0	0	0
ESV_2205	Arthropoda	Insecta	Coleoptera	Curculionidae	Brachonyx	Brachonyx pineti	100	Private	NA	*	NA	NA	0	0	0	0	0	0	0	0	1	1	0	1	0	0	0	0	0	0	0	0
ESV_2934	Arthropoda	Insecta	Hymenoptera	Evaniidae	Brachygaster	Brachygaster minutus	100	Private	NA	NA	NA	NA	0	0	0	0	0	0	0	0	0	0	0	0	0	1	0	0	0	0	0	0
ESV_499	Arthropoda	Insecta	Diptera	Syrphidae	Brachypalpus	Brachypalpus laphriformis	100	Published	2	*	NA	NA	0	0	0	1	0	0	0	0	0	0	1	1	0	0	0	0	0	0	0	0
ESV_145	Arthropoda	Insecta	Diptera	Muscidae	Helina	Helina impuncta	100	Private	3	NA	NA	pollinator	0	0	0	1	1	0	0	0	0	0	0	1	1	1	1	1	0	1	0	1
ESV_3083	Arthropoda	Insecta	Diptera	Sciaridae	Bradysia	Bradysia alpicola	99.68	Private	3	NA	NA	NA	0	0	1	0	0	0	0	0	0	0	0	0	0	0	0	0	0	0	0	0
ESV_165	Arthropoda	Insecta	Diptera	Sciaridae	Bradysia	Bradysia placida	100	Published	NA	NA	NA	NA	1	1	0	0	0	0	0	0	1	1	1	0	0	0	1	0	0	0	0	0
ESV_543	Arthropoda	Insecta	Diptera	Sciaridae	Bradysia	Bradysia vagans	100	Published	NA	NA	NA	NA	0	1	1	0	0	0	0	0	0	0	0	0	0	1	0	0	0	0	0	0
ESV_726	Arthropoda	Insecta	Diptera	Sciaridae	Bradysia	Bradysia polonica	100	Published	NA	NA	NA	NA	0	1	1	1	1	0	0	0	0	0	0	0	0	0	0	0	0	0	0	0
ESV_908	Arthropoda	Insecta	Diptera	Sciaridae	Bradysia	Bradysia confinis	100	Published	NA	NA	NA	NA	0	0	0	1	0	0	0	0	0	0	1	1	0	0	0	0	0	0	0	0
ESV_969	Arthropoda	Insecta	Diptera	Sciaridae	Bradysia	Bradysia pallipes	100	Private	3	NA	NA	NA	1	0	0	0	0	0	0	0	0	0	0	0	0	0	0	0	0	0	0	0
ESV_1080	Arthropoda	Insecta	Diptera	Sciaridae	Bradysia	Bradysia trivittata	100	Published	1	NA	NA	NA	0	0	1	0	0	0	0	0	0	0	0	0	0	0	0	0	0	0	0	0
ESV_1369	Arthropoda	Insecta	Diptera	Sciaridae	Bradysia	Bradysia praecox	100	Private	NA	NA	NA	NA	0	1	1	0	0	0	0	0	0	0	0	0	0	0	0	0	0	0	0	0
ESV_1865	Arthropoda	Insecta	Diptera	Sciaridae	Bradysia	Bradysia nicolasi	100	Private	2023-02-03	NA	NA	NA	0	0	0	0	0	0	0	0	0	0	1	1	1	1	0	0	0	0	0	0
ESV_1948	Arthropoda	Insecta	Diptera	Sciaridae	Bradysia	Bradysia lobata	100	Private	NA	NA	NA	NA	0	1	0	0	0	0	0	0	0	0	0	0	0	0	0	0	0	0	0	0
ESV_1990	Arthropoda	Insecta	Diptera	Sciaridae	Bradysia	Bradysia fenestralis	100	Private	2	NA	NA	NA	1	0	0	0	0	0	0	0	0	0	0	0	0	0	0	0	0	0	0	0
ESV_2458	Arthropoda	Insecta	Diptera	Sciaridae	Bradysia	Bradysia urticae	100	Private	1	NA	NA	NA	1	0	0	0	0	0	0	0	0	0	0	1	0	0	0	0	0	0	0	0
ESV_2560	Arthropoda	Insecta	Diptera	Sciaridae	Bradysia	Bradysia affinis	100	Private	NA	NA	NA	NA	0	0	1	0	0	0	1	0	0	0	0	0	0	0	0	0	0	0	0	0
ESV_2847	Arthropoda	Insecta	Diptera	Sciaridae	Bradysia	Bradysia angustoocularis	100	Published	1	NA	NA	NA	0	0	0	0	0	0	0	0	0	0	0	0	1	0	0	0	0	0	0	0
ESV_2889	Arthropoda	Insecta	Diptera	Sciaridae	Bradysia	Bradysia inusitata	100	Published	NA	NA	NA	NA	0	0	1	0	0	0	0	0	0	0	0	0	0	0	0	0	0	0	0	0
ESV_3037	Arthropoda	Insecta	Diptera	Sciaridae	Bradysia	Bradysia longicubitalis	100	Private	2023-01-02	NA	NA	NA	0	0	0	0	0	0	0	0	0	0	0	0	1	0	0	0	0	0	0	0
ESV_3336	Arthropoda	Insecta	Diptera	Sciaridae	Bradysia	Bradysia cinerascens	100	Private	2	NA	NA	NA	0	0	0	0	0	0	0	0	1	0	0	0	0	0	0	0	0	0	0	0
ESV_3658	Arthropoda	Insecta	Diptera	Sciaridae	Bradysia	Bradysia xenoreflexa	100	Private	3	NA	NA	NA	0	0	0	0	0	0	0	0	0	0	0	0	0	0	0	0	1	0	0	0
ESV_3906	Arthropoda	Insecta	Diptera	Sciaridae	Bradysia	Bradysia flavipila	100	Published	NA	NA	NA	NA	0	0	0	0	0	0	0	0	0	0	0	0	0	0	0	1	0	0	0	0
ESV_1993	Arthropoda	Insecta	Coleoptera	Nitidulidae	Brassicogethes	Brassicogethes viridescens	99.68	Published	NA	NA	NA	NA	0	0	1	0	0	0	0	0	0	0	0	0	0	0	0	0	0	0	0	0
ESV_2645	Arthropoda	Insecta	Coleoptera	Nitidulidae	Brassicogethes	Brassicogethes aeneus	100	Published	NA	NA	NA	NA	0	0	0	0	0	0	0	0	0	0	0	1	0	0	0	0	0	0	0	0
ESV_2374	Arthropoda	Insecta	Diptera	Mycetophilidae	Brevicornu	Brevicornu fuscipenne	100	Published	NA	NA	NA	NA	0	0	0	0	0	0	0	0	0	1	0	0	0	0	0	0	0	0	0	0
ESV_2819	Arthropoda	Insecta	Diptera	Chironomidae	Bryophaenocladius	Bryophaenocladius xanthogyne	99.01	Private	NA	NA	NA	NA	0	1	0	0	0	0	0	0	0	0	0	0	0	0	0	0	0	0	0	0
ESV_251	Arthropoda	Insecta	Diptera	Chironomidae	Bryophaenocladius	Bryophaenocladius ictericus	100	Private	3	NA	NA	NA	0	1	1	1	1	0	0	0	0	0	0	0	0	0	0	0	0	0	0	0
ESV_1673	Arthropoda	Insecta	Diptera	Chironomidae	Bryophaenocladius	Bryophaenocladius flavoscutellatus	100	Private	NA	NA	NA	NA	0	0	1	1	0	0	0	0	0	0	0	0	0	0	0	0	0	0	0	0
ESV_237	Arthropoda	Insecta	Lepidoptera	Gelechiidae	Bryotropha	Bryotropha desertella	100	Private	NA	NA	NA	NA	0	0	0	0	0	0	0	0	0	0	0	1	1	0	0	1	0	1	1	0
ESV_438	Arthropoda	Insecta	Lepidoptera	Gelechiidae	Bryotropha	Bryotropha terrella	100	Published	NA	NA	NA	NA	0	0	0	0	0	0	0	0	0	0	0	0	1	1	0	0	1	1	0	0
ESV_940	Arthropoda	Insecta	Lepidoptera	Gelechiidae	Bryotropha	Bryotropha senectella	100	Private	NA	NA	NA	NA	0	0	0	0	0	0	0	0	0	0	0	0	0	0	1	1	1	1	0	0
ESV_1465	Arthropoda	Insecta	Coleoptera	Mordellidae	Mordellochroa	Mordellochroa abdominalis	100	Published	NA	*	NA	pollinator	0	0	0	0	0	0	0	0	0	0	0	1	0	0	0	0	0	0	0	0
ESV_2549	Arthropoda	Insecta	Lepidoptera	Bucculatricidae	Bucculatrix	Bucculatrix ulmella	100	Published	NA	NA	NA	NA	0	0	1	0	0	0	0	0	0	0	0	0	0	0	0	1	0	0	0	0
ESV_308	Arthropoda	Insecta	Coleoptera	Byrrhidae	Byrrhus	Byrrhus pilula	99.67	Published	NA	*	NA	NA	0	0	0	1	0	0	0	0	0	0	0	0	0	0	0	0	0	0	0	0
ESV_676	Arthropoda	Insecta	Hemiptera	Psyllidae	Cacopsylla	Cacopsylla pulchra	100	Private	3	NA	NA	NA	0	0	0	0	0	0	0	0	1	1	0	1	1	0	0	0	0	0	0	0
ESV_1892	Arthropoda	Insecta	Hemiptera	Psyllidae	Cacopsylla	Cacopsylla hippophaes	100	Private	3	NA	NA	NA	0	0	0	0	0	0	0	0	0	0	0	0	1	0	0	0	0	0	0	0
ESV_2578	Arthropoda	Insecta	Hemiptera	Psyllidae	Cacopsylla	Cacopsylla melanoneura	100	Published	NA	NA	NA	NA	1	0	0	0	0	0	0	0	0	0	0	0	0	0	0	0	0	0	0	0
ESV_2989	Arthropoda	Insecta	Hemiptera	Psyllidae	Cacopsylla	Cacopsylla fulguralis	100	Private	2023-03-04	NA	invasive	NA	0	0	1	0	0	0	0	0	0	0	0	0	0	0	0	0	0	0	0	0
ESV_3397	Arthropoda	Insecta	Hemiptera	Psyllidae	Cacopsylla	Cacopsylla affinis	100	Published	1	NA	NA	NA	0	0	0	0	0	0	0	0	0	0	1	0	0	0	0	0	0	0	0	0
ESV_1496	Arthropoda	Insecta	Hymenoptera	Andrenidae	Andrena	Andrena nitida	100	Private	NA	*	NA	pollinator	0	0	0	1	0	0	0	0	0	0	0	0	0	0	0	0	0	0	0	0
ESV_991	Arthropoda	Insecta	Orthoptera	Acrididae	Calliptamus	Calliptamus italicus	100	Private	NA	2	NA	NA	0	0	0	0	0	0	0	0	0	0	0	0	0	1	0	0	1	0	0	0
ESV_1228	Arthropoda	Insecta	Lepidoptera	Erebidae	Calliteara	Calliteara pudibunda	100	Published	NA	*	NA	NA	0	0	0	0	0	0	0	0	0	0	0	0	0	1	0	0	0	0	0	0
ESV_321	Arthropoda	Insecta	Diptera	Ulidiidae	Callopistromyia	Callopistromyia annulipes	100	Published	NA	NA	NA	NA	0	1	0	1	0	0	0	0	0	0	0	0	0	0	0	0	0	0	0	0
ESV_1926	Arthropoda	Insecta	Lepidoptera	Gracillariidae	Caloptilia	Caloptilia alchimiella	100	Private	NA	NA	NA	NA	0	0	0	0	0	0	0	0	0	0	0	1	0	0	0	0	1	0	0	0
ESV_1776	Arthropoda	Insecta	Diptera	Cecidomyiidae	Camptomyia	Camptomyia abnormis	100	Private	3	NA	NA	NA	0	0	1	0	0	0	0	0	0	0	0	0	0	0	0	0	0	0	0	0
ESV_1519	Arthropoda	Insecta	Diptera	Sphaeroceridae	Copromyza	Copromyza equina	100	Private	1	NA	NA	pollinator	0	0	0	0	0	0	0	0	1	0	0	0	0	0	0	0	0	0	0	0
ESV_90	Arthropoda	Insecta	Coleoptera	Elateridae	Cardiophorus	Cardiophorus atramentarius	99.35	Published	2	*	NA	NA	0	0	0	0	0	0	0	0	0	0	0	1	0	1	1	0	0	0	0	0
ESV_84	Arthropoda	Insecta	Coleoptera	Elateridae	Cardiophorus	Cardiophorus ruficollis	100	Published	NA	*	NA	NA	0	0	0	0	0	0	0	0	0	1	1	1	1	0	0	0	0	0	0	0
ESV_103	Arthropoda	Insecta	Coleoptera	Elateridae	Cardiophorus	Cardiophorus nigerrimus	100	Published	2	V	NA	NA	0	0	0	0	0	0	0	0	0	0	0	1	1	0	1	0	0	0	0	0
ESV_1210	Arthropoda	Insecta	Lepidoptera	Gelechiidae	Carpatolechia	Carpatolechia aenigma	99.68	Private	NA	NA	NA	NA	0	0	0	0	0	0	0	0	0	0	1	1	1	1	0	0	0	0	0	0
ESV_506	Arthropoda	Insecta	Hemiptera	Pentatomidae	Carpocoris	Carpocoris fuscispinus	100	Published	1	*	NA	NA	0	0	0	0	0	0	0	0	0	0	0	0	0	0	0	0	0	0	0	1
ESV_3107	Arthropoda	Insecta	Coleoptera	Latridiidae	Cartodere	Cartodere nodifer	100	Published	NA	nb	NA	NA	0	1	0	0	0	0	0	0	0	0	0	0	0	0	0	0	0	0	0	0
ESV_2887	Arthropoda	Insecta	Hymenoptera	Ichneumonidae	Casinaria	Casinaria mesozosta	100	Published	2023-01-02	NA	NA	NA	0	0	0	1	0	0	0	0	0	0	0	0	0	0	0	0	0	0	0	0
ESV_79	Arthropoda	Insecta	Lepidoptera	Crambidae	Catoptria	Catoptria pinella	100	Private	NA	*	NA	NA	0	0	0	0	0	0	0	0	0	0	0	0	0	1	1	1	1	1	0	0
ESV_2140	Arthropoda	Insecta	Lepidoptera	Crambidae	Catoptria	Catoptria margaritella	100	Private	NA	*	NA	NA	0	0	0	0	0	0	0	0	0	0	0	0	0	0	1	0	0	1	0	0
ESV_2126	Arthropoda	Insecta	Hemiptera	Aphididae	Cavariella	Cavariella theobaldi	100	Published	2	NA	NA	NA	0	0	1	1	0	0	0	0	0	0	0	0	0	0	0	0	0	0	0	0
ESV_1533	Arthropoda	Insecta	Hymenoptera	Halictidae	Sphecodes	Sphecodes crassus	100	Published	NA	*	NA	pollinator	0	0	0	0	0	0	0	0	0	0	1	0	0	0	1	0	0	0	0	0
ESV_761	Arthropoda	Insecta	Hymenoptera	Braconidae	Centistes	Centistes cuspidatus	100	Published	NA	NA	NA	NA	0	0	0	0	0	0	0	0	1	0	0	0	0	0	0	0	0	0	0	0
ESV_1521	Arthropoda	Insecta	Diptera	Agromyzidae	Cerodontha	Cerodontha muscina	99.35	Published	1	NA	NA	NA	0	0	0	0	0	0	0	0	0	0	0	0	0	1	0	0	0	0	0	0
ESV_1335	Arthropoda	Insecta	Diptera	Agromyzidae	Cerodontha	Cerodontha elbergi	99.68	Private	3	NA	NA	NA	0	0	1	0	0	0	0	0	0	0	0	0	0	0	0	0	0	0	0	0
ESV_1244	Arthropoda	Insecta	Diptera	Agromyzidae	Cerodontha	Cerodontha bimaculata	100	Published	NA	NA	NA	NA	0	0	0	1	0	0	0	0	0	0	0	1	1	0	1	0	0	0	0	0
ESV_1891	Arthropoda	Insecta	Diptera	Agromyzidae	Cerodontha	Cerodontha fulvipes	100	Published	2	NA	NA	NA	0	0	0	1	1	0	0	0	0	0	0	0	0	0	0	0	0	0	0	0
ESV_2909	Arthropoda	Insecta	Diptera	Agromyzidae	Cerodontha	Cerodontha lapplandica	100	Published	2	NA	NA	NA	0	1	0	0	0	0	0	0	0	0	1	0	0	0	0	0	0	0	0	0
ESV_1011	Arthropoda	Insecta	Coleoptera	Curculionidae	Ceutorhynchus	Ceutorhynchus pallidactylus	100	Private	NA	*	NA	NA	0	0	0	0	0	0	0	0	1	1	0	0	0	0	0	0	0	0	0	0
ESV_1609	Arthropoda	Insecta	Coleoptera	Curculionidae	Ceutorhynchus	Ceutorhynchus typhae	100	Published	2	*	NA	NA	0	0	0	0	0	0	0	0	0	0	0	1	0	0	0	0	0	0	0	0
ESV_2026	Arthropoda	Insecta	Coleoptera	Curculionidae	Ceutorhynchus	Ceutorhynchus hampei	100	Private	NA	V	NA	NA	0	0	0	0	0	0	0	0	0	0	0	0	0	0	1	0	0	0	0	0
ESV_2114	Arthropoda	Insecta	Coleoptera	Chrysomelidae	Chaetocnema	Chaetocnema hortensis	99.68	Private	NA	*	NA	NA	0	0	0	0	0	0	0	0	1	0	0	0	0	0	0	0	0	0	0	0
ESV_2359	Arthropoda	Insecta	Diptera	Sphaeroceridae	Chaetopodella	Chaetopodella scutellaris	100	Published	NA	NA	NA	NA	0	1	1	0	0	0	0	0	0	0	0	0	0	0	0	0	0	0	0	0
ESV_800	Arthropoda	Insecta	Hemiptera	Aphididae	Chaitophorus	Chaitophorus populialbae	100	Private	NA	NA	NA	NA	0	1	1	0	0	0	0	0	0	0	0	0	0	0	0	0	0	0	0	0
ESV_1448	Arthropoda	Insecta	Hemiptera	Aphididae	Chaitophorus	Chaitophorus populeti	100	Published	NA	NA	NA	NA	0	0	1	0	0	0	0	0	0	0	0	0	0	0	0	0	0	0	0	0
ESV_993	Arthropoda	Insecta	Diptera	Pipunculidae	Chalarus	Chalarus fimbriatus	99.68	Private	2	NA	NA	NA	0	0	0	1	1	0	0	0	0	0	0	0	0	0	0	0	0	0	0	0
ESV_1541	Arthropoda	Insecta	Diptera	Pipunculidae	Chalarus	Chalarus indistinctus	100	Published	NA	NA	NA	NA	0	0	1	1	0	0	0	0	0	0	0	0	0	0	0	0	0	0	0	0
ESV_1665	Arthropoda	Insecta	Diptera	Pipunculidae	Chalarus	Chalarus spurius	100	Private	1	NA	NA	NA	0	0	1	1	1	0	0	0	0	0	0	0	0	0	0	0	0	0	0	0
ESV_2006	Arthropoda	Insecta	Diptera	Pipunculidae	Chalarus	Chalarus decorus	100	Published	1	NA	NA	NA	0	0	0	0	0	0	0	0	0	0	0	0	1	0	0	0	0	0	0	0
ESV_1573	Arthropoda	Insecta	Lepidoptera	Pieridae	Pieris	Pieris rapae	100	Private	1	*	NA	pollinator	0	0	0	0	0	0	0	0	0	0	0	0	0	1	1	0	0	0	0	0
ESV_1026	Arthropoda	Insecta	Diptera	Chamaemyiidae	Chamaemyia	Chamaemyia flavicornis	99.35	Private	3	NA	NA	NA	0	0	0	0	0	0	0	0	0	0	0	0	0	1	0	0	0	0	0	0
ESV_965	Arthropoda	Insecta	Diptera	Psilidae	Chamaepsila	Chamaepsila nigricornis	100	Private	3	NA	NA	NA	0	1	1	0	0	0	0	0	0	0	0	1	0	0	0	0	0	0	0	0
ESV_2425	Arthropoda	Insecta	Diptera	Psilidae	Chamaepsila	Chamaepsila rosae	100	Private	3	NA	NA	NA	0	0	0	1	0	0	0	0	0	0	0	0	0	0	0	0	0	0	0	0
ESV_1957	Arthropoda	Insecta	Diptera	Chaoboridae	Chaoborus	Chaoborus pallidus	100	Private	NA	NA	NA	NA	0	0	0	0	0	0	0	0	0	0	1	1	0	0	0	0	0	0	0	0
ESV_4061	Arthropoda	Insecta	Diptera	Chaoboridae	Chaoborus	Chaoborus crystallinus	100	Private	2	NA	NA	NA	0	0	0	0	0	0	0	0	0	0	0	0	0	0	0	0	0	0	1	0
ESV_3596	Arthropoda	Insecta	Coleoptera	Curculionidae	Charagmus	Charagmus gressorius	100	Private	NA	*	NA	NA	0	0	0	0	0	0	0	0	0	0	0	0	0	0	0	0	0	0	0	1
ESV_1436	Arthropoda	Insecta	Hemiptera	Miridae	Charagochilus	Charagochilus gyllenhalii	100	Published	1	*	NA	NA	0	0	1	0	0	0	0	0	0	0	0	0	0	0	0	0	0	0	0	0
ESV_1647	Arthropoda	Insecta	Diptera	Chloropidae	Thaumatomyia	Thaumatomyia notata	100	Private	NA	NA	NA	pollinator	0	0	0	0	1	0	0	0	0	0	0	0	0	0	0	0	0	0	0	0
ESV_218	Arthropoda	Insecta	Diptera	Syrphidae	Cheilosia	Cheilosia urbana	100	Private	2	*	NA	NA	0	0	0	0	0	0	0	0	0	1	1	1	0	0	0	0	0	0	0	0
ESV_246	Arthropoda	Insecta	Diptera	Syrphidae	Cheilosia	Cheilosia semifasciata	100	Private	NA	*	NA	NA	0	1	1	0	0	0	0	0	0	0	0	0	0	0	0	0	0	0	0	0
ESV_3593	Arthropoda	Insecta	Hymenoptera	Braconidae	Chelonus	Chelonus andrievskii	100	Published	2	NA	NA	NA	0	0	0	0	0	0	0	0	0	0	0	0	1	0	0	0	0	0	0	0
ESV_322	Arthropoda	Insecta	Lepidoptera	Gelechiidae	Chionodes	Chionodes distinctella	100	Private	NA	NA	NA	NA	0	0	0	0	0	0	0	0	0	0	0	0	1	1	0	0	1	0	0	0
ESV_3975	Arthropoda	Insecta	Diptera	Chironomidae	Chironomus	Chironomus plumosus	100	Private	3	NA	NA	NA	0	0	0	0	0	0	0	0	1	0	0	0	0	0	0	0	0	0	0	0
ESV_1586	Arthropoda	Insecta	Hemiptera	Miridae	Chlamydatus	Chlamydatus pullus	100	Private	2	*	NA	NA	0	0	0	0	0	0	0	0	0	0	0	0	0	1	0	1	1	0	0	0
ESV_1657	Arthropoda	Insecta	Diptera	Syrphidae	Dasysyrphus	Dasysyrphus venustus	100	Private	NA	*	NA	pollinator	0	0	0	0	0	0	0	0	0	1	1	0	0	0	0	0	0	0	0	0
ESV_1331	Arthropoda	Insecta	Diptera	Asilidae	Choerades	Choerades gilvus	100	Published	2	NA	NA	NA	0	0	0	0	0	0	0	0	0	0	0	0	0	1	0	0	0	0	0	0
ESV_104	Arthropoda	Insecta	Orthoptera	Acrididae	Chorthippus	Chorthippus mollis	100	Published	2	*	NA	NA	0	0	0	0	0	0	0	0	0	0	0	0	0	1	1	0	1	1	1	1
ESV_163	Arthropoda	Insecta	Orthoptera	Acrididae	Chorthippus	Chorthippus brunneus	100	Published	2	*	NA	NA	0	0	0	0	0	0	0	0	0	0	0	0	0	1	0	0	1	1	1	0
ESV_689	Arthropoda	Insecta	Orthoptera	Acrididae	Chorthippus	Chorthippus dorsatus	100	Private	NA	*	NA	NA	0	0	0	0	1	0	0	0	0	0	0	0	0	0	0	0	0	0	0	0
ESV_1313	Arthropoda	Insecta	Orthoptera	Acrididae	Chorthippus	Chorthippus parallelus	100	Published	2	*	NA	NA	0	0	0	0	1	0	0	0	0	0	0	0	0	0	0	0	0	0	0	0
ESV_75	Arthropoda	Insecta	Coleoptera	Oedemeridae	Chrysanthia	Chrysanthia geniculata	100	Private	NA	NA	NA	NA	0	0	0	0	0	0	0	0	0	0	0	0	0	0	0	1	1	1	0	0
ESV_2410	Arthropoda	Insecta	Hymenoptera	Chrysididae	Chrysis	Chrysis ignita	100	Private	2	NA	NA	NA	0	0	0	0	0	0	0	0	0	0	1	0	0	0	0	0	0	0	0	0
ESV_4059	Arthropoda	Insecta	Neuroptera	Chrysopidae	Chrysoperla	Chrysoperla carnea	100	Private	1	D	NA	NA	0	0	0	0	0	0	0	0	0	0	0	0	0	0	0	0	0	0	1	0
ESV_154	Arthropoda	Insecta	Diptera	Tabanidae	Chrysops	Chrysops viduatus	100	Published	NA	NA	NA	NA	0	0	0	0	0	0	0	0	0	0	0	0	1	1	1	1	1	0	0	0
ESV_599	Arthropoda	Insecta	Diptera	Tachinidae	Chrysosomopsis	Chrysosomopsis aurata	100	Private	NA	NA	NA	NA	0	0	0	0	1	1	0	0	0	0	0	0	0	0	0	0	0	0	0	0
ESV_1681	Arthropoda	Insecta	Coleoptera	Scraptiidae	Anaspis	Anaspis lurida	100	Private	NA	*	NA	pollinator	0	0	0	0	1	0	0	0	0	0	0	0	0	0	0	0	0	0	0	0
ESV_1689	Arthropoda	Insecta	Lepidoptera	Choreutidae	Anthophila	Anthophila fabriciana	100	Private	2	NA	NA	pollinator	0	1	0	1	0	0	0	0	0	0	0	1	0	0	0	0	0	0	0	0
ESV_1003	Arthropoda	Insecta	Diptera	Syrphidae	Chrysotoxum	Chrysotoxum vernale	100	Private	2	*	NA	NA	0	0	0	0	0	0	0	0	0	0	1	1	0	0	0	0	0	0	0	0
ESV_1697	Arthropoda	Insecta	Diptera	Lauxaniidae	Tricholauxania	Tricholauxania praeusta	100	Published	NA	NA	NA	pollinator	0	0	0	0	0	0	0	0	0	0	0	1	0	0	0	0	0	0	0	0
ESV_297	Arthropoda	Insecta	Diptera	Dolichopodidae	Chrysotus	Chrysotus pulchellus	100	Private	NA	*	NA	NA	0	0	0	0	0	0	0	0	0	0	0	0	1	1	1	0	0	1	0	0
ESV_870	Arthropoda	Insecta	Diptera	Dolichopodidae	Chrysotus	Chrysotus femoratus	100	Published	NA	*	NA	NA	0	0	0	1	0	0	0	0	0	0	0	0	0	1	0	0	0	0	0	0
ESV_1843	Arthropoda	Insecta	Diptera	Dolichopodidae	Chrysotus	Chrysotus laesus	100	Private	NA	*	NA	NA	0	0	0	0	0	0	0	0	0	0	0	0	0	0	1	0	0	0	0	0
ESV_2143	Arthropoda	Insecta	Diptera	Dolichopodidae	Chrysotus	Chrysotus neglectus	100	Private	2	*	NA	NA	0	0	0	0	0	0	0	0	0	0	0	0	0	0	0	1	0	0	0	0
ESV_1416	Arthropoda	Insecta	Hemiptera	Cicadellidae	Cicadula	Cicadula persimilis	99.35	Published	1	*	NA	NA	0	0	0	0	1	0	0	0	0	0	0	0	0	0	0	0	0	0	0	0
ESV_2672	Arthropoda	Insecta	Coleoptera	Carabidae	Cicindela	Cicindela campestris	100	Private	NA	*	NA	NA	0	0	0	0	0	0	0	0	0	0	1	0	0	0	0	0	0	0	0	0
ESV_1070	Arthropoda	Insecta	Coleoptera	Elateridae	Cidnopus	Cidnopus aeruginosus	100	Published	4	*	NA	NA	0	0	0	0	0	0	0	0	0	0	1	1	1	0	0	0	0	0	0	0
ESV_1010	Arthropoda	Insecta	Diptera	Tachinidae	Cistogaster	Cistogaster globosa	100	Published	2	NA	NA	NA	0	0	0	0	0	0	0	0	0	0	0	0	0	0	1	0	0	0	0	0
ESV_1042	Arthropoda	Insecta	Hymenoptera	Tenthredinidae	Cladius	Cladius compressicornis	100	Published	1	*	NA	NA	0	1	0	0	0	0	0	0	0	0	0	0	0	0	0	0	0	0	0	0
ESV_1741	Arthropoda	Insecta	Diptera	Chironomidae	Cladotanytarsus	Cladotanytarsus atridorsum	100	Private	NA	NA	NA	NA	0	0	0	0	0	0	0	0	0	0	0	0	0	0	0	0	0	0	0	1
ESV_1336	Arthropoda	Insecta	Hymenoptera	Tenthredinidae	Claremontia	Claremontia waldheimii	100	Published	NA	D	NA	NA	0	1	1	0	0	0	0	0	0	0	0	0	0	0	0	0	0	0	0	0
ESV_2910	Arthropoda	Insecta	Hymenoptera	Tenthredinidae	Claremontia	Claremontia alternipes	100	Published	NA	*	NA	NA	0	1	0	0	0	0	0	0	0	0	0	0	0	0	0	0	0	0	0	0
ESV_1913	Arthropoda	Insecta	Diptera	Sciaridae	Claustropyga	Claustropyga abblanda	100	Private	NA	NA	NA	NA	1	1	0	0	0	0	0	0	0	0	0	0	0	0	0	0	0	0	0	0
ESV_957	Arthropoda	Insecta	Diptera	Therevidae	Cliorismia	Cliorismia ardea	100	Private	NA	NA	NA	NA	0	0	0	0	0	0	0	0	0	0	0	0	0	1	1	1	0	0	0	0
ESV_2618	Arthropoda	Insecta	Diptera	Pipunculidae	Clistoabdominalis	Clistoabdominalis fusculus	99.68	Published	1	NA	NA	NA	0	0	0	0	1	0	0	0	0	0	0	0	0	0	0	0	0	0	0	0
ESV_1322	Arthropoda	Insecta	Ephemeroptera	Baetidae	Cloeon	Cloeon dipterum	99.68	Published	NA	*	NA	NA	0	0	0	0	0	0	0	0	0	0	0	0	1	0	0	0	0	0	0	0
ESV_431	Arthropoda	Insecta	Hemiptera	Miridae	Closterotomus	Closterotomus fulvomaculatus	100	Published	NA	*	NA	NA	0	0	0	1	1	0	0	0	0	0	0	0	0	0	0	0	0	0	0	0
ESV_1306	Arthropoda	Arachnida	Araneae	Clubionidae	Clubiona	Clubiona pallidula	100	Private	NA	*	NA	NA	0	1	0	0	0	0	0	0	0	0	0	0	0	0	0	0	0	0	0	0
ESV_664	Arthropoda	Insecta	Diptera	Clusiidae	Clusia	Clusia flava	100	Published	NA	NA	NA	NA	0	0	0	1	0	0	0	0	0	0	0	0	0	0	0	0	0	0	0	0
ESV_614	Arthropoda	Insecta	Diptera	Psychodidae	Clytocerus	Clytocerus ocellaris	100	Private	3	*	NA	NA	1	1	1	0	0	0	0	0	0	0	0	0	0	0	0	1	0	0	0	0
ESV_442	Arthropoda	Insecta	Diptera	Lauxaniidae	Cnemacantha	Cnemacantha muscaria	100	Published	NA	NA	NA	NA	0	0	0	0	0	0	0	0	0	0	0	1	1	1	0	0	0	0	0	0
ESV_1238	Arthropoda	Insecta	Coleoptera	Coccinellidae	Coccinula	Coccinula quatuordecimpustulata	99.68	Published	NA	*	NA	NA	0	0	0	0	0	0	0	0	0	0	0	0	1	0	0	0	0	0	0	0
ESV_826	Arthropoda	Insecta	Odonata	Coenagrionidae	Coenagrion	Coenagrion hylas	100	Private	2004-02-03	0	NA	NA	0	0	0	0	0	0	0	0	0	0	0	1	0	0	0	1	0	0	0	0
ESV_1702	Arthropoda	Insecta	Diptera	Muscidae	Polietes	Polietes lardarius	100	Private	NA	NA	NA	pollinator	0	0	0	0	0	0	0	0	0	0	0	1	0	0	0	0	0	0	0	0
ESV_1729	Arthropoda	Insecta	Diptera	Tephritidae	Tephritis	Tephritis vespertina	100	Private	NA	NA	NA	pollinator	0	0	1	0	0	0	0	0	0	0	0	0	0	0	0	0	0	0	0	0
ESV_77	Arthropoda	Insecta	Diptera	Muscidae	Coenosia	Coenosia testacea	100	Private	NA	NA	NA	NA	0	0	1	1	1	0	0	0	0	0	1	1	1	1	1	0	0	0	0	1
ESV_97	Arthropoda	Insecta	Diptera	Muscidae	Coenosia	Coenosia albicornis	100	Published	NA	NA	NA	NA	0	0	0	1	1	0	0	0	0	0	0	0	1	0	0	0	0	0	0	0
ESV_136	Arthropoda	Insecta	Diptera	Muscidae	Coenosia	Coenosia agromyzina	100	Published	NA	NA	NA	NA	0	0	1	1	1	0	0	0	0	0	0	1	1	1	1	0	0	0	0	1
ESV_193	Arthropoda	Insecta	Diptera	Muscidae	Coenosia	Coenosia ruficornis	100	Private	3	NA	NA	NA	0	0	0	0	0	0	0	0	0	0	0	0	0	0	0	0	0	0	1	1
ESV_292	Arthropoda	Insecta	Diptera	Muscidae	Coenosia	Coenosia mollicula	100	Published	NA	NA	NA	NA	1	1	1	0	0	0	0	0	0	0	0	0	0	0	0	0	0	0	0	0
ESV_383	Arthropoda	Insecta	Diptera	Muscidae	Coenosia	Coenosia atra	100	Published	NA	NA	NA	NA	0	0	0	0	0	0	0	0	0	0	0	1	0	0	1	0	0	1	1	1
ESV_2468	Arthropoda	Insecta	Lepidoptera	Coleophoridae	Coleophora	Coleophora spiraeella	100	Published	NA	NA	invasive	NA	0	0	0	0	0	0	0	0	0	0	0	0	1	0	0	0	0	0	0	0
ESV_1759	Arthropoda	Insecta	Hymenoptera	Colletidae	Colletes	Colletes cunicularius	100	Published	1	*	NA	NA	1	0	0	0	0	0	0	0	1	1	0	0	0	0	0	0	0	0	0	0
ESV_3298	Arthropoda	Insecta	Coleoptera	Leiodidae	Colon	Colon dentipes	99.03	Private	2023-03-04	*	NA	NA	0	0	0	0	1	0	0	0	0	0	0	0	0	0	0	0	0	0	0	0
ESV_2366	Arthropoda	Insecta	Hymenoptera	Ichneumonidae	Colpognathus	Colpognathus celerator	100	Early-Release	2023-02-03	NA	NA	NA	0	0	0	0	0	0	0	0	0	0	0	0	0	0	0	1	0	0	0	0
ESV_2169	Arthropoda	Insecta	Diptera	Phoridae	Conicera	Conicera similis	100	Published	NA	NA	NA	NA	0	0	0	0	0	0	0	0	0	0	0	0	0	1	1	1	0	1	0	0
ESV_3799	Arthropoda	Insecta	Diptera	Phoridae	Conicera	Conicera schnittmanni	100	Published	NA	NA	NA	NA	0	0	0	0	0	0	0	0	0	0	0	0	0	0	0	0	0	0	0	1
ESV_842	Arthropoda	Insecta	Neuroptera	Coniopterygidae	Coniopteryx	Coniopteryx hoelzeli	99.03	Private	NA	D	NA	NA	0	0	1	1	0	0	0	0	0	0	0	0	0	0	0	0	0	0	0	0
ESV_3441	Arthropoda	Insecta	Diptera	Chloropidae	Conioscinella	Conioscinella triorbiculata	100	Published	NA	NA	NA	NA	0	0	0	0	0	0	0	0	0	0	0	0	0	0	0	1	0	0	0	0
ESV_257	Arthropoda	Insecta	Coleoptera	Scirtidae	Contacyphon	Contacyphon coarctatus	99.35	Published	NA	NA	NA	NA	0	0	0	0	0	0	0	0	0	0	0	1	1	1	0	0	0	0	0	0
ESV_1824	Arthropoda	Insecta	Coleoptera	Scirtidae	Contacyphon	Contacyphon padi	100	Private	NA	NA	NA	NA	0	0	1	0	0	0	0	0	0	0	1	0	0	0	0	0	0	0	0	0
ESV_2287	Arthropoda	Insecta	Diptera	Sphaeroceridae	Coproica	Coproica hirticula	100	Private	NA	NA	NA	NA	0	0	0	0	0	0	0	0	0	0	0	0	0	0	0	0	0	0	0	1
ESV_3331	Arthropoda	Insecta	Diptera	Sphaeroceridae	Coproica	Coproica hirtula	100	Private	1	NA	NA	NA	0	0	0	0	0	0	0	0	0	0	0	0	0	0	0	0	0	0	0	1
ESV_173	Arthropoda	Insecta	Diptera	Syrphidae	Xylota	Xylota sylvarum	100	Private	NA	*	NA	pollinator	0	0	0	1	1	1	0	0	0	0	0	0	0	0	0	0	0	0	0	0
ESV_326	Arthropoda	Insecta	Diptera	Sphaeroceridae	Copromyza	Copromyza stercoraria	100	Private	NA	NA	NA	NA	0	1	0	0	0	0	0	0	1	1	1	0	0	0	0	0	0	0	1	0
ESV_1730	Arthropoda	Insecta	Diptera	Drosophilidae	Scaptomyza	Scaptomyza graminum	100	Private	NA	NA	NA	pollinator	0	0	1	0	0	0	0	0	0	0	0	0	0	0	0	0	0	0	0	0
ESV_223	Arthropoda	Insecta	Diptera	Culicidae	Coquillettidia	Coquillettidia richiardii	99.01	Private	NA	NA	NA	NA	0	0	0	0	0	0	0	0	0	0	0	0	0	1	1	1	1	1	0	0
ESV_1569	Arthropoda	Insecta	Diptera	Scathophagidae	Cordilura	Cordilura albipes	100	Private	2023-02-03	NA	NA	NA	0	0	0	0	0	0	0	0	0	0	0	1	1	0	0	0	0	0	0	0
ESV_1830	Arthropoda	Insecta	Diptera	Mycetophilidae	Cordyla	Cordyla insons	99.61	Published	2023-01-02	NA	NA	NA	0	0	0	0	0	0	0	0	0	0	1	0	0	0	0	0	0	0	0	0
ESV_456	Arthropoda	Insecta	Hemiptera	Coreidae	Coreus	Coreus marginatus	100	Private	NA	*	NA	NA	0	0	0	0	0	0	0	0	0	0	0	1	0	0	0	0	1	0	0	0
ESV_3507	Arthropoda	Insecta	Coleoptera	Latridiidae	Corticarina	Corticarina similata	99.68	Private	2	*	NA	NA	0	0	0	0	0	0	0	0	0	0	0	0	0	0	0	1	0	0	0	0
ESV_1452	Arthropoda	Insecta	Coleoptera	Latridiidae	Cortinicara	Cortinicara gibbosa	100	Published	NA	*	NA	NA	1	1	0	1	0	0	0	0	0	0	0	0	0	0	0	0	0	0	0	0
ESV_2045	Arthropoda	Insecta	Diptera	Sciaridae	Corynoptera	Corynoptera membranigera	99.68	Private	3	NA	NA	NA	0	0	0	1	1	0	0	0	0	0	0	0	0	0	0	0	0	0	0	0
ESV_463	Arthropoda	Insecta	Diptera	Sciaridae	Corynoptera	Corynoptera flavicauda	100	Private	NA	NA	NA	NA	0	0	1	1	0	0	0	0	0	0	0	0	0	0	0	0	0	0	0	0
ESV_902	Arthropoda	Insecta	Diptera	Sciaridae	Corynoptera	Corynoptera consumpta	100	Private	2023-02-03	NA	NA	NA	0	1	0	0	0	0	0	0	0	0	0	0	0	0	0	0	0	0	0	0
ESV_1225	Arthropoda	Insecta	Diptera	Sciaridae	Corynoptera	Corynoptera perpusilla	100	Private	3	NA	NA	NA	0	0	1	0	0	0	0	0	0	0	0	0	1	1	0	0	0	0	1	0
ESV_1253	Arthropoda	Insecta	Diptera	Sciaridae	Corynoptera	Corynoptera globiformis	100	Private	NA	NA	NA	NA	0	0	0	0	0	0	0	0	0	0	0	0	1	0	0	0	0	1	0	1
ESV_1564	Arthropoda	Insecta	Diptera	Sciaridae	Corynoptera	Corynoptera saccata	100	Private	NA	NA	NA	NA	0	1	1	0	0	0	0	0	0	0	0	0	0	0	0	0	0	0	0	0
ESV_1612	Arthropoda	Insecta	Diptera	Sciaridae	Corynoptera	Corynoptera subcavipes	100	Published	1	NA	NA	NA	0	0	0	1	0	0	0	0	0	0	0	0	0	0	0	0	0	0	0	0
ESV_1924	Arthropoda	Insecta	Diptera	Sciaridae	Corynoptera	Corynoptera verrucifera	100	Published	NA	NA	NA	NA	0	0	0	0	0	0	0	0	1	0	0	0	0	0	0	0	0	0	0	0
ESV_1932	Arthropoda	Insecta	Diptera	Sciaridae	Corynoptera	Corynoptera furcifera	100	Published	NA	NA	NA	NA	0	0	1	1	0	0	0	0	0	0	0	0	0	0	0	0	0	0	0	0
ESV_1956	Arthropoda	Insecta	Diptera	Sciaridae	Corynoptera	Corynoptera dentata	100	Published	NA	NA	NA	NA	0	0	0	1	1	0	0	0	0	0	0	0	0	0	0	0	0	0	0	0
ESV_2266	Arthropoda	Insecta	Diptera	Sciaridae	Corynoptera	Corynoptera grothae	100	Private	NA	NA	NA	NA	1	0	0	0	0	0	0	0	0	0	0	0	0	0	0	0	0	0	0	0
ESV_2286	Arthropoda	Insecta	Diptera	Sciaridae	Corynoptera	Corynoptera tridentata	100	Published	NA	NA	NA	NA	0	0	0	1	1	0	0	0	0	0	0	0	0	0	0	0	0	0	0	0
ESV_2954	Arthropoda	Insecta	Diptera	Sciaridae	Corynoptera	Corynoptera irmgardis	100	Private	3	NA	NA	NA	1	0	0	0	0	0	0	0	0	0	0	0	0	0	0	0	0	0	0	0
ESV_3009	Arthropoda	Insecta	Diptera	Sciaridae	Corynoptera	Corynoptera forcipata	100	Published	NA	NA	NA	NA	1	0	0	0	0	0	0	0	0	0	0	0	0	0	0	0	0	0	0	0
ESV_3117	Arthropoda	Insecta	Diptera	Sciaridae	Corynoptera	Corynoptera furcata	100	Private	2	NA	NA	NA	0	0	0	1	0	0	0	0	0	0	0	0	0	0	0	0	0	0	0	0
ESV_3200	Arthropoda	Insecta	Diptera	Sciaridae	Corynoptera	Corynoptera bistrispina	100	Published	2	NA	NA	NA	0	0	0	0	0	0	0	0	0	0	0	0	0	0	0	0	0	0	0	1
ESV_2273	Arthropoda	Insecta	Hymenoptera	Ichneumonidae	Cratichneumon	Cratichneumon coruscator	100	Published	1	NA	NA	NA	0	0	0	1	0	0	0	0	0	0	0	0	0	0	0	0	0	0	0	0
ESV_2472	Arthropoda	Insecta	Hymenoptera	Ichneumonidae	Cratichneumon	Cratichneumon culex	100	Published	NA	NA	NA	NA	0	0	0	0	1	0	0	0	0	0	0	0	0	0	0	0	0	0	0	0
ESV_3215	Arthropoda	Insecta	Diptera	Sciaridae	Cratyna	Cratyna uliginosoides	100	Private	NA	NA	NA	NA	0	0	0	0	0	0	0	0	0	1	0	0	0	0	0	0	0	0	0	0
ESV_3353	Arthropoda	Insecta	Diptera	Sciaridae	Cratyna	Cratyna fulvicauda	100	Private	3	NA	NA	NA	0	0	0	0	0	0	0	0	0	0	0	0	0	0	0	1	0	0	0	0
ESV_1931	Arthropoda	Insecta	Diptera	Chironomidae	Cricotopus	Cricotopus ornatus	99.03	Published	NA	NA	NA	NA	0	0	0	0	0	0	0	0	0	0	0	0	0	0	0	0	0	0	0	1
ESV_3292	Arthropoda	Insecta	Diptera	Chironomidae	Cricotopus	Cricotopus triannulatus	99.68	Private	NA	NA	NA	NA	0	0	0	1	0	0	0	0	0	0	0	0	0	0	0	0	0	0	0	0
ESV_2202	Arthropoda	Insecta	Diptera	Chironomidae	Cricotopus	Cricotopus bicinctus	100	Published	NA	NA	NA	NA	0	0	0	1	0	0	0	0	0	0	0	0	0	0	0	0	0	0	0	0
ESV_2272	Arthropoda	Insecta	Diptera	Chironomidae	Cricotopus	Cricotopus intersectus	100	Published	2	NA	NA	NA	0	0	0	0	0	0	0	0	0	0	0	0	1	0	0	0	0	0	0	0
ESV_1199	Arthropoda	Insecta	Coleoptera	Chrysomelidae	Cryptocephalus	Cryptocephalus fulvus	100	Published	NA	*	NA	NA	0	0	0	0	0	0	0	0	0	0	0	0	0	0	1	0	1	1	0	0
ESV_2956	Arthropoda	Insecta	Coleoptera	Cryptophagidae	Cryptophagus	Cryptophagus dentatus	100	Private	2	*	NA	NA	0	0	0	1	0	0	0	0	0	0	0	0	0	0	0	0	0	0	0	0
ESV_2513	Arthropoda	Insecta	Hymenoptera	Ichneumonidae	Cryptus	Cryptus viduatorius	100	Early-Release	2004-02-03	NA	NA	NA	0	0	0	0	0	0	0	0	0	0	1	0	0	0	0	0	1	0	0	0
ESV_2851	Arthropoda	Insecta	Hymenoptera	Ichneumonidae	Ctenichneumon	Ctenichneumon melanocastanus	99.03	Early-Release	NA	NA	NA	NA	0	0	0	0	0	0	0	0	0	0	0	0	0	1	0	0	0	0	0	0
ESV_114	Arthropoda	Insecta	Coleoptera	Tenebrionidae	Cteniopus	Cteniopus flavus	100	Published	2	*	NA	NA	0	0	0	0	0	0	0	0	0	0	0	0	0	0	1	1	0	0	0	0
ESV_413	Arthropoda	Insecta	Diptera	Sciaridae	Ctenosciara	Ctenosciara lutea	100	Private	1	NA	NA	NA	1	1	1	0	0	0	0	0	0	0	0	0	0	0	0	0	0	0	0	0
ESV_1109	Arthropoda	Insecta	Diptera	Sciaridae	Ctenosciara	Ctenosciara hyalipennis	100	Private	NA	NA	NA	NA	0	0	0	0	0	0	0	0	1	1	1	0	0	0	0	1	1	0	0	0
ESV_3849	Arthropoda	Insecta	Hymenoptera	Ichneumonidae	Cubocephalus	Cubocephalus anatorius	100	Published	NA	NA	NA	NA	0	0	0	0	0	0	0	0	0	1	0	0	0	0	0	0	0	0	0	0
ESV_1365	Arthropoda	Insecta	Diptera	Culicidae	Culex	Culex territans	99.67	Private	2	NA	NA	NA	0	0	0	0	0	0	0	0	0	0	0	0	0	0	0	1	0	0	0	0
ESV_2130	Arthropoda	Insecta	Diptera	Culicidae	Culex	Culex quinquefasciatus	100	Private	NA	NA	NA	NA	0	0	0	0	0	0	0	0	0	0	0	0	0	0	0	0	0	1	0	0
ESV_2245	Arthropoda	Insecta	Diptera	Culicidae	Culex	Culex modestus	100	Private	NA	NA	NA	NA	0	0	0	0	0	0	0	0	0	0	0	0	0	0	1	0	0	0	0	0
ESV_2886	Arthropoda	Insecta	Diptera	Ceratopogonidae	Culicoides	Culicoides chiopterus	99.67	Published	NA	nb	NA	NA	0	0	0	0	0	0	0	0	0	0	0	0	0	1	0	0	0	0	0	0
ESV_3451	Arthropoda	Insecta	Diptera	Ceratopogonidae	Culicoides	Culicoides pallidicornis	99.67	Private	NA	*	NA	NA	0	0	0	0	0	0	0	0	0	0	0	0	0	0	0	1	0	0	0	0
ESV_2708	Arthropoda	Insecta	Diptera	Ceratopogonidae	Culicoides	Culicoides pulicaris	100	Published	NA	nb	NA	NA	0	0	0	0	0	0	0	0	0	1	0	0	0	0	0	0	0	0	0	0
ESV_3130	Arthropoda	Insecta	Diptera	Ceratopogonidae	Culicoides	Culicoides punctatus	100	Published	NA	nb	NA	NA	0	0	0	0	0	0	0	0	0	0	0	0	0	0	0	0	0	0	0	1
ESV_3163	Arthropoda	Insecta	Diptera	Ceratopogonidae	Culicoides	Culicoides scoticus	100	Published	NA	nb	NA	NA	0	0	0	0	0	0	0	0	0	0	0	1	0	0	0	0	0	0	0	0
ESV_3509	Arthropoda	Insecta	Diptera	Ceratopogonidae	Culicoides	Culicoides kibunensis	100	Private	2	*	NA	NA	0	0	0	0	0	0	0	0	0	0	0	0	0	0	0	1	0	0	0	0
ESV_3291	Arthropoda	Insecta	Diptera	Culicidae	Culiseta	Culiseta morsitans	100	Published	NA	NA	NA	NA	0	0	0	0	0	0	0	0	0	0	0	1	0	0	0	0	0	0	0	0
ESV_1659	Arthropoda	Insecta	Psocodea	Elipsocidae	Cuneopalpus	Cuneopalpus cyanops	100	Private	1	NA	NA	NA	0	0	0	0	0	0	0	0	0	0	0	0	1	0	0	0	1	0	0	1
ESV_1272	Arthropoda	Insecta	Coleoptera	Mordellidae	Curtimorda	Curtimorda maculosa	99.68	Private	2	*	NA	NA	0	0	0	0	0	0	0	0	0	0	0	0	0	0	1	0	0	0	0	0
ESV_1324	Arthropoda	Insecta	Lepidoptera	Tortricidae	Cydia	Cydia nigricana	100	Private	NA	NA	NA	NA	0	0	0	0	1	0	0	0	0	0	0	0	0	0	0	0	0	0	0	0
ESV_1546	Arthropoda	Insecta	Lepidoptera	Tortricidae	Cydia	Cydia strobilella	100	Published	NA	NA	invasive	NA	0	0	1	0	0	0	0	0	0	0	0	0	0	0	0	0	0	0	0	0
ESV_793	Arthropoda	Insecta	Diptera	Tachinidae	Cylindromyia	Cylindromyia auriceps	99.68	Private	NA	NA	NA	NA	0	0	0	0	0	0	0	0	0	0	0	0	0	0	0	0	1	0	0	0
ESV_433	Arthropoda	Insecta	Diptera	Tachinidae	Cylindromyia	Cylindromyia brassicaria	100	Private	NA	NA	NA	NA	0	0	0	0	0	0	0	0	0	0	0	0	1	1	1	0	1	1	0	0
ESV_927	Arthropoda	Insecta	Diptera	Tachinidae	Cylindromyia	Cylindromyia interrupta	100	Private	3	NA	NA	NA	0	0	0	0	0	0	0	0	0	0	0	0	0	0	0	0	1	0	0	0
ESV_992	Arthropoda	Insecta	Diptera	Tachinidae	Cylindromyia	Cylindromyia pusilla	100	Private	2	NA	NA	NA	0	0	0	0	0	0	0	0	0	0	0	0	1	1	0	0	0	0	0	0
ESV_415	Arthropoda	Insecta	Diptera	Tachinidae	Cyzenis	Cyzenis albicans	100	Private	3	NA	NA	NA	0	0	1	1	0	0	0	0	0	0	0	0	0	0	0	0	0	0	0	0
ESV_2412	Arthropoda	Insecta	Coleoptera	Erotylidae	Dacne	Dacne bipustulata	100	Private	NA	*	NA	NA	0	0	0	0	0	0	0	0	0	0	1	0	0	0	0	0	0	0	0	0
ESV_1736	Arthropoda	Insecta	Diptera	Syrphidae	Eupeodes	Eupeodes corollae	100	Private	NA	*	NA	pollinator	0	0	0	0	0	0	0	0	0	0	0	0	0	0	0	1	0	0	0	0
ESV_1409	Arthropoda	Insecta	Diptera	Ceratopogonidae	Dasyhelea	Dasyhelea pallidiventris	100	Published	NA	*	NA	NA	0	0	0	0	0	0	0	0	0	0	1	0	0	0	0	0	0	0	0	1
ESV_1769	Arthropoda	Insecta	Diptera	Ceratopogonidae	Dasyhelea	Dasyhelea arenivaga	100	Published	NA	NA	NA	NA	0	0	0	0	0	0	0	0	0	0	0	0	0	0	0	0	0	0	1	1
ESV_3781	Arthropoda	Insecta	Diptera	Ceratopogonidae	Dasyhelea	Dasyhelea incisurata	100	Published	2	NA	NA	NA	0	0	0	0	0	0	0	0	0	0	0	0	0	0	0	0	1	0	0	0
ESV_470	Arthropoda	Insecta	Diptera	Muscidae	Dasyphora	Dasyphora cyanicolor	100	Published	2	NA	NA	NA	0	0	0	0	0	0	0	0	0	0	0	0	0	0	0	1	0	0	0	0
ESV_1751	Arthropoda	Insecta	Coleoptera	Elateridae	Agriotes	Agriotes pallidulus	100	Published	NA	*	NA	pollinator	0	0	0	1	0	0	0	0	0	0	0	0	0	0	0	0	0	0	0	0
ESV_1754	Arthropoda	Insecta	Lepidoptera	Nymphalidae	Coenonympha	Coenonympha pamphilus	100	Private	2	*	NA	pollinator	0	0	0	0	0	0	0	0	0	0	0	0	0	0	0	1	1	0	0	0
ESV_1758	Arthropoda	Insecta	Diptera	Sciomyzidae	Limnia	Limnia unguicornis	99.68	Private	2	NA	NA	pollinator	0	0	0	0	1	0	0	0	0	0	0	0	0	0	0	0	0	0	0	0
ESV_720	Arthropoda	Insecta	Diptera	Anthomyiidae	Delia	Delia coronariae	100	Private	2023-03-04	NA	NA	NA	0	1	0	0	0	0	0	0	0	0	0	0	0	0	0	0	0	0	0	0
ESV_1194	Arthropoda	Insecta	Diptera	Anthomyiidae	Delia	Delia frontella	100	Private	NA	NA	NA	NA	0	0	1	0	0	0	0	0	0	0	0	0	0	0	0	0	0	0	0	0
ESV_766	Arthropoda	Insecta	Coleoptera	Elateridae	Denticollis	Denticollis linearis	100	Private	NA	*	NA	NA	0	0	0	0	1	0	0	0	0	0	0	0	0	0	0	0	0	0	0	0
ESV_2307	Arthropoda	Insecta	Hemiptera	Miridae	Deraeocoris	Deraeocoris lutescens	100	Private	3	*	NA	NA	1	0	0	0	0	0	0	0	0	0	0	0	0	0	0	0	0	0	0	0
ESV_1997	Arthropoda	Collembola	Entomobryomorpha	Isotomidae	Desoria	Desoria grisea	100	Published	1	NA	NA	NA	0	0	0	0	1	0	0	0	0	0	0	0	0	0	0	0	0	0	0	0
ESV_3277	Arthropoda	Insecta	Hymenoptera	Ichneumonidae	Diadegma	Diadegma erucator	100	Published	1	NA	NA	NA	0	0	1	0	0	0	0	0	0	0	0	0	0	0	0	0	0	0	0	0
ESV_1739	Arthropoda	Insecta	Hymenoptera	Ichneumonidae	Dicaelotus	Dicaelotus pumilus	100	Published	2	NA	NA	NA	0	0	0	0	0	0	0	0	0	0	0	0	1	0	0	0	0	0	0	0
ESV_1743	Arthropoda	Insecta	Hymenoptera	Ichneumonidae	Dicaelotus	Dicaelotus punctiventris	100	Early-Release	NA	NA	NA	NA	1	0	1	0	0	0	0	0	0	0	0	0	0	0	0	0	0	0	0	0
ESV_2291	Arthropoda	Insecta	Diptera	Sciaridae	Dichopygina	Dichopygina ramosa	100	Published	2	NA	NA	NA	0	0	0	0	0	0	0	0	0	1	0	0	0	0	0	0	0	0	0	0
ESV_1464	Arthropoda	Insecta	Lepidoptera	Tortricidae	Dichrorampha	Dichrorampha aeratana	100	Private	NA	NA	NA	NA	0	0	0	1	0	0	0	0	0	0	0	0	0	0	0	0	0	0	0	0
ESV_501	Arthropoda	Insecta	Diptera	Limoniidae	Dicranomyia	Dicranomyia modesta	100	Private	3	NA	NA	NA	0	0	0	0	0	0	0	0	0	0	0	0	1	0	0	0	0	1	0	1
ESV_1766	Arthropoda	Insecta	Diptera	Tachinidae	Eriothrix	Eriothrix rufomaculata	100	Private	3	NA	NA	pollinator	0	0	0	0	0	0	0	0	0	0	0	0	0	0	0	0	1	0	0	0
ESV_2998	Arthropoda	Insecta	Hemiptera	Delphacidae	Dicranotropis	Dicranotropis hamata	100	Published	NA	*	NA	NA	0	0	0	0	0	0	0	0	0	0	0	1	0	0	0	0	0	0	0	0
ESV_818	Arthropoda	Insecta	Coleoptera	Elateridae	Dicronychus	Dicronychus equiseti	100	Private	2023-03-04	3	NA	NA	0	0	0	0	0	0	0	0	0	0	1	1	0	0	0	0	0	0	0	0
ESV_1451	Arthropoda	Insecta	Coleoptera	Elateridae	Dicronychus	Dicronychus cinereus	100	Private	NA	*	NA	NA	0	0	0	0	0	0	0	0	0	0	1	1	0	0	0	0	0	0	0	0
ESV_1560	Arthropoda	Insecta	Diptera	Chironomidae	Dicrotendipes	Dicrotendipes lobiger	100	Private	3	NA	NA	NA	0	0	0	0	0	0	0	0	0	0	1	0	0	0	0	0	0	1	0	0
ESV_1688	Arthropoda	Insecta	Diptera	Chironomidae	Dicrotendipes	Dicrotendipes tritomus	100	Private	NA	NA	NA	NA	0	0	0	0	0	0	0	0	0	0	1	0	0	0	1	1	1	0	0	0
ESV_1711	Arthropoda	Insecta	Hemiptera	Miridae	Dicyphus	Dicyphus errans	100	Private	NA	*	NA	NA	0	0	0	0	1	0	0	0	0	0	0	0	0	0	0	0	0	0	0	0
ESV_2144	Arthropoda	Insecta	Diptera	Syrphidae	Didea	Didea alneti	100	Private	1	V	NA	NA	0	0	0	0	0	0	0	0	0	0	1	0	0	0	0	0	0	0	0	0
ESV_1767	Arthropoda	Insecta	Coleoptera	Carabidae	Amara	Amara bifrons	100	Private	NA	*	NA	pollinator	0	0	0	0	0	0	0	0	0	0	0	0	0	0	0	0	1	0	0	0
ESV_835	Arthropoda	Insecta	Diptera	Asilidae	Dioctria	Dioctria rufipes	100	Private	NA	*	NA	NA	0	0	0	1	0	0	0	0	0	0	0	0	0	0	0	0	0	0	0	0
ESV_2199	Arthropoda	Insecta	Diptera	Asilidae	Dioctria	Dioctria linearis	100	Private	NA	*	NA	NA	0	0	0	0	1	0	0	0	0	0	0	0	0	0	0	0	0	0	0	0
ESV_1514	Arthropoda	Insecta	Hymenoptera	Ichneumonidae	Diplazon	Diplazon laetatorius	100	Private	3	NA	NA	NA	0	1	0	1	1	0	0	0	0	0	0	0	1	0	0	0	0	0	0	0
ESV_648	Arthropoda	Insecta	Diptera	Phoridae	Diplonevra	Diplonevra glabra	99.68	Private	3	NA	NA	NA	1	1	0	0	0	0	0	0	0	0	0	0	0	0	0	0	0	0	0	0
ESV_558	Arthropoda	Insecta	Diptera	Phoridae	Diplonevra	Diplonevra nitidula	100	Private	3	NA	NA	NA	0	0	1	1	1	0	0	0	0	0	0	0	0	0	0	1	1	0	1	0
ESV_781	Arthropoda	Insecta	Diptera	Phoridae	Diplonevra	Diplonevra florea	100	Published	NA	NA	NA	NA	0	0	0	1	1	0	0	0	0	0	0	0	0	0	0	0	0	0	0	0
ESV_2899	Arthropoda	Insecta	Diptera	Cecidomyiidae	Divellepidosis	Divellepidosis hypoxantha	100	Private	3	NA	NA	NA	0	0	0	1	0	0	0	0	0	0	0	0	0	0	0	0	0	0	0	0
ESV_177	Arthropoda	Insecta	Hymenoptera	Vespidae	Vespula	Vespula vulgaris	100	Published	NA	NA	invasive	pollinator	0	0	1	1	1	1	1	1	0	1	0	0	0	0	1	1	1	1	0	0
ESV_1656	Arthropoda	Insecta	Diptera	Empididae	Dolichocephala	Dolichocephala oblongoguttata	100	Private	2	*	NA	NA	0	0	1	0	0	0	0	0	0	0	0	0	0	0	0	0	0	0	0	0
ESV_2051	Arthropoda	Insecta	Diptera	Empididae	Dolichocephala	Dolichocephala irrorata	100	Private	3	*	NA	NA	0	0	1	0	0	0	0	0	0	0	0	0	0	0	0	0	0	0	0	0
ESV_162	Arthropoda	Insecta	Diptera	Dolichopodidae	Dolichopus	Dolichopus latilimbatus	99.35	Private	2004-02-03	*	NA	NA	0	0	0	0	0	0	0	0	0	0	0	0	0	0	0	0	0	0	1	0
ESV_164	Arthropoda	Insecta	Diptera	Dolichopodidae	Dolichopus	Dolichopus nubilus	99.35	Private	2	*	NA	NA	0	0	0	0	0	0	0	0	0	0	0	0	0	1	0	0	0	0	0	0
ESV_4058	Arthropoda	Insecta	Diptera	Dolichopodidae	Dolichopus	Dolichopus migrans	99.67	Published	NA	*	NA	NA	0	0	0	0	0	0	0	0	0	0	0	0	0	0	0	1	0	0	0	0
ESV_481	Arthropoda	Insecta	Diptera	Dolichopodidae	Dolichopus	Dolichopus nitidus	99.68	Published	2	*	NA	NA	0	0	0	0	0	0	0	0	0	0	0	0	1	0	0	0	0	0	0	0
ESV_181	Arthropoda	Insecta	Diptera	Syrphidae	Xylota	Xylota segnis	100	Published	NA	*	NA	pollinator	0	0	0	1	1	0	1	0	0	0	0	0	0	0	0	0	0	0	0	0
ESV_180	Arthropoda	Insecta	Diptera	Dolichopodidae	Dolichopus	Dolichopus lepidus	100	Private	1	*	NA	NA	0	0	0	0	0	0	0	0	0	0	0	0	1	1	1	0	0	0	0	0
ESV_182	Arthropoda	Insecta	Hymenoptera	Andrenidae	Andrena	Andrena haemorrhoa	100	Private	NA	*	NA	pollinator	1	1	1	1	0	0	0	0	0	0	1	0	0	0	0	0	0	0	0	0
ESV_377	Arthropoda	Insecta	Diptera	Dolichopodidae	Dolichopus	Dolichopus linearis	100	Published	2	*	NA	NA	0	0	0	0	0	0	0	0	0	0	0	0	0	1	0	0	0	0	0	0
ESV_1112	Arthropoda	Insecta	Diptera	Dolichopodidae	Dolichopus	Dolichopus trivialis	100	Private	2023-02-03	*	NA	NA	0	0	0	0	1	0	0	0	0	0	0	0	0	0	0	0	0	0	0	0
ESV_1589	Arthropoda	Insecta	Diptera	Dolichopodidae	Dolichopus	Dolichopus longicornis	100	Private	NA	*	NA	NA	0	0	0	0	0	0	0	0	0	0	0	0	0	0	1	0	0	0	0	0
ESV_183	Arthropoda	Insecta	Diptera	Anthomyiidae	Hydrophoria	Hydrophoria lancifer	100	Published	2	NA	NA	pollinator	0	0	1	1	1	0	0	0	0	0	0	0	0	0	0	0	0	0	0	0
ESV_4076	Arthropoda	Insecta	Diptera	Dolichopodidae	Dolichopus	Dolichopus claviger	100	Published	2	*	NA	NA	0	0	0	0	0	1	0	0	0	0	0	0	0	0	0	0	0	0	0	0
ESV_3203	Arthropoda	Insecta	Diptera	Sciaridae	Dolichosciara	Dolichosciara flavipes	100	Published	2	NA	NA	NA	0	0	0	1	0	0	0	0	0	0	0	0	0	0	0	0	0	0	0	0
ESV_187	Arthropoda	Insecta	Diptera	Syrphidae	Syrphus	Syrphus torvus	100	Private	1	*	NA	pollinator	1	1	1	0	0	0	0	0	0	0	0	0	0	0	0	0	0	0	0	0
ESV_1433	Arthropoda	Insecta	Hymenoptera	Ampulicidae	Dolichurus	Dolichurus corniculus	100	Published	NA	NA	NA	NA	0	0	0	0	0	0	0	0	0	0	0	0	1	0	0	0	0	0	0	0
ESV_1571	Arthropoda	Insecta	Coleoptera	Ptinidae	Dorcatoma	Dorcatoma dresdensis	100	Published	2	*	NA	NA	0	0	1	0	0	0	0	0	0	0	0	0	0	0	0	0	0	0	0	0
ESV_1654	Arthropoda	Insecta	Diptera	Pipunculidae	Dorylomorpha	Dorylomorpha beckeri	99.68	Private	NA	NA	NA	NA	0	0	0	0	0	0	0	0	0	0	1	0	0	0	0	0	0	0	0	0
ESV_2247	Arthropoda	Insecta	Diptera	Hybotidae	Drapetis	Drapetis infitialis	100	Published	4	*	NA	NA	0	0	0	0	0	0	0	0	0	0	0	0	0	1	1	0	0	0	0	0
ESV_1677	Arthropoda	Arachnida	Araneae	Gnaphosidae	Drassodes	Drassodes lapidosus	99.68	Private	2	*	NA	NA	0	0	0	0	0	0	0	0	0	0	0	0	0	0	0	0	0	1	0	0
ESV_2439	Arthropoda	Arachnida	Araneae	Gnaphosidae	Drassodes	Drassodes lutescens	100	Early-Release	2	NA	NA	NA	0	0	0	0	0	0	0	0	0	0	0	0	0	0	0	0	0	0	0	1
ESV_439	Arthropoda	Insecta	Hemiptera	Aphididae	Drepanosiphum	Drepanosiphum platanoidis	100	Published	NA	NA	NA	NA	0	1	1	1	0	0	0	0	0	0	1	0	0	0	0	0	0	0	0	0
ESV_752	Arthropoda	Insecta	Diptera	Drosophilidae	Drosophila	Drosophila kuntzei	100	Published	NA	NA	NA	NA	0	0	0	1	0	0	0	0	0	0	0	0	0	0	0	0	0	0	0	0
ESV_833	Arthropoda	Insecta	Diptera	Drosophilidae	Drosophila	Drosophila suzukii	100	Published	NA	NA	invasive	NA	0	0	1	0	1	0	0	0	0	0	0	0	0	0	0	0	0	0	0	0
ESV_987	Arthropoda	Insecta	Diptera	Drosophilidae	Drosophila	Drosophila subobscura	100	Published	2	NA	NA	NA	1	0	0	0	0	0	0	0	1	0	0	0	1	0	0	1	0	0	0	0
ESV_1346	Arthropoda	Insecta	Diptera	Drosophilidae	Drosophila	Drosophila fenestrarum	100	Private	2	NA	NA	NA	1	0	1	0	0	0	0	0	0	0	0	0	0	0	0	0	0	0	0	0
ESV_1372	Arthropoda	Insecta	Diptera	Drosophilidae	Drosophila	Drosophila phalerata	100	Private	3	NA	NA	NA	0	0	1	1	0	0	0	0	0	0	0	0	0	0	0	0	0	0	0	0
ESV_677	Arthropoda	Insecta	Diptera	Empididae	Dryodromia	Dryodromia testacea	99.03	Private	3	G	NA	NA	0	0	0	1	0	0	0	0	0	0	0	0	0	0	0	0	0	0	0	0
ESV_3899	Arthropoda	Insecta	Hemiptera	Anthocoridae	Dufouriellus	Dufouriellus ater	99.03	Private	NA	*	NA	NA	0	0	0	0	0	0	0	0	0	0	0	0	0	0	0	0	0	1	0	0
ESV_494	Arthropoda	Insecta	Lepidoptera	Noctuidae	Dypterygia	Dypterygia scabriuscula	100	Published	NA	*	NA	NA	0	0	0	0	0	0	0	0	0	0	0	0	1	0	1	1	0	0	0	0
ESV_330	Arthropoda	Insecta	Diptera	Asilidae	Dysmachus	Dysmachus trigonus	100	Published	NA	*	NA	NA	0	0	0	0	0	0	0	0	0	0	0	1	1	1	0	0	0	0	0	0
ESV_3267	Arthropoda	Insecta	Hymenoptera	Ichneumonidae	Dyspetes	Dyspetes luteomarginatus	100	Early-Release	2	NA	NA	NA	0	0	0	1	0	0	0	0	0	0	0	0	0	0	0	0	0	0	0	0
ESV_1883	Arthropoda	Insecta	Diptera	Drosophilidae	Scaptomyza	Scaptomyza flava	100	Private	2	NA	NA	pollinator	0	0	0	0	0	0	0	0	0	0	0	0	0	1	1	0	0	0	0	0
ESV_897	Arthropoda	Insecta	Blattodea	Ectobiidae	Ectobius	Ectobius lapponicus	100	Published	2023-01-02	*	NA	NA	0	0	0	0	0	0	0	0	0	0	0	0	1	0	1	1	0	0	0	0
ESV_618	Arthropoda	Insecta	Psocodea	Ectopsocidae	Ectopsocus	Ectopsocus briggsi	100	Private	1	NA	invasive	NA	1	1	0	1	1	0	0	0	0	0	0	0	0	0	0	0	0	0	0	0
ESV_1008	Arthropoda	Insecta	Psocodea	Ectopsocidae	Ectopsocus	Ectopsocus californicus	100	Private	NA	NA	NA	NA	1	1	1	1	1	0	0	0	0	0	0	0	0	0	0	0	0	0	0	0
ESV_796	Arthropoda	Insecta	Hemiptera	Cicadellidae	Edwardsiana	Edwardsiana frustrator	99.67	Private	NA	*	NA	NA	0	0	0	0	1	0	0	0	0	0	0	0	0	0	0	0	0	0	0	0
ESV_1321	Arthropoda	Insecta	Diptera	Chloropidae	Elachiptera	Elachiptera decipiens	100	Private	NA	NA	NA	NA	0	0	0	0	0	0	0	0	1	0	0	0	0	0	0	0	0	0	0	0
ESV_1469	Arthropoda	Insecta	Lepidoptera	Elachistidae	Elachista	Elachista consortella	100	Private	1	NA	NA	NA	0	0	1	0	0	0	0	0	1	1	0	0	0	1	0	0	0	0	0	0
ESV_3222	Arthropoda	Insecta	Lepidoptera	Elachistidae	Elachista	Elachista canapennella	100	Published	NA	NA	NA	NA	0	1	0	0	0	0	0	0	0	0	0	0	0	0	0	0	0	0	0	0
ESV_82	Arthropoda	Insecta	Coleoptera	Lymexylidae	Elateroides	Elateroides dermestoides	100	Private	NA	NA	NA	NA	0	0	1	0	0	0	0	0	1	1	1	1	0	0	0	0	0	0	0	0
ESV_2978	Arthropoda	Insecta	Psocodea	Elipsocidae	Elipsocus	Elipsocus moebiusi	100	Private	1	NA	NA	NA	0	0	0	1	0	0	0	0	0	0	0	0	0	0	0	0	0	0	0	0
ESV_190	Arthropoda	Insecta	Hymenoptera	Tenthredinidae	Athalia	Athalia circularis	100	Private	2023-01-02	*	NA	pollinator	0	0	1	1	0	0	0	0	0	0	0	0	0	0	0	0	0	0	0	0
ESV_189	Arthropoda	Insecta	Diptera	Empididae	Empis	Empis trigramma	99.67	Private	NA	*	NA	NA	0	1	1	1	0	0	0	0	0	0	0	0	0	0	0	0	0	0	0	0
ESV_1902	Arthropoda	Insecta	Diptera	Syrphidae	Helophilus	Helophilus hybridus	100	Private	NA	*	NA	pollinator	0	0	0	0	0	0	0	0	0	0	1	0	0	0	0	0	0	0	0	0
ESV_1914	Arthropoda	Insecta	Diptera	Syrphidae	Chrysotoxum	Chrysotoxum bicinctum	100	Private	2	*	NA	pollinator	0	0	0	0	0	0	0	0	0	0	0	0	0	0	0	0	0	1	0	0
ESV_1954	Arthropoda	Insecta	Diptera	Chloropidae	Oscinella	Oscinella pusilla	100	Published	4	NA	NA	pollinator	0	0	0	0	0	0	0	0	0	0	0	1	0	0	0	1	0	0	0	0
ESV_1955	Arthropoda	Insecta	Coleoptera	Kateretidae	Brachypterus	Brachypterus urticae	100	Published	NA	*	NA	pollinator	0	0	0	1	1	0	0	0	0	0	0	0	0	0	0	0	0	0	0	0
ESV_158	Arthropoda	Insecta	Diptera	Empididae	Empis	Empis prodromus	100	Private	NA	*	NA	NA	0	0	0	0	0	0	0	0	0	0	0	1	1	0	0	0	0	0	0	0
ESV_197	Arthropoda	Insecta	Diptera	Anthomyiidae	Emmesomyia	Emmesomyia grisea	100	Published	NA	NA	NA	pollinator	0	0	0	0	1	0	0	0	0	0	0	1	0	1	0	0	0	0	0	0
ESV_418	Arthropoda	Insecta	Diptera	Empididae	Empis	Empis pennipes	100	Published	NA	*	NA	NA	0	0	1	1	0	0	0	0	0	0	0	0	0	0	0	0	0	0	0	0
ESV_1981	Arthropoda	Insecta	Lepidoptera	Erebidae	Hypena	Hypena proboscidalis	100	Private	NA	*	NA	pollinator	0	0	0	0	1	1	1	0	0	0	0	0	0	0	0	0	0	0	1	0
ESV_202	Arthropoda	Insecta	Diptera	Bibionidae	Bibio	Bibio marci	100	Private	2	NA	NA	pollinator	0	0	1	0	0	0	0	0	0	0	0	0	0	0	0	0	0	0	0	0
ESV_1809	Arthropoda	Insecta	Diptera	Empididae	Empis	Empis nigritarsis	100	Published	NA	3	NA	NA	0	0	0	0	1	0	0	0	0	0	0	0	0	0	0	0	0	0	0	0
ESV_1939	Arthropoda	Insecta	Diptera	Empididae	Empis	Empis lutea	100	Private	NA	*	NA	NA	0	0	0	0	1	1	0	0	0	0	0	0	0	0	0	0	0	0	0	0
ESV_702	Arthropoda	Insecta	Hymenoptera	Tenthredinidae	Empria	Empria parvula	100	Published	NA	*	NA	NA	0	0	1	0	0	0	0	0	0	0	0	0	0	0	0	0	0	0	0	0
ESV_996	Arthropoda	Insecta	Hymenoptera	Tenthredinidae	Empria	Empria sexpunctata	100	Published	1	*	NA	NA	0	1	0	0	1	0	0	0	0	0	0	0	0	0	0	0	0	0	0	0
ESV_1531	Arthropoda	Insecta	Hymenoptera	Tenthredinidae	Empria	Empria tridens	100	Private	NA	*	NA	NA	0	1	0	0	0	0	0	0	0	0	0	0	0	0	0	0	0	0	0	0
ESV_2035	Arthropoda	Insecta	Hymenoptera	Megachilidae	Megachile	Megachile maritima	100	Private	NA	3	NA	pollinator	0	0	0	0	0	0	0	0	0	0	0	0	0	1	1	0	1	0	0	0
ESV_1714	Arthropoda	Insecta	Hymenoptera	Ichneumonidae	Endasys	Endasys thunbergi	99.68	Private	3	NA	NA	NA	0	0	0	1	0	0	0	0	0	0	0	0	0	0	0	0	0	0	0	0
ESV_1642	Arthropoda	Insecta	Diptera	Chironomidae	Endochironomus	Endochironomus tendens	100	Private	NA	NA	NA	NA	0	0	0	0	0	0	0	0	0	0	1	0	0	0	0	0	0	0	0	0
ESV_2341	Arthropoda	Insecta	Lepidoptera	Tortricidae	Endothenia	Endothenia quadrimaculana	100	Private	1	NA	NA	NA	0	0	0	0	0	0	0	0	0	0	0	0	0	0	0	0	0	0	1	0
ESV_3404	Arthropoda	Insecta	Coleoptera	Latridiidae	Enicmus	Enicmus transversus	100	Published	NA	*	NA	NA	0	0	0	0	0	0	0	0	0	0	1	0	0	0	0	0	0	0	0	0
ESV_1968	Arthropoda	Collembola	Entomobryomorpha	Entomobryidae	Entomobrya	Entomobrya marginata	100	Private	NA	NA	NA	NA	0	0	0	0	0	0	0	0	0	0	0	1	0	1	0	0	0	0	0	0
ESV_3217	Arthropoda	Collembola	Entomobryomorpha	Entomobryidae	Entomobrya	Entomobrya nivalis	100	Published	NA	NA	NA	NA	0	0	0	0	0	0	0	0	0	0	0	0	0	0	0	1	0	0	0	0
ESV_901	Arthropoda	Insecta	Lepidoptera	Epermeniidae	Epermenia	Epermenia chaerophyllella	100	Private	NA	NA	NA	NA	1	0	0	0	0	0	0	0	0	0	0	0	0	0	0	0	0	0	0	0
ESV_406	Arthropoda	Insecta	Diptera	Limoniidae	Epiphragma	Epiphragma ocellare	100	Published	2	NA	NA	NA	0	0	0	0	1	0	0	0	0	0	0	0	0	0	0	0	0	0	0	0
ESV_263	Arthropoda	Insecta	Diptera	Syrphidae	Epistrophella	Epistrophella euchroma	100	Private	2	*	NA	NA	0	1	1	0	0	0	0	0	0	0	0	1	0	0	0	0	0	0	0	0
ESV_2077	Arthropoda	Insecta	Diptera	Tachinidae	Meigenia	Meigenia mutabilis	100	Private	3	NA	NA	pollinator	0	0	0	0	0	0	0	0	0	0	0	0	0	0	1	0	0	0	0	0
ESV_208	Arthropoda	Insecta	Diptera	Polleniidae	Pollenia	Pollenia pediculata	100	Private	NA	NA	NA	pollinator	1	0	0	0	0	0	0	1	0	0	0	0	0	0	0	0	0	1	0	0
ESV_2100	Arthropoda	Insecta	Hymenoptera	Halictidae	Sphecodes	Sphecodes monilicornis	100	Published	2	*	NA	pollinator	0	0	0	0	0	0	0	0	0	0	0	0	0	1	0	0	1	0	1	0
ESV_402	Arthropoda	Insecta	Diptera	Syrphidae	Eristalis	Eristalis intricaria	100	Private	NA	*	NA	NA	0	0	0	0	0	0	0	0	0	0	0	0	0	0	0	1	1	0	0	0
ESV_515	Arthropoda	Insecta	Coleoptera	Lycidae	Erotides	Erotides cosnardi	100	Published	NA	NA	NA	NA	0	0	0	0	0	0	0	0	0	0	0	1	0	0	0	0	0	0	0	0
ESV_557	Arthropoda	Insecta	Hymenoptera	Ichneumonidae	Erromenus	Erromenus zonarius	100	Published	NA	NA	NA	NA	0	0	0	0	0	0	0	0	0	0	0	1	0	0	0	0	0	0	0	0
ESV_600	Arthropoda	Insecta	Diptera	Tachinidae	Erynnia	Erynnia ocypterata	99.03	Published	2	NA	NA	NA	0	0	0	0	0	0	0	0	0	0	1	0	0	0	0	0	0	1	0	0
ESV_2483	Arthropoda	Insecta	Odonata	Coenagrionidae	Erythromma	Erythromma viridulum	100	Published	NA	*	NA	NA	0	0	0	0	0	0	0	0	0	0	0	0	0	0	0	0	0	1	0	0
ESV_476	Arthropoda	Insecta	Hemiptera	Aphididae	Euceraphis	Euceraphis betulae	100	Published	1	NA	NA	NA	0	0	1	0	0	0	0	0	1	1	1	1	0	0	1	1	0	0	0	0
ESV_1446	Arthropoda	Insecta	Lepidoptera	Crambidae	Eudonia	Eudonia mercurella	100	Private	1	*	NA	NA	0	0	0	0	0	0	0	0	0	0	0	0	0	0	1	1	1	1	0	0
ESV_1105	Arthropoda	Insecta	Diptera	Pipunculidae	Eudorylas	Eudorylas terminalis	100	Published	NA	NA	NA	NA	0	0	0	1	0	0	0	0	0	0	0	0	0	1	0	0	1	0	0	0
ESV_1299	Arthropoda	Insecta	Diptera	Pipunculidae	Eudorylas	Eudorylas arcanus	100	Private	1	NA	NA	NA	0	0	0	0	0	0	0	0	0	0	0	0	0	1	0	0	0	0	0	0
ESV_1489	Arthropoda	Insecta	Diptera	Pipunculidae	Eudorylas	Eudorylas jenkinsoni	100	Private	NA	NA	NA	NA	0	0	0	0	1	0	0	0	0	0	0	0	0	0	0	0	0	0	0	0
ESV_1687	Arthropoda	Insecta	Diptera	Pipunculidae	Eudorylas	Eudorylas obscurus	100	Private	2	NA	NA	NA	0	1	0	0	0	0	0	0	0	0	0	0	0	0	0	1	0	0	0	0
ESV_2096	Arthropoda	Insecta	Diptera	Pipunculidae	Eudorylas	Eudorylas ruralis	100	Private	NA	NA	NA	NA	0	0	0	0	0	0	0	0	0	0	0	0	0	0	0	0	0	1	0	0
ESV_2208	Arthropoda	Insecta	Hymenoptera	Vespidae	Eumenes	Eumenes pedunculatus	100	Published	NA	NA	NA	NA	0	0	0	0	0	0	0	0	0	0	0	0	1	0	1	0	1	1	0	0
ESV_387	Arthropoda	Insecta	Diptera	Syrphidae	Eumerus	Eumerus funeralis	100	Private	1	NA	invasive	NA	0	0	1	0	0	0	0	0	0	0	0	0	0	0	0	0	0	0	0	0
ESV_216	Arthropoda	Insecta	Diptera	Dolichopodidae	Dolichopus	Dolichopus plumipes	100	Private	2	*	NA	pollinator	0	0	0	0	0	0	0	0	0	0	0	0	1	0	0	0	1	0	1	0
ESV_217	Arthropoda	Insecta	Diptera	Syrphidae	Chalcosyrphus	Chalcosyrphus nemorum	100	Private	NA	*	NA	pollinator	0	0	1	1	1	0	0	0	0	0	1	0	1	1	0	1	0	0	0	0
ESV_2772	Arthropoda	Insecta	Lepidoptera	Noctuidae	Euplexia	Euplexia lucipara	100	Published	NA	*	NA	NA	0	0	0	0	0	1	0	0	0	0	0	0	0	0	0	0	0	0	0	0
ESV_243	Arthropoda	Insecta	Hemiptera	Cicadellidae	Eupteryx	Eupteryx vittata	100	Published	NA	*	NA	NA	0	0	0	1	1	0	0	0	0	0	0	0	0	0	0	0	0	0	0	0
ESV_593	Arthropoda	Insecta	Hemiptera	Cicadellidae	Eupteryx	Eupteryx atropunctata	100	Private	2023-01-02	*	NA	NA	0	0	0	1	1	0	0	0	0	0	0	0	0	1	0	0	0	0	0	0
ESV_1269	Arthropoda	Insecta	Hemiptera	Cicadellidae	Eupteryx	Eupteryx calcarata	100	Published	2	*	NA	NA	0	0	0	1	1	0	0	0	0	0	0	0	0	0	0	0	0	0	0	0
ESV_171	Arthropoda	Insecta	Neuroptera	Myrmeleontidae	Euroleon	Euroleon nostras	100	Published	NA	D	NA	NA	0	0	0	0	0	0	0	0	0	0	0	0	0	0	0	0	1	1	0	0
ESV_497	Arthropoda	Insecta	Coleoptera	Staphylinidae	Eusphalerum	Eusphalerum atrum	100	Published	NA	*	NA	NA	1	1	1	0	0	0	0	0	0	0	0	0	0	0	0	0	0	0	0	0
ESV_2389	Arthropoda	Insecta	Lepidoptera	Gracillariidae	Euspilapteryx	Euspilapteryx auroguttella	100	Private	NA	NA	NA	NA	0	0	0	0	0	0	0	0	0	1	0	0	0	0	0	0	0	0	0	0
ESV_166	Arthropoda	Insecta	Diptera	Anthomyiidae	Eustalomyia	Eustalomyia histrio	99.68	Published	NA	NA	NA	NA	0	0	0	0	0	0	0	0	0	0	0	0	0	0	0	0	0	0	0	1
ESV_1803	Arthropoda	Insecta	Diptera	Hybotidae	Euthyneura	Euthyneura myrtilli	100	Private	NA	*	NA	NA	0	0	0	0	0	0	0	0	0	0	0	1	0	0	0	0	0	0	0	0
ESV_912	Arthropoda	Insecta	Hymenoptera	Tenthredinidae	Eutomostethus	Eutomostethus luteiventris	100	Private	NA	*	NA	NA	0	0	0	0	0	0	0	0	0	0	0	1	1	0	0	0	0	0	0	0
ESV_1051	Arthropoda	Insecta	Hymenoptera	Tenthredinidae	Euura	Euura myosotidis	99.68	Private	2	NA	NA	NA	0	0	1	0	0	0	0	0	0	0	0	0	0	0	0	0	0	0	0	0
ESV_2407	Arthropoda	Insecta	Hymenoptera	Tenthredinidae	Euura	Euura obducta	100	Private	NA	NA	NA	NA	0	0	1	1	0	0	0	0	0	0	0	0	0	0	0	0	0	0	0	0
ESV_2945	Arthropoda	Insecta	Hymenoptera	Ichneumonidae	Exochus	Exochus consimilis	100	Early-Release	3	NA	NA	NA	0	0	0	0	0	0	0	0	0	0	0	0	1	1	0	0	0	0	0	0
ESV_2767	Arthropoda	Insecta	Diptera	Tachinidae	Exorista	Exorista thula	99.68	Private	2023-01-02	NA	NA	NA	0	0	0	0	0	0	0	0	0	0	0	0	0	0	0	0	1	0	0	0
ESV_2875	Arthropoda	Insecta	Diptera	Tachinidae	Exorista	Exorista tubulosa	100	Published	2	NA	NA	NA	0	0	0	0	0	0	0	0	0	0	0	0	0	0	0	1	0	0	0	0
ESV_1487	Arthropoda	Insecta	Lepidoptera	Gelechiidae	Exoteleia	Exoteleia dodecella	100	Private	3	NA	NA	NA	0	0	0	0	0	0	0	0	0	0	0	0	0	0	1	0	0	0	0	0
ESV_1098	Arthropoda	Insecta	Hemiptera	Pentatomidae	Eysarcoris	Eysarcoris venustissimus	100	Private	NA	*	NA	NA	0	0	0	0	1	0	0	0	0	0	0	0	0	0	0	0	0	0	0	0
ESV_1063	Arthropoda	Insecta	Lepidoptera	Nymphalidae	Fabriciana	Fabriciana adippe	100	Published	NA	NA	NA	NA	0	0	0	0	0	0	0	0	0	0	0	0	0	0	0	0	0	1	0	0
ESV_139	Arthropoda	Insecta	Diptera	Syrphidae	Fagisyrphus	Fagisyrphus cinctus	100	Published	2	*	NA	NA	0	1	0	1	1	0	0	0	0	0	1	0	0	0	0	0	0	0	0	0
ESV_51	Arthropoda	Insecta	Diptera	Fanniidae	Fannia	Fannia sociella	100	Published	NA	NA	NA	NA	0	1	1	1	1	0	0	0	0	0	0	0	0	0	0	0	0	0	0	0
ESV_2172	Arthropoda	Insecta	Hymenoptera	Andrenidae	Andrena	Andrena dorsata	100	Published	NA	*	NA	pollinator	0	0	0	0	0	0	0	1	0	0	0	0	0	0	1	0	0	0	0	0
ESV_424	Arthropoda	Insecta	Diptera	Fanniidae	Fannia	Fannia hirticeps	100	Private	2	NA	NA	NA	0	1	0	0	0	0	0	0	0	0	0	1	0	0	0	0	0	0	0	0
ESV_2196	Arthropoda	Insecta	Diptera	Chloropidae	Oscinella	Oscinella nigerrima	100	Published	4	NA	NA	pollinator	0	0	0	0	0	0	0	0	0	0	0	0	0	0	1	0	0	0	0	0
ESV_2197	Arthropoda	Insecta	Hymenoptera	Halictidae	Lasioglossum	Lasioglossum morio	100	Private	NA	*	NA	pollinator	0	0	0	0	0	0	0	0	1	0	0	0	0	0	0	0	0	0	0	0
ESV_1367	Arthropoda	Insecta	Diptera	Fanniidae	Fannia	Fannia corvina	100	Published	NA	NA	NA	NA	0	0	0	1	0	0	0	0	0	0	0	0	0	0	0	0	0	0	0	0
ESV_2274	Arthropoda	Insecta	Diptera	Ceratopogonidae	Forcipomyia	Forcipomyia nigrans	99.03	Private	NA	*	NA	NA	0	0	0	0	0	0	0	0	1	0	0	0	0	0	0	0	0	0	0	0
ESV_2289	Arthropoda	Insecta	Diptera	Ceratopogonidae	Forcipomyia	Forcipomyia fuliginosa	99.59	Early-Release	2023-03-04	*	NA	NA	0	0	0	0	0	0	0	0	1	0	0	0	0	0	0	0	0	0	0	0
ESV_2063	Arthropoda	Insecta	Diptera	Ceratopogonidae	Forcipomyia	Forcipomyia bipunctata	99.68	Private	NA	*	NA	NA	0	0	0	0	0	0	0	0	0	0	0	0	0	0	0	0	0	1	0	0
ESV_4081	Arthropoda	Insecta	Diptera	Ceratopogonidae	Forcipomyia	Forcipomyia alacris	99.68	Published	4	V	NA	NA	0	0	0	0	0	0	0	0	0	0	0	0	0	0	0	0	0	0	0	1
ESV_449	Arthropoda	Insecta	Diptera	Ceratopogonidae	Forcipomyia	Forcipomyia tenuis	100	Private	2023-01-02	*	NA	NA	1	1	1	1	1	0	0	0	0	0	0	0	0	0	0	0	0	0	0	0
ESV_1203	Arthropoda	Insecta	Diptera	Ceratopogonidae	Forcipomyia	Forcipomyia aristolochiae	100	Private	NA	NA	NA	NA	0	1	1	0	0	0	0	0	0	0	0	0	0	0	0	0	0	0	0	1
ESV_1814	Arthropoda	Insecta	Diptera	Ceratopogonidae	Forcipomyia	Forcipomyia velox	100	Private	NA	*	NA	NA	0	0	0	0	0	0	0	0	0	0	0	0	0	0	0	0	0	0	0	1
ESV_2177	Arthropoda	Insecta	Diptera	Ceratopogonidae	Forcipomyia	Forcipomyia nigra	100	Private	2023-03-04	*	NA	NA	0	0	0	0	0	0	0	0	0	0	0	0	0	1	0	0	0	0	0	0
ESV_3071	Arthropoda	Insecta	Diptera	Ceratopogonidae	Forcipomyia	Forcipomyia squamigera	100	Published	NA	NA	NA	NA	0	0	0	0	0	0	0	0	0	0	1	0	0	0	0	0	0	0	0	0
ESV_3909	Arthropoda	Insecta	Diptera	Ceratopogonidae	Forcipomyia	Forcipomyia phlebotomoides	100	Published	NA	D	NA	NA	0	0	0	0	0	0	0	0	0	0	0	0	0	0	0	1	0	0	0	0
ESV_3823	Arthropoda	Insecta	Hemiptera	Aphididae	Forda	Forda formicaria	99.68	Private	2023-02-03	NA	NA	NA	0	0	0	0	0	0	0	0	0	0	0	0	0	1	0	0	0	0	0	0
ESV_220	Arthropoda	Insecta	Hemiptera	Miridae	Lygocoris	Lygocoris pabulinus	100	Published	NA	*	NA	pollinator	0	0	0	1	1	0	0	0	0	0	0	0	0	0	0	0	0	0	0	0
ESV_53	Arthropoda	Insecta	Hymenoptera	Formicidae	Formica	Formica rufibarbis	99.63	Private	NA	NA	NA	NA	0	0	0	0	0	0	0	0	0	0	1	1	1	1	1	1	1	1	1	1
ESV_345	Arthropoda	Insecta	Hymenoptera	Formicidae	Formica	Formica polyctena	100	Published	2	NA	NA	NA	0	0	0	0	0	0	0	0	0	1	1	0	0	0	0	0	0	0	0	1
ESV_1513	Arthropoda	Insecta	Hymenoptera	Formicidae	Formica	Formica yessensis	100	Published	2	NA	NA	NA	0	0	0	0	0	0	0	0	0	0	0	1	0	0	1	0	0	1	0	0
ESV_1183	Arthropoda	Insecta	Trichoptera	Limnephilidae	Glyphotaelius	Glyphotaelius pellucidus	99.68	Published	NA	*	NA	NA	0	0	0	0	0	0	0	0	0	0	0	0	0	0	0	0	0	0	0	1
ESV_2446	Arthropoda	Insecta	Hymenoptera	Ichneumonidae	Glypta	Glypta nigrina	100	Private	NA	NA	NA	NA	0	0	0	1	0	0	0	0	0	0	0	0	0	0	0	0	0	0	0	0
ESV_2704	Arthropoda	Insecta	Hymenoptera	Bembicidae	Gorytes	Gorytes laticinctus	100	Private	1	NA	NA	NA	0	0	0	0	0	0	0	0	0	0	0	0	0	1	0	0	0	0	0	0
ESV_222	Arthropoda	Insecta	Diptera	Syrphidae	Helophilus	Helophilus trivittatus	100	Early-Release	NA	*	NA	pollinator	0	0	0	1	0	0	0	0	0	0	0	0	0	0	0	0	0	0	0	0
ESV_215	Arthropoda	Insecta	Psocodea	Stenopsocidae	Graphopsocus	Graphopsocus cruciatus	100	Private	NA	NA	NA	NA	0	0	1	1	1	0	0	0	0	0	0	0	0	0	0	0	0	0	0	0
ESV_238	Arthropoda	Insecta	Diptera	Chironomidae	Guttipelopia	Guttipelopia guttipennis	100	Published	1	NA	NA	NA	0	0	0	0	0	0	0	0	0	0	1	1	1	1	1	1	1	1	1	0
ESV_2252	Arthropoda	Insecta	Diptera	Sphaeroceridae	Lotophila	Lotophila atra	100	Private	NA	NA	NA	pollinator	1	0	0	0	0	0	0	0	0	0	0	0	0	0	0	0	0	0	0	0
ESV_1333	Arthropoda	Insecta	Diptera	Phoridae	Gymnophora	Gymnophora arcuata	99.68	Published	NA	NA	NA	NA	0	0	0	1	0	0	0	0	0	0	0	0	0	0	0	0	0	0	0	0
ESV_352	Arthropoda	Insecta	Diptera	Dolichopodidae	Gymnopternus	Gymnopternus aerosus	100	Published	NA	*	NA	NA	0	0	0	0	0	0	0	0	0	0	0	0	1	1	1	1	0	0	0	0
ESV_624	Arthropoda	Insecta	Diptera	Dolichopodidae	Gymnopternus	Gymnopternus metallicus	100	Private	NA	*	NA	NA	0	0	0	1	0	0	0	0	0	0	0	0	0	0	0	0	0	0	0	0
ESV_153	Arthropoda	Insecta	Diptera	Tachinidae	Gymnosoma	Gymnosoma nitens	100	Published	NA	NA	NA	NA	0	0	0	0	0	0	0	0	0	0	1	1	1	1	1	1	0	1	0	0
ESV_491	Arthropoda	Insecta	Diptera	Tachinidae	Gymnosoma	Gymnosoma rotundatum	100	Private	2	NA	NA	NA	0	0	0	0	0	0	0	0	0	0	1	1	1	0	1	1	0	0	0	0
ESV_1274	Arthropoda	Insecta	Diptera	Tachinidae	Gymnosoma	Gymnosoma nudifrons	100	Published	2023-01-02	NA	NA	NA	0	0	0	0	0	0	0	0	0	0	0	1	0	1	1	1	1	0	0	0
ESV_3820	Arthropoda	Insecta	Hymenoptera	Ichneumonidae	Hadrodactylus	Hadrodactylus flavofacialis	99.64	Private	2004-02-03	NA	NA	NA	0	0	0	0	0	0	0	0	0	0	1	0	0	0	0	0	0	0	0	0
ESV_2536	Arthropoda	Insecta	Hymenoptera	Ichneumonidae	Hadrodactylus	Hadrodactylus bidentulus	100	Published	NA	NA	NA	NA	0	0	0	0	0	0	0	0	0	0	0	0	0	1	0	0	0	0	0	0
ESV_3285	Arthropoda	Insecta	Hemiptera	Cercopidae	Haematoloma	Haematoloma dorsata	100	Private	3	NA	NA	NA	0	0	0	0	0	0	0	0	0	0	0	1	0	0	0	0	0	0	0	0
ESV_227	Arthropoda	Insecta	Lepidoptera	Noctuidae	Abrostola	Abrostola triplasia	100	Private	NA	*	NA	pollinator	0	0	1	1	1	0	0	0	0	0	1	0	0	0	0	0	0	0	0	0
ESV_909	Arthropoda	Insecta	Diptera	Tabanidae	Haematopota	Haematopota scutellata	100	Published	NA	NA	NA	NA	0	0	0	0	0	0	0	0	0	0	0	0	0	0	0	0	1	0	0	0
ESV_282	Arthropoda	Insecta	Hymenoptera	Halictidae	Halictus	Halictus confusus	100	Published	2	*	NA	NA	0	0	0	0	0	0	0	0	0	0	1	1	1	1	1	1	1	1	1	0
ESV_2293	Arthropoda	Insecta	Hymenoptera	Halictidae	Halictus	Halictus subauratus	100	Private	NA	*	NA	NA	0	0	0	0	0	0	0	0	0	0	0	0	1	0	0	0	0	0	0	0
ESV_533	Arthropoda	Insecta	Hymenoptera	Tenthredinidae	Halidamia	Halidamia affinis	100	Published	1	*	NA	NA	0	0	1	1	1	0	0	0	0	0	0	0	0	0	0	0	0	0	0	0
ESV_626	Arthropoda	Insecta	Hymenoptera	Bembicidae	Harpactus	Harpactus lunatus	100	Private	1	NA	NA	NA	0	0	0	0	0	0	0	0	0	0	0	0	0	0	0	0	0	1	0	0
ESV_445	Arthropoda	Insecta	Coleoptera	Carabidae	Harpalus	Harpalus griseus	100	Private	NA	*	NA	NA	0	0	0	0	0	0	0	0	0	0	0	0	0	0	0	0	1	1	1	0
ESV_1443	Arthropoda	Insecta	Coleoptera	Carabidae	Harpalus	Harpalus rufipalpis	100	Private	2	*	NA	NA	0	0	0	0	0	0	0	0	0	0	0	1	0	0	0	0	0	0	0	0
ESV_3819	Arthropoda	Insecta	Coleoptera	Carabidae	Harpalus	Harpalus smaragdinus	100	Private	NA	*	NA	NA	0	0	0	0	0	0	0	0	0	0	0	0	0	1	0	0	0	0	0	0
ESV_673	Arthropoda	Insecta	Hemiptera	Miridae	Harpocera	Harpocera thoracica	100	Private	NA	*	NA	NA	0	0	1	1	0	0	0	0	0	0	0	0	0	0	0	0	0	0	0	0
ESV_452	Arthropoda	Insecta	Hemiptera	Cicadellidae	Hebata	Hebata vitis	100	Private	2	NA	NA	NA	1	0	1	1	1	0	0	0	0	0	0	0	0	0	1	0	0	0	0	0
ESV_83	Arthropoda	Insecta	Diptera	Muscidae	Hebecnema	Hebecnema nigra	100	Published	NA	NA	NA	NA	0	0	0	0	0	0	0	0	1	0	0	0	0	0	0	0	0	0	0	0
ESV_1375	Arthropoda	Insecta	Diptera	Muscidae	Hebecnema	Hebecnema vespertina	100	Published	NA	NA	NA	NA	0	0	0	0	1	0	0	0	0	0	0	0	0	0	0	0	0	0	0	0
ESV_643	Arthropoda	Insecta	Diptera	Tachinidae	Hebia	Hebia flavipes	100	Published	NA	NA	NA	NA	0	0	0	0	0	0	0	0	0	1	0	0	0	0	0	0	0	0	0	0
ESV_2321	Arthropoda	Insecta	Hymenoptera	Chrysididae	Hedychrum	Hedychrum nobile	100	Private	NA	NA	NA	NA	0	0	0	0	0	0	0	0	0	0	0	0	0	1	0	0	0	0	0	0
ESV_3154	Arthropoda	Insecta	Hymenoptera	Chrysididae	Hedychrum	Hedychrum rutilans	100	Private	NA	NA	NA	NA	0	0	0	0	0	0	0	0	0	0	0	0	0	0	1	1	0	0	0	0
ESV_108	Arthropoda	Insecta	Diptera	Muscidae	Helina	Helina confinis	100	Private	NA	NA	NA	NA	0	0	0	0	0	0	0	0	0	0	0	0	0	0	1	1	1	1	1	1
ESV_2285	Arthropoda	Insecta	Diptera	Chloropidae	Tricimba	Tricimba cincta	100	Published	NA	NA	NA	pollinator	0	0	0	0	1	0	0	0	0	0	0	0	0	0	0	0	0	1	0	0
ESV_2319	Arthropoda	Insecta	Diptera	Syrphidae	Myathropa	Myathropa florea	99.68	Private	NA	*	NA	pollinator	0	0	0	0	0	0	0	0	0	0	0	0	1	0	0	0	0	0	0	0
ESV_234	Arthropoda	Insecta	Diptera	Muscidae	Helina	Helina evecta	100	Published	2	NA	NA	pollinator	0	0	0	0	0	0	0	0	1	1	0	0	0	1	1	0	1	0	0	0
ESV_531	Arthropoda	Insecta	Diptera	Muscidae	Helina	Helina lasiophthalma	100	Published	NA	NA	NA	NA	0	0	1	0	0	0	0	0	0	0	0	1	0	0	0	0	0	0	0	1
ESV_2628	Arthropoda	Insecta	Diptera	Limoniidae	Helius	Helius longirostris	99.35	Private	NA	NA	NA	NA	0	0	0	0	0	0	0	0	0	0	0	0	0	0	0	0	0	1	0	0
ESV_2342	Arthropoda	Insecta	Hymenoptera	Bembicidae	Argogorytes	Argogorytes mystaceus	100	Published	NA	NA	NA	pollinator	0	0	0	1	1	0	0	0	0	0	0	0	0	0	0	0	0	0	0	0
ESV_2375	Arthropoda	Insecta	Lepidoptera	Noctuidae	Lacanobia	Lacanobia oleracea	100	Private	1	*	NA	pollinator	0	0	0	0	1	0	0	0	0	0	0	0	0	0	0	0	0	0	0	0
ESV_242	Arthropoda	Insecta	Diptera	Muscidae	Muscina	Muscina levida	100	Published	2	NA	NA	pollinator	0	1	0	1	0	0	1	0	0	0	0	0	0	0	0	0	0	0	0	0
ESV_2227	Arthropoda	Insecta	Neuroptera	Hemerobiidae	Hemerobius	Hemerobius humulinus	100	Private	2	D	NA	NA	1	0	0	0	0	0	0	0	0	0	0	0	0	0	0	0	0	0	0	0
ESV_247	Arthropoda	Insecta	Diptera	Syrphidae	Eupeodes	Eupeodes latifasciatus	100	Private	NA	*	NA	pollinator	0	1	0	1	1	1	1	1	0	0	0	0	0	0	0	0	0	0	0	0
ESV_4231	Arthropoda	Insecta	Hymenoptera	Megachilidae	Heriades	Heriades truncorum	100	Private	NA	NA	NA	NA	0	0	0	0	0	0	0	0	0	0	0	0	1	0	0	0	0	0	0	0
ESV_1963	Arthropoda	Insecta	Diptera	Sphaeroceridae	Herniosina	Herniosina bequaerti	99.35	Published	2	NA	NA	NA	0	0	1	0	0	0	0	0	0	0	0	0	0	0	0	0	0	0	0	0
ESV_239	Arthropoda	Insecta	Diptera	Empididae	Hilara	Hilara albitarsis	100	Private	NA	3	NA	NA	0	0	0	0	0	0	0	0	0	0	1	1	1	0	0	0	0	0	0	0
ESV_364	Arthropoda	Insecta	Diptera	Empididae	Hilara	Hilara interstincta	100	Published	NA	*	NA	NA	0	0	0	0	0	0	0	0	0	0	0	1	0	0	0	0	0	0	0	0
ESV_373	Arthropoda	Insecta	Diptera	Empididae	Hilara	Hilara brevistyla	100	Published	NA	G	NA	NA	0	1	1	1	0	0	0	0	0	0	0	0	0	0	0	0	0	0	0	0
ESV_1178	Arthropoda	Insecta	Diptera	Empididae	Hilara	Hilara cornicula	100	Private	NA	*	NA	NA	0	0	1	1	1	0	0	0	0	0	0	0	0	0	0	0	0	0	0	0
ESV_2499	Arthropoda	Insecta	Hemiptera	Nabidae	Himacerus	Himacerus apterus	100	Published	2	*	NA	NA	0	0	0	0	1	0	0	0	0	0	0	0	0	0	0	0	0	0	0	0
ESV_1833	Arthropoda	Insecta	Diptera	Lauxaniidae	Homoneura	Homoneura interstincta	99.35	Private	3	NA	NA	NA	0	0	0	0	0	0	0	0	0	0	0	0	0	1	0	0	0	0	0	0
ESV_2915	Arthropoda	Insecta	Hymenoptera	Ichneumonidae	Homotropus	Homotropus pallipes	100	Published	2023-01-02	NA	NA	NA	0	0	1	0	0	0	0	0	0	0	0	0	0	0	0	0	0	0	0	0
ESV_1946	Arthropoda	Insecta	Hemiptera	Miridae	Hoplomachus	Hoplomachus thunbergii	100	Private	NA	V	NA	NA	0	0	0	0	0	0	0	0	0	0	0	0	0	1	0	0	0	0	0	0
ESV_997	Arthropoda	Insecta	Diptera	Tachinidae	Hubneria	Hubneria affinis	100	Private	2023-03-04	NA	NA	NA	0	0	1	0	0	0	0	0	0	0	0	0	0	0	0	0	0	0	0	0
ESV_1543	Arthropoda	Insecta	Hemiptera	Aphididae	Hyadaphis	Hyadaphis foeniculi	100	Private	NA	NA	NA	NA	0	0	1	1	0	0	0	0	0	0	0	0	0	0	0	0	0	0	0	0
ESV_2904	Arthropoda	Insecta	Diptera	Ephydridae	Hyadina	Hyadina guttata	100	Private	2	NA	NA	NA	0	0	0	0	1	0	0	0	0	0	0	0	0	0	0	0	0	0	0	0
ESV_732	Arthropoda	Insecta	Diptera	Tabanidae	Hybomitra	Hybomitra solstitialis	99.68	Published	2	NA	NA	NA	0	0	0	0	0	0	0	0	0	0	0	0	0	0	0	1	1	0	0	0
ESV_144	Arthropoda	Insecta	Diptera	Tabanidae	Hybomitra	Hybomitra muehlfeldi	100	Published	2	NA	NA	NA	0	0	0	0	0	0	0	0	0	0	0	1	1	1	1	1	1	0	0	0
ESV_3266	Arthropoda	Insecta	Hymenoptera	Ichneumonidae	Hybrizon	Hybrizon buccatus	99.59	Published	NA	NA	NA	NA	0	0	0	0	0	0	0	0	0	0	0	0	1	0	0	0	0	0	0	0
ESV_2487	Arthropoda	Insecta	Diptera	Calliphoridae	Melinda	Melinda viridicyanea	100	Published	2	NA	NA	pollinator	0	0	0	0	0	0	0	0	1	0	0	0	0	0	0	0	0	0	0	0
ESV_2504	Arthropoda	Insecta	Diptera	Ceratopogonidae	Palpomyia	Palpomyia flavipes	100	Private	NA	*	NA	pollinator	0	0	0	0	0	0	0	0	0	0	0	0	0	0	0	0	1	0	0	0
ESV_252	Arthropoda	Insecta	Diptera	Sepsidae	Sepsis	Sepsis punctum	100	Published	NA	NA	NA	pollinator	1	1	0	0	0	0	0	0	0	0	0	0	0	0	0	0	0	0	0	0
ESV_2544	Arthropoda	Insecta	Diptera	Muscidae	Coenosia	Coenosia infantula	99.68	Private	2	NA	NA	pollinator	0	0	0	0	0	0	0	0	0	0	0	1	0	0	0	0	0	0	0	0
ESV_2587	Arthropoda	Insecta	Diptera	Dolichopodidae	Dolichopus	Dolichopus ungulatus	100	Private	2	*	NA	pollinator	0	0	0	0	0	0	0	0	0	0	0	0	1	1	0	0	0	0	0	0
ESV_314	Arthropoda	Insecta	Diptera	Anthomyiidae	Hylemya	Hylemya urbica	100	Private	2	NA	NA	NA	0	0	0	0	0	0	0	0	0	0	1	1	0	0	0	0	0	0	0	0
ESV_1457	Arthropoda	Insecta	Coleoptera	Eucnemidae	Hylis	Hylis olexai	100	Early-Release	NA	V	NA	NA	0	0	0	0	0	0	0	0	0	0	0	0	0	0	1	1	0	0	0	0
ESV_2094	Arthropoda	Insecta	Coleoptera	Curculionidae	Hylobius	Hylobius abietis	100	Private	2	*	NA	NA	0	0	0	0	0	0	0	0	0	1	1	0	0	0	0	0	0	0	0	0
ESV_578	Arthropoda	Insecta	Coleoptera	Tenebrionidae	Hymenalia	Hymenalia rufipes	100	Private	NA	G	NA	NA	0	0	0	0	0	0	0	0	0	0	0	0	0	0	0	0	1	0	0	0
ESV_2612	Arthropoda	Insecta	Coleoptera	Phalacridae	Olibrus	Olibrus aeneus	100	Private	NA	*	NA	pollinator	0	0	0	0	0	0	0	0	0	0	0	1	0	0	0	0	0	0	0	0
ESV_1242	Arthropoda	Insecta	Diptera	Sciaridae	Hyperlasion	Hyperlasion wasmanni	100	Private	2023-02-03	NA	NA	NA	0	0	0	0	0	0	0	1	0	0	0	0	0	0	0	1	1	1	0	0
ESV_3161	Arthropoda	Insecta	Hymenoptera	Ichneumonidae	Hyposoter	Hyposoter frigidus	100	Published	NA	NA	NA	NA	0	0	0	0	0	0	0	0	0	0	0	1	0	0	0	0	0	0	0	0
ESV_2024	Arthropoda	Insecta	Hymenoptera	Ichneumonidae	Ichneumon	Ichneumon balteatus	100	Early-Release	2023-02-03	NA	NA	NA	0	0	0	0	0	0	0	0	1	0	0	0	0	0	0	0	0	0	0	0
ESV_266	Arthropoda	Insecta	Diptera	Anthomyiidae	Botanophila	Botanophila striolata	100	Published	NA	NA	NA	pollinator	0	1	1	1	0	0	0	0	0	0	0	0	0	0	0	0	0	0	0	0
ESV_3099	Arthropoda	Insecta	Hymenoptera	Ichneumonidae	Ichneumon	Ichneumon stramentor	100	Early-Release	2023-02-03	NA	NA	NA	0	0	0	0	1	0	0	0	0	0	0	0	0	0	0	0	0	0	0	0
ESV_2665	Arthropoda	Insecta	Diptera	Syrphidae	Platycheirus	Platycheirus europaeus	100	Private	NA	*	NA	pollinator	0	0	0	0	0	0	0	0	0	0	1	0	0	0	0	0	0	0	0	0
ESV_4194	Arthropoda	Insecta	Hymenoptera	Ichneumonidae	Ichneumon	Ichneumon elegans	100	Early-Release	2004-02-03	NA	NA	NA	0	0	0	0	0	0	0	0	0	0	0	0	0	0	0	0	0	1	0	0
ESV_1064	Arthropoda	Insecta	Hymenoptera	Ichneumonidae	Idiolispa	Idiolispa analis	100	Early-Release	NA	NA	NA	NA	0	0	0	0	0	0	0	0	0	0	0	1	0	0	0	0	0	0	0	0
ESV_341	Arthropoda	Insecta	Lepidoptera	Incurvariidae	Incurvaria	Incurvaria masculella	100	Private	NA	NA	NA	NA	0	1	1	0	0	0	0	0	0	0	0	0	0	0	0	0	0	0	0	0
ESV_807	Arthropoda	Insecta	Lepidoptera	Incurvariidae	Incurvaria	Incurvaria pectinea	100	Private	2	NA	NA	NA	0	0	0	0	0	0	0	0	0	1	0	0	0	0	0	0	0	0	0	0
ESV_1748	Arthropoda	Insecta	Coleoptera	Tenebrionidae	Isomira	Isomira semiflava	100	Published	2	*	NA	NA	0	0	0	0	0	0	0	0	0	0	0	0	0	1	0	0	0	0	0	0
ESV_2582	Arthropoda	Collembola	Entomobryomorpha	Isotomidae	Isotoma	Isotoma anglicana	99.59	Published	2	NA	NA	NA	0	0	0	0	1	0	0	0	0	0	0	0	0	0	0	0	0	0	0	0
ESV_1585	Arthropoda	Insecta	Lepidoptera	Nymphalidae	Issoria	Issoria lathonia	100	Published	NA	*	NA	NA	0	0	0	0	0	0	0	0	0	0	0	0	0	1	0	0	0	1	0	0
ESV_1441	Arthropoda	Insecta	Hemiptera	Cicadellidae	Jassargus	Jassargus distinguendus	100	Private	2023-03-04	NA	NA	NA	0	0	0	0	1	0	0	0	0	0	0	0	0	0	0	0	0	0	0	0
ESV_1392	Arthropoda	Insecta	Hemiptera	Delphacidae	Javesella	Javesella dubia	100	Private	2004-02-03	*	NA	NA	0	0	1	1	0	0	0	0	0	0	0	0	0	0	0	0	0	0	0	0
ESV_1720	Arthropoda	Insecta	Hemiptera	Delphacidae	Javesella	Javesella pellucida	100	Private	2023-02-03	*	NA	NA	0	0	1	0	0	0	0	0	0	1	0	0	0	0	1	0	0	0	0	0
ESV_1598	Arthropoda	Insecta	Hemiptera	Tingidae	Kalama	Kalama tricornis	100	Private	NA	*	NA	NA	0	0	0	0	0	0	0	0	0	0	0	0	0	0	1	0	0	1	0	0
ESV_774	Arthropoda	Insecta	Hemiptera	Lygaeidae	Kleidocerys	Kleidocerys resedae	100	Private	NA	*	NA	NA	0	0	0	0	0	0	0	0	0	1	1	1	0	0	0	1	0	0	0	0
ESV_1840	Arthropoda	Insecta	Diptera	Ceratopogonidae	Kolenohelea	Kolenohelea calcarata	99.35	Private	NA	G	NA	NA	0	0	0	0	0	0	0	0	0	0	0	0	1	1	0	0	0	0	0	0
ESV_1341	Arthropoda	Insecta	Coleoptera	Chrysomelidae	Labidostomis	Labidostomis longimana	100	Published	NA	*	NA	NA	0	0	0	0	0	0	0	0	0	0	0	0	0	0	1	0	0	0	0	0
ESV_2664	Arthropoda	Insecta	Dermaptera	Labiduridae	Labidura	Labidura riparia	100	Private	NA	2	NA	NA	0	0	0	0	0	0	0	0	0	0	0	0	0	0	0	0	0	1	0	0
ESV_1621	Arthropoda	Insecta	Diptera	Chironomidae	Labrundinia	Labrundinia longipalpis	99.68	Published	NA	NA	NA	NA	0	0	0	0	0	0	0	0	0	0	0	0	0	0	1	0	1	1	0	0
ESV_269	Arthropoda	Insecta	Hymenoptera	Apidae	Bombus	Bombus vestalis	100	Published	NA	*	NA	pollinator	0	1	0	0	0	0	0	0	0	0	0	0	0	0	0	0	0	0	0	0
ESV_3931	Arthropoda	Insecta	Psocodea	Lachesillidae	Lachesilla	Lachesilla bernardi	99.68	Private	3	NA	NA	NA	0	0	0	0	0	0	0	0	0	0	0	0	0	0	0	0	0	0	0	1
ESV_2726	Arthropoda	Insecta	Psocodea	Lachesillidae	Lachesilla	Lachesilla pedicularia	100	Private	3	NA	NA	NA	0	0	0	0	0	0	0	0	0	0	0	0	0	0	0	0	0	0	0	1
ESV_1727	Arthropoda	Insecta	Coleoptera	Nitidulidae	Lamiogethes	Lamiogethes brunnicornis	100	Private	NA	NA	NA	NA	0	0	0	1	0	0	0	0	0	0	0	0	0	0	0	0	0	0	0	0
ESV_699	Arthropoda	Insecta	Hemiptera	Delphacidae	Laodelphax	Laodelphax striatella	100	Private	NA	*	NA	NA	0	0	0	0	0	0	0	0	0	0	0	0	0	1	0	0	0	1	0	0
ESV_397	Arthropoda	Insecta	Diptera	Asilidae	Laphria	Laphria flava	100	Private	NA	*	NA	NA	0	0	0	0	0	0	0	0	0	0	0	1	0	0	1	0	0	0	0	0
ESV_1872	Arthropoda	Insecta	Hymenoptera	Halictidae	Lasioglossum	Lasioglossum sexstrigatum	100	Early-Release	NA	*	NA	NA	0	0	0	0	0	0	0	0	0	0	0	1	0	0	0	0	0	0	0	0
ESV_273	Arthropoda	Insecta	Diptera	Syrphidae	Sphaerophoria	Sphaerophoria taeniata	100	Private	2023-03-04	*	NA	pollinator	0	0	0	0	0	0	0	0	0	0	1	1	0	0	0	1	0	0	0	0
ESV_606	Arthropoda	Insecta	Diptera	Anthomyiidae	Lasiomma	Lasiomma picipes	100	Published	NA	NA	NA	NA	0	0	0	0	0	0	0	0	0	0	0	0	0	0	0	0	0	0	0	1
ESV_681	Arthropoda	Insecta	Diptera	Anthomyiidae	Lasiomma	Lasiomma strigilatum	100	Published	NA	NA	NA	NA	1	1	0	0	0	0	0	0	0	1	0	0	0	0	0	0	0	0	0	0
ESV_905	Arthropoda	Insecta	Diptera	Asilidae	Lasiopogon	Lasiopogon cinctus	100	Published	NA	*	NA	NA	0	0	0	0	0	0	0	0	0	0	1	1	0	0	0	0	0	0	0	0
ESV_203	Arthropoda	Insecta	Hymenoptera	Formicidae	Lasius	Lasius fuliginosus	100	Private	3	NA	invasive	NA	0	0	0	0	0	0	0	0	0	0	0	0	0	0	1	0	0	0	1	0
ESV_2731	Arthropoda	Insecta	Lepidoptera	Plutellidae	Plutella	Plutella xylostella	100	Private	3	NA	invasive	pollinator	0	0	0	0	0	0	0	0	0	0	0	0	0	0	0	0	0	1	0	0
ESV_1781	Arthropoda	Insecta	Hymenoptera	Ichneumonidae	Latibulus	Latibulus argiolus	99.67	Published	NA	NA	NA	NA	0	0	0	0	0	0	0	0	0	0	0	0	1	0	0	0	0	0	0	0
ESV_2034	Arthropoda	Insecta	Diptera	Syrphidae	Lejops	Lejops vittatus	100	Private	2023-02-03	1	NA	NA	0	0	0	0	0	0	0	0	0	0	0	1	1	0	0	0	0	0	0	0
ESV_1639	Arthropoda	Insecta	Hymenoptera	Ichneumonidae	Leptocampoplex	Leptocampoplex cremastoides	100	Published	NA	NA	NA	NA	1	0	0	0	0	0	0	0	0	0	0	1	0	0	0	0	0	0	0	0
ESV_4223	Arthropoda	Insecta	Diptera	Asilidae	Leptogaster	Leptogaster cylindrica	100	Private	NA	*	NA	NA	0	0	0	0	0	0	0	0	0	0	0	0	0	0	1	0	0	0	0	0
ESV_1492	Arthropoda	Insecta	Hemiptera	Coreidae	Leptoglossus	Leptoglossus occidentalis	100	Private	NA	nb	NA	NA	0	0	0	0	0	0	0	0	0	1	0	0	0	0	0	0	0	0	0	1
ESV_690	Arthropoda	Insecta	Diptera	Hybotidae	Leptopeza	Leptopeza flavipes	100	Private	NA	*	NA	NA	0	0	0	0	1	0	0	0	0	0	0	0	0	0	0	0	0	0	0	0
ESV_3065	Arthropoda	Insecta	Orthoptera	Tettigoniidae	Leptophyes	Leptophyes punctatissima	100	Private	2	*	NA	NA	0	0	0	0	0	0	0	0	0	0	0	0	0	1	1	0	0	0	0	0
ESV_359	Arthropoda	Insecta	Hemiptera	Miridae	Leptopterna	Leptopterna ferrugata	100	Private	NA	*	NA	NA	0	0	0	0	0	0	0	0	0	0	0	0	0	1	1	0	0	0	0	0
ESV_1325	Arthropoda	Insecta	Diptera	Sciaridae	Leptosciarella	Leptosciarella finjae	99.68	Private	2023-03-04	NA	NA	NA	0	1	0	0	0	0	0	0	0	0	0	0	0	0	0	0	0	0	0	0
ESV_228	Arthropoda	Insecta	Diptera	Sciaridae	Leptosciarella	Leptosciarella hispida	100	Early-Release	NA	NA	NA	NA	0	0	0	0	0	0	0	0	1	1	1	0	0	0	0	0	0	0	0	0
ESV_1732	Arthropoda	Insecta	Diptera	Sciaridae	Leptosciarella	Leptosciarella erinaceus	100	Private	2023-03-04	NA	NA	NA	0	0	0	1	1	0	0	0	0	0	0	0	0	0	0	0	0	0	0	0
ESV_1889	Arthropoda	Insecta	Diptera	Sciaridae	Leptosciarella	Leptosciarella andreae	100	Private	NA	NA	NA	NA	0	0	0	0	0	0	0	0	0	1	1	0	0	0	0	0	0	0	0	0
ESV_2254	Arthropoda	Insecta	Diptera	Sciaridae	Leptosciarella	Leptosciarella rejecta	100	Published	NA	NA	NA	NA	0	0	1	0	0	0	0	0	0	0	0	0	0	0	0	0	0	0	0	0
ESV_2609	Arthropoda	Insecta	Diptera	Sciaridae	Leptosciarella	Leptosciarella scutellata	100	Private	3	NA	NA	NA	0	0	1	0	0	0	0	0	0	0	0	0	0	0	0	0	0	0	0	0
ESV_416	Arthropoda	Insecta	Diptera	Cecidomyiidae	Lestremia	Lestremia cinerea	100	Private	3	NA	NA	NA	1	1	1	1	0	0	0	0	0	0	0	0	0	0	0	0	0	0	0	0
ESV_274	Arthropoda	Insecta	Coleoptera	Staphylinidae	Tachyporus	Tachyporus hypnorum	100	Published	2	*	NA	pollinator	0	0	0	0	0	0	0	0	1	0	0	0	0	0	0	0	0	0	0	0
ESV_2741	Arthropoda	Insecta	Hymenoptera	Formicidae	Myrmica	Myrmica scabrinodis	100	Private	3	NA	NA	pollinator	0	0	0	0	0	0	0	0	0	0	0	0	0	0	0	0	0	1	0	0
ESV_1413	Arthropoda	Insecta	Diptera	Muscidae	Limnophora	Limnophora tigrina	99.68	Private	NA	NA	NA	NA	0	0	0	0	0	0	0	0	0	0	1	0	0	0	0	0	0	0	0	0
ESV_634	Arthropoda	Insecta	Diptera	Chironomidae	Limnophyes	Limnophyes habilis	100	Private	3	NA	NA	NA	1	1	1	1	0	0	0	0	0	0	0	0	0	0	0	0	0	0	0	0
ESV_1036	Arthropoda	Insecta	Diptera	Limoniidae	Limonia	Limonia nubeculosa	100	Early-Release	2	NA	NA	NA	1	0	0	0	1	0	0	0	0	0	0	0	0	0	0	0	0	0	0	0
ESV_2076	Arthropoda	Insecta	Diptera	Limoniidae	Limonia	Limonia dilutior	100	Private	2023-02-03	NA	NA	NA	0	0	0	0	0	0	0	0	0	0	0	0	0	0	0	0	0	0	0	1
ESV_3011	Arthropoda	Insecta	Thysanoptera	Thripidae	Limothrips	Limothrips cerealium	100	Published	NA	*	NA	NA	0	0	0	0	0	0	0	0	0	0	0	1	0	0	0	0	0	0	0	0
ESV_2751	Arthropoda	Insecta	Diptera	Agromyzidae	Liriomyza	Liriomyza flaveola	100	Early-Release	NA	NA	NA	pollinator	0	0	0	0	1	0	0	0	0	0	0	0	0	0	0	0	0	0	0	0
ESV_589	Arthropoda	Insecta	Diptera	Tachinidae	Linnaemya	Linnaemya haemorrhoidalis	100	Private	2023-02-03	NA	NA	NA	0	0	0	0	1	0	0	0	0	0	0	0	0	0	0	0	0	0	0	0
ESV_2250	Arthropoda	Insecta	Hemiptera	Cicadellidae	Linnavuoriana	Linnavuoriana decempunctata	100	Private	NA	D	NA	NA	1	0	0	0	0	0	0	0	0	0	0	0	0	0	0	0	0	0	0	0
ESV_393	Arthropoda	Insecta	Hemiptera	Miridae	Liocoris	Liocoris tripustulatus	100	Private	NA	*	NA	NA	0	1	1	0	1	0	0	0	0	0	0	0	0	0	0	0	0	0	0	0
ESV_534	Arthropoda	Insecta	Coleoptera	Curculionidae	Liophloeus	Liophloeus tessulatus	100	Published	NA	*	NA	NA	0	0	0	0	1	0	0	0	0	0	0	0	0	0	0	0	0	0	0	0
ESV_1296	Arthropoda	Insecta	Diptera	Agromyzidae	Liriomyza	Liriomyza morio	100	Published	1	NA	NA	NA	0	0	0	1	1	0	0	0	0	0	0	0	0	0	0	0	0	0	0	0
ESV_276	Arthropoda	Insecta	Diptera	Calliphoridae	Bellardia	Bellardia viarum	100	Private	2	NA	NA	pollinator	0	0	0	0	0	0	0	0	0	0	0	1	1	0	1	1	0	0	1	0
ESV_1917	Arthropoda	Insecta	Hymenoptera	Ichneumonidae	Lissonota	Lissonota errabunda	100	Published	2	NA	NA	NA	0	0	0	1	0	0	0	0	0	0	0	0	0	0	0	0	0	0	0	0
ESV_2552	Arthropoda	Insecta	Hymenoptera	Ichneumonidae	Lissonota	Lissonota nigridens	100	Published	NA	NA	NA	NA	0	0	0	0	1	0	0	0	0	0	0	0	0	0	0	0	0	0	0	0
ESV_1090	Arthropoda	Insecta	Coleoptera	Mycetophagidae	Litargus	Litargus connexus	100	Private	NA	*	NA	NA	0	0	0	0	0	0	0	0	1	0	0	0	0	0	0	0	0	0	0	0
ESV_283	Arthropoda	Insecta	Diptera	Bombyliidae	Lomatia	Lomatia lateralis	99.68	Private	NA	NA	NA	NA	0	0	0	0	0	0	0	0	0	0	0	0	0	0	0	0	1	0	0	0
ESV_194	Arthropoda	Insecta	Diptera	Lonchaeidae	Lonchaea	Lonchaea lateralis	100	Private	3	NA	NA	NA	0	0	1	0	0	0	0	0	0	0	0	0	0	0	0	0	0	0	0	0
ESV_475	Arthropoda	Insecta	Diptera	Lonchaeidae	Lonchaea	Lonchaea sylvatica	100	Private	2	NA	NA	NA	0	0	0	0	0	0	0	0	0	0	1	0	0	0	0	0	0	0	0	1
ESV_658	Arthropoda	Insecta	Diptera	Lonchaeidae	Lonchaea	Lonchaea chorea	100	Published	2	NA	NA	NA	0	0	0	0	0	0	0	0	0	0	0	0	1	0	0	1	0	0	0	0
ESV_1360	Arthropoda	Insecta	Diptera	Lonchaeidae	Lonchaea	Lonchaea nitens	100	Private	NA	NA	NA	NA	0	0	0	0	0	0	0	0	0	0	0	1	0	0	0	0	0	0	0	0
ESV_1364	Arthropoda	Insecta	Diptera	Lonchaeidae	Lonchaea	Lonchaea fraxina	100	Private	NA	NA	NA	NA	0	0	0	1	0	0	0	0	0	0	0	0	0	0	0	0	0	0	0	0
ESV_1888	Arthropoda	Insecta	Coleoptera	Chrysomelidae	Longitarsus	Longitarsus nigrofasciatus	100	Published	NA	*	NA	NA	0	0	1	0	1	0	0	0	0	0	0	0	0	0	0	0	0	0	0	0
ESV_2166	Arthropoda	Insecta	Coleoptera	Chrysomelidae	Longitarsus	Longitarsus anchusae	100	Published	NA	*	NA	NA	0	0	1	0	1	0	0	0	0	0	0	0	0	0	0	0	0	0	0	0
ESV_2346	Arthropoda	Insecta	Coleoptera	Chrysomelidae	Longitarsus	Longitarsus luridus	100	Private	NA	*	NA	NA	0	0	0	0	0	0	0	0	0	0	0	0	0	0	0	0	0	0	0	1
ESV_898	Arthropoda	Insecta	Diptera	Drosophilidae	Lordiphosa	Lordiphosa fenestrarum	100	Published	NA	NA	NA	NA	0	1	1	0	0	0	0	0	0	0	0	0	0	0	0	0	0	0	0	0
ESV_2771	Arthropoda	Insecta	Lepidoptera	Noctuidae	Noctua	Noctua pronuba	100	Private	NA	*	NA	pollinator	0	0	0	0	0	0	0	0	0	0	0	0	0	0	0	0	0	0	0	1
ESV_2800	Arthropoda	Insecta	Diptera	Anthomyiidae	Adia	Adia cinerella	100	Private	NA	NA	NA	pollinator	0	0	0	0	0	0	0	0	0	0	0	0	0	0	0	0	1	0	0	0
ESV_825	Arthropoda	Insecta	Diptera	Sciaridae	Lycoriella	Lycoriella modesta	100	Published	NA	NA	NA	NA	0	0	0	0	0	0	0	0	1	0	0	0	0	0	0	0	0	0	0	0
ESV_1141	Arthropoda	Insecta	Diptera	Sciaridae	Lycoriella	Lycoriella venosa	100	Private	3	NA	NA	NA	1	0	0	0	0	0	0	0	0	0	0	0	0	0	0	0	0	0	0	0
ESV_1839	Arthropoda	Insecta	Diptera	Sciaridae	Lycoriella	Lycoriella lundstromi	100	Private	2023-02-03	NA	NA	NA	0	0	0	0	0	0	0	0	0	1	1	0	0	0	0	0	0	0	0	0
ESV_3423	Arthropoda	Insecta	Diptera	Sciaridae	Lycoriella	Lycoriella secundaria	100	Private	NA	NA	NA	NA	1	0	0	0	0	0	0	0	0	0	0	0	0	0	0	0	0	0	0	0
ESV_1262	Arthropoda	Insecta	Diptera	Tachinidae	Lydina	Lydina aenea	100	Published	NA	NA	NA	NA	0	0	0	0	0	0	0	0	0	0	0	0	0	1	1	0	1	0	0	0
ESV_281	Arthropoda	Insecta	Coleoptera	Cerambycidae	Grammoptera	Grammoptera ruficornis	100	Published	NA	*	NA	pollinator	0	0	1	1	0	0	0	0	0	0	0	0	0	0	0	0	0	0	0	0
ESV_2850	Arthropoda	Insecta	Coleoptera	Cerambycidae	Pseudovadonia	Pseudovadonia livida	100	Private	NA	*	NA	pollinator	0	0	0	0	0	0	0	0	0	0	0	0	0	1	0	0	0	0	0	0
ESV_2073	Arthropoda	Insecta	Hemiptera	Miridae	Lygus	Lygus gemellatus	100	Private	2	*	NA	NA	0	0	0	0	0	0	0	0	0	0	0	0	0	0	0	0	1	0	0	1
ESV_146	Arthropoda	Insecta	Diptera	Tachinidae	Lypha	Lypha setifacies	99.35	Early-Release	2023-02-03	NA	NA	NA	0	0	0	0	0	0	0	0	1	1	1	0	0	0	0	0	0	0	0	0
ESV_525	Arthropoda	Insecta	Diptera	Tachinidae	Lypha	Lypha dubia	99.68	Private	2	NA	NA	NA	0	0	0	0	0	0	0	0	0	0	0	1	0	0	0	0	0	0	0	0
ESV_3225	Arthropoda	Insecta	Hymenoptera	Diapriidae	Lyteba	Lyteba bisulca	100	Private	2023-02-03	NA	NA	NA	0	0	0	0	0	0	0	0	0	1	0	0	0	0	0	0	0	0	0	0
ESV_3659	Arthropoda	Insecta	Lepidoptera	Geometridae	Lythria	Lythria cruentaria	100	Published	NA	*	NA	NA	0	0	0	0	0	0	0	0	0	0	0	0	0	0	0	0	1	0	0	0
ESV_3459	Arthropoda	Insecta	Lepidoptera	Geometridae	Macaria	Macaria brunneata	100	Published	NA	*	NA	NA	0	0	0	0	0	0	0	0	0	0	0	0	0	1	0	0	0	0	0	0
ESV_339	Arthropoda	Insecta	Diptera	Asilidae	Machimus	Machimus cingulatus	99.68	Private	2	NA	NA	NA	0	0	0	0	0	0	0	0	0	0	0	0	0	0	0	0	1	1	1	0
ESV_1427	Arthropoda	Insecta	Diptera	Tachinidae	Macquartia	Macquartia tenebricosa	100	Published	NA	NA	NA	NA	0	0	0	0	1	0	0	0	0	0	0	0	0	0	0	0	0	0	0	0
ESV_1018	Arthropoda	Insecta	Hymenoptera	Tenthredinidae	Macrophya	Macrophya militaris	99.03	Published	1	*	NA	NA	0	0	0	0	1	0	0	0	0	0	0	0	0	0	0	0	0	0	0	0
ESV_96	Arthropoda	Insecta	Hymenoptera	Tenthredinidae	Macrophya	Macrophya alboannulata	100	Published	NA	*	NA	NA	0	0	1	1	0	0	0	0	0	0	0	0	0	0	0	0	0	0	0	0
ESV_2852	Arthropoda	Insecta	Coleoptera	Chrysomelidae	Aphthona	Aphthona euphorbiae	100	Published	2	*	NA	pollinator	0	0	1	0	0	0	0	0	0	0	0	0	0	0	0	0	0	0	0	0
ESV_1466	Arthropoda	Insecta	Hymenoptera	Tenthredinidae	Macrophya	Macrophya sanguinolenta	100	Published	1	*	NA	NA	0	0	0	1	1	0	0	0	0	0	0	0	0	0	0	0	0	0	0	0
ESV_564	Arthropoda	Insecta	Hemiptera	Cicadellidae	Macrosteles	Macrosteles laevis	100	Private	2023-02-03	*	NA	NA	0	0	0	0	0	0	0	0	0	0	0	1	0	1	0	0	1	1	0	1
ESV_1999	Arthropoda	Insecta	Coleoptera	Scarabaeidae	Maladera	Maladera holosericea	100	Published	NA	V	NA	NA	0	0	0	0	0	0	0	0	0	0	1	1	0	0	0	0	0	0	1	0
ESV_67	Arthropoda	Insecta	Diptera	Syrphidae	Matsumyia	Matsumyia berberina	100	Published	NA	NA	NA	NA	0	1	1	0	0	0	0	0	0	0	0	0	0	0	0	0	0	0	0	0
ESV_1128	Arthropoda	Insecta	Diptera	Dolichopodidae	Medetera	Medetera belgica	99.68	Private	NA	3	NA	NA	0	0	0	0	0	0	0	0	0	0	0	0	0	1	1	0	0	0	0	0
ESV_1172	Arthropoda	Insecta	Diptera	Dolichopodidae	Medetera	Medetera lorea	99.68	Private	2023-03-04	1	NA	NA	0	0	0	0	0	0	0	0	0	0	0	0	0	0	0	1	0	0	0	0
ESV_365	Arthropoda	Insecta	Diptera	Dolichopodidae	Medetera	Medetera abstrusa	100	Private	NA	3	NA	NA	0	0	0	1	1	0	0	0	0	0	0	0	0	0	0	0	0	0	0	0
ESV_743	Arthropoda	Insecta	Diptera	Dolichopodidae	Medetera	Medetera infumata	100	Published	NA	*	NA	NA	0	0	0	0	0	0	0	0	0	0	0	0	1	1	0	0	0	0	0	0
ESV_2902	Arthropoda	Insecta	Hymenoptera	Ichneumonidae	Megacara	Megacara hortulana	99.68	Private	2023-03-04	NA	NA	NA	0	0	1	0	0	0	0	0	0	0	0	0	0	0	0	0	0	0	0	0
ESV_290	Arthropoda	Insecta	Diptera	Syrphidae	Chrysotoxum	Chrysotoxum festivum	100	Published	2	*	NA	pollinator	0	0	0	0	1	0	0	0	0	0	0	0	1	0	1	0	1	0	0	0
ESV_293	Arthropoda	Insecta	Diptera	Syrphidae	Helophilus	Helophilus pendulus	100	Private	NA	*	NA	pollinator	0	0	0	0	1	0	0	0	0	0	0	0	0	0	0	0	0	0	1	0
ESV_1081	Arthropoda	Insecta	Hemiptera	Miridae	Megaloceroea	Megaloceroea recticornis	100	Private	1	*	NA	NA	0	0	0	0	0	0	0	0	0	0	0	0	0	0	1	0	0	0	0	0
ESV_3090	Arthropoda	Insecta	Diptera	Mycetophilidae	Megalopelma	Megalopelma nigroclavatum	99.64	Published	NA	NA	NA	NA	0	0	0	1	0	0	0	0	0	0	0	0	0	0	0	0	0	0	0	0
ESV_2309	Arthropoda	Insecta	Diptera	Phoridae	Megaselia	Megaselia longifurca	99.35	Private	3	NA	NA	NA	0	0	1	0	0	0	0	0	0	0	0	0	0	0	0	0	0	0	0	0
ESV_62	Arthropoda	Insecta	Diptera	Phoridae	Megaselia	Megaselia subtumida	100	Private	3	NA	NA	NA	1	1	1	1	1	0	0	0	0	0	0	0	0	0	0	0	0	0	0	0
ESV_188	Arthropoda	Insecta	Diptera	Phoridae	Megaselia	Megaselia ciliata	100	Private	1	NA	NA	NA	1	1	1	1	1	0	0	0	0	0	0	0	0	0	0	0	0	0	0	0
ESV_260	Arthropoda	Insecta	Diptera	Phoridae	Megaselia	Megaselia ruficornis	100	Private	1	NA	NA	NA	1	1	0	0	0	0	0	0	1	1	0	0	0	0	0	0	0	0	0	0
ESV_409	Arthropoda	Insecta	Diptera	Phoridae	Megaselia	Megaselia verralli	100	Published	NA	NA	NA	NA	0	0	0	0	0	0	0	0	0	0	0	1	1	1	1	1	1	1	1	0
ESV_429	Arthropoda	Insecta	Diptera	Phoridae	Megaselia	Megaselia mikejohnsoni	100	Private	NA	NA	NA	NA	1	0	0	0	0	0	0	0	1	1	1	1	1	0	0	1	0	0	0	1
ESV_468	Arthropoda	Insecta	Diptera	Phoridae	Megaselia	Megaselia meconicera	100	Published	NA	NA	NA	NA	0	0	0	1	0	0	0	0	1	1	1	0	1	1	0	0	0	0	0	0
ESV_829	Arthropoda	Insecta	Diptera	Phoridae	Megaselia	Megaselia zonata	100	Private	3	NA	NA	NA	0	1	1	1	0	0	0	0	0	1	0	0	0	0	0	0	0	0	0	0
ESV_985	Arthropoda	Insecta	Diptera	Phoridae	Megaselia	Megaselia pumila	100	Private	3	NA	NA	NA	0	0	1	1	0	0	0	0	1	0	0	0	1	1	0	1	0	0	0	0
ESV_1030	Arthropoda	Insecta	Diptera	Phoridae	Megaselia	Megaselia altifrons	100	Private	3	NA	NA	NA	0	0	0	0	0	0	0	0	1	0	1	0	0	0	0	0	0	0	0	0
ESV_1074	Arthropoda	Insecta	Diptera	Phoridae	Megaselia	Megaselia tarsalis	100	Private	NA	NA	NA	NA	1	1	0	0	0	0	0	0	0	0	0	0	1	0	0	0	0	0	0	0
ESV_1085	Arthropoda	Insecta	Diptera	Phoridae	Megaselia	Megaselia albicans	100	Private	NA	NA	NA	NA	0	1	0	0	0	0	0	0	0	0	0	0	0	0	0	0	0	0	0	0
ESV_1176	Arthropoda	Insecta	Diptera	Phoridae	Megaselia	Megaselia tama	100	Private	3	NA	NA	NA	0	0	0	0	0	0	0	0	1	1	1	0	1	0	1	0	0	1	0	0
ESV_1239	Arthropoda	Insecta	Diptera	Phoridae	Megaselia	Megaselia annulipes	100	Published	NA	NA	NA	NA	0	0	0	0	0	0	0	0	1	0	0	0	0	1	0	0	0	0	0	0
ESV_1293	Arthropoda	Insecta	Diptera	Phoridae	Megaselia	Megaselia gregaria	100	Private	NA	NA	invasive	NA	0	0	1	1	0	0	0	0	0	0	0	0	0	0	1	0	0	0	0	0
ESV_1476	Arthropoda	Insecta	Diptera	Phoridae	Megaselia	Megaselia lucifrons	100	Private	3	NA	NA	NA	0	0	1	1	0	0	0	0	0	0	0	0	0	0	0	0	0	0	0	0
ESV_1498	Arthropoda	Insecta	Diptera	Phoridae	Megaselia	Megaselia parva	100	Published	NA	NA	NA	NA	1	0	1	0	0	0	0	0	0	0	0	0	0	0	0	0	0	0	0	0
ESV_1567	Arthropoda	Insecta	Diptera	Phoridae	Megaselia	Megaselia hibernans	100	Private	NA	NA	NA	NA	0	0	0	0	0	0	0	0	1	0	0	0	1	0	0	0	0	0	0	0
ESV_1661	Arthropoda	Insecta	Diptera	Phoridae	Megaselia	Megaselia consetigera	100	Private	3	NA	NA	NA	0	0	0	1	1	0	0	0	0	0	0	0	1	0	0	0	0	0	0	0
ESV_1680	Arthropoda	Insecta	Diptera	Phoridae	Megaselia	Megaselia berndseni	100	Published	NA	NA	NA	NA	0	0	0	0	0	0	0	0	1	0	1	0	0	0	0	0	0	0	0	0
ESV_1704	Arthropoda	Insecta	Diptera	Phoridae	Megaselia	Megaselia pleuralis	100	Published	NA	NA	NA	NA	0	0	1	0	0	0	0	0	0	0	1	1	0	0	0	0	0	0	0	0
ESV_1719	Arthropoda	Insecta	Diptera	Phoridae	Megaselia	Megaselia abdita	100	Published	1	NA	NA	NA	0	1	0	0	0	0	0	0	0	1	0	0	0	1	0	0	0	0	0	0
ESV_1977	Arthropoda	Insecta	Diptera	Phoridae	Megaselia	Megaselia ignobilis	100	Private	1	NA	NA	NA	1	0	0	0	0	0	0	0	0	0	0	0	0	1	0	0	0	0	0	0
ESV_2069	Arthropoda	Insecta	Diptera	Phoridae	Megaselia	Megaselia manicata	100	Private	NA	NA	NA	NA	0	0	0	0	0	0	0	0	0	1	0	0	1	0	0	0	0	0	0	0
ESV_2099	Arthropoda	Insecta	Diptera	Phoridae	Megaselia	Megaselia striolata	100	Private	NA	NA	NA	NA	0	0	0	0	0	0	0	0	0	0	0	0	1	1	0	0	0	1	0	0
ESV_2179	Arthropoda	Insecta	Diptera	Phoridae	Megaselia	Megaselia lata	100	Private	NA	NA	NA	NA	0	0	0	1	0	0	0	0	0	0	1	0	0	0	0	0	0	0	0	0
ESV_2260	Arthropoda	Insecta	Diptera	Phoridae	Megaselia	Megaselia frameata	100	Private	2	NA	NA	NA	0	0	0	1	0	0	0	0	0	0	0	0	0	0	0	0	0	0	0	0
ESV_2347	Arthropoda	Insecta	Diptera	Phoridae	Megaselia	Megaselia elongata	100	Private	3	NA	NA	NA	0	0	0	0	0	0	0	0	0	0	1	0	1	0	0	0	0	0	0	0
ESV_2533	Arthropoda	Insecta	Diptera	Phoridae	Megaselia	Megaselia nigriceps	100	Published	NA	NA	NA	NA	0	0	0	0	0	0	0	0	0	0	0	0	1	0	0	0	0	0	0	0
ESV_2595	Arthropoda	Insecta	Diptera	Phoridae	Megaselia	Megaselia flava	100	Private	3	NA	NA	NA	0	0	0	1	0	0	0	0	0	0	0	0	0	0	0	0	0	0	0	0
ESV_2721	Arthropoda	Insecta	Diptera	Phoridae	Megaselia	Megaselia aculeata	100	Private	NA	NA	NA	NA	0	0	0	1	0	0	0	0	0	0	0	0	0	0	0	0	0	0	0	0
ESV_2733	Arthropoda	Insecta	Diptera	Phoridae	Megaselia	Megaselia clemonsi	100	Published	NA	NA	NA	NA	0	0	0	0	0	0	0	0	1	0	0	0	0	0	0	0	0	0	0	0
ESV_2743	Arthropoda	Insecta	Diptera	Phoridae	Megaselia	Megaselia involuta	100	Private	2023-03-04	NA	NA	NA	0	0	1	0	0	0	0	0	0	0	0	0	0	0	0	0	0	0	0	0
ESV_2927	Arthropoda	Insecta	Diptera	Phoridae	Megaselia	Megaselia angusta	100	Private	3	NA	NA	NA	0	0	0	0	0	0	0	0	0	0	0	0	1	0	0	0	0	0	0	0
ESV_3014	Arthropoda	Insecta	Diptera	Phoridae	Megaselia	Megaselia drakei	100	Published	NA	NA	NA	NA	0	0	0	0	1	0	0	0	0	0	0	0	0	0	0	0	0	0	0	0
ESV_3018	Arthropoda	Insecta	Diptera	Phoridae	Megaselia	Megaselia arcticae	100	Published	NA	NA	NA	NA	0	0	0	0	0	0	0	0	0	0	0	0	0	0	0	0	1	0	0	0
ESV_3112	Arthropoda	Insecta	Diptera	Phoridae	Megaselia	Megaselia rufa	100	Private	3	NA	NA	NA	0	0	0	0	0	0	0	0	0	0	1	0	0	0	0	0	0	0	0	0
ESV_3238	Arthropoda	Insecta	Diptera	Phoridae	Megaselia	Megaselia hirtiventris	100	Private	NA	NA	NA	NA	0	0	0	0	1	0	0	0	0	0	0	0	0	0	0	0	0	0	0	0
ESV_3322	Arthropoda	Insecta	Diptera	Phoridae	Megaselia	Megaselia fuscovariana	100	Private	NA	NA	NA	NA	0	0	1	0	0	0	0	0	0	0	0	0	0	0	0	0	0	0	0	0
ESV_2983	Arthropoda	Insecta	Coleoptera	Cerambycidae	Stenurella	Stenurella melanura	99.68	Early-Release	1	*	NA	pollinator	0	0	0	0	0	0	0	0	0	0	0	0	0	1	0	0	0	0	0	0
ESV_1151	Arthropoda	Insecta	Diptera	Agromyzidae	Melanagromyza	Melanagromyza aenea	100	Published	2	NA	NA	NA	0	1	1	1	0	0	0	0	0	0	0	0	0	0	0	0	0	0	0	0
ESV_318	Arthropoda	Insecta	Coleoptera	Melandryidae	Melandrya	Melandrya caraboides	99.68	Published	NA	V	NA	NA	0	0	0	1	1	0	0	0	0	0	0	0	0	0	0	0	0	0	0	0
ESV_2015	Arthropoda	Insecta	Diptera	Syrphidae	Melangyna	Melangyna pavlovskyi	99.68	Private	3	NA	NA	NA	0	0	0	0	0	0	0	0	1	0	0	0	0	0	0	0	0	0	0	0
ESV_727	Arthropoda	Insecta	Diptera	Syrphidae	Melangyna	Melangyna lasiophthalma	100	Private	2	*	NA	NA	0	0	0	0	0	0	0	0	0	1	0	0	0	0	0	0	0	0	0	0
ESV_231	Arthropoda	Insecta	Coleoptera	Elateridae	Melanotus	Melanotus punctolineatus	100	Published	NA	V	NA	NA	0	0	0	0	0	0	0	0	0	0	0	1	0	0	0	0	0	0	0	0
ESV_528	Arthropoda	Insecta	Coleoptera	Elateridae	Melanotus	Melanotus rufipes	100	Published	NA	*	NA	NA	0	0	0	0	0	0	0	0	0	0	0	1	1	0	0	0	0	0	0	0
ESV_301	Arthropoda	Insecta	Hymenoptera	Apidae	Bombus	Bombus pascuorum	100	Private	2	*	NA	pollinator	1	1	1	1	1	0	0	0	0	0	0	0	0	0	0	0	0	0	0	0
ESV_307	Arthropoda	Insecta	Hemiptera	Miridae	Lygus	Lygus rugulipennis	100	Published	2	*	NA	pollinator	0	0	0	0	0	0	0	0	0	0	0	0	0	1	1	0	0	1	0	1
ESV_3607	Arthropoda	Insecta	Coleoptera	Meloidae	Meloe	Meloe violaceus	100	Private	2	3	NA	NA	0	0	0	0	0	0	0	0	0	0	1	0	0	0	0	0	0	0	0	0
ESV_536	Arthropoda	Insecta	Hemiptera	Miridae	Mermitelocerus	Mermitelocerus schmidtii	100	Private	3	*	NA	NA	0	0	0	1	1	0	0	0	0	0	0	0	0	0	0	0	0	0	0	0
ESV_448	Arthropoda	Insecta	Diptera	Chloropidae	Meromyza	Meromyza ornata	100	Private	2	NA	NA	NA	0	0	0	0	0	0	0	0	0	0	0	0	0	1	1	1	1	0	0	0
ESV_851	Arthropoda	Insecta	Diptera	Chloropidae	Meromyza	Meromyza saltatrix	100	Private	2023-02-03	NA	NA	NA	0	0	0	0	0	0	0	0	0	0	0	0	0	1	0	0	1	0	0	0
ESV_302	Arthropoda	Insecta	Diptera	Sarcophagidae	Metopia	Metopia argyrocephala	100	Private	2023-01-02	NA	NA	NA	0	0	0	0	0	0	0	0	0	0	1	1	1	0	1	1	1	0	0	0
ESV_635	Arthropoda	Insecta	Diptera	Sarcophagidae	Metopia	Metopia campestris	100	Private	NA	NA	NA	NA	0	0	0	0	0	0	0	0	0	0	0	0	1	0	0	1	0	0	0	0
ESV_1577	Arthropoda	Insecta	Diptera	Phoridae	Metopina	Metopina perpusilla	99.68	Private	NA	NA	NA	NA	0	0	1	0	0	0	0	0	0	0	0	0	0	0	0	0	0	0	0	0
ESV_1134	Arthropoda	Insecta	Diptera	Phoridae	Metopina	Metopina oligoneura	100	Private	3	NA	NA	NA	0	0	0	0	0	0	0	0	0	0	0	0	0	1	1	1	1	1	0	1
ESV_1461	Arthropoda	Insecta	Diptera	Phoridae	Metopina	Metopina braueri	100	Published	NA	NA	NA	NA	0	0	1	1	0	0	0	0	0	0	0	0	0	0	0	0	0	0	0	0
ESV_1906	Arthropoda	Insecta	Diptera	Agromyzidae	Metopomyza	Metopomyza xanthaspis	100	Published	NA	NA	NA	NA	0	0	0	0	0	0	0	0	0	0	0	1	0	0	0	0	1	0	0	0
ESV_55	Arthropoda	Insecta	Diptera	Chironomidae	Metriocnemus	Metriocnemus albolineatus	100	Private	3	NA	NA	NA	1	1	1	1	0	0	0	0	0	0	0	0	0	0	0	0	0	0	0	0
ESV_58	Arthropoda	Insecta	Diptera	Chironomidae	Metriocnemus	Metriocnemus picipes	100	Private	3	NA	NA	NA	1	1	1	1	1	0	0	0	0	0	0	0	0	0	0	0	0	0	0	0
ESV_102	Arthropoda	Insecta	Diptera	Chironomidae	Metriocnemus	Metriocnemus fuscipes	100	Private	NA	NA	NA	NA	1	1	1	1	0	0	0	0	1	0	0	0	0	0	0	0	0	0	0	0
ESV_1638	Arthropoda	Insecta	Diptera	Chironomidae	Metriocnemus	Metriocnemus eurynotus	100	Published	NA	NA	NA	NA	1	1	0	0	0	0	0	0	0	0	0	0	0	0	0	0	0	0	0	0
ESV_964	Arthropoda	Insecta	Diptera	Pipunculidae	Microcephalops	Microcephalops opacus	100	Private	1	NA	NA	NA	0	0	0	1	0	0	0	0	0	0	0	0	0	0	0	0	0	0	0	0
ESV_3070	Arthropoda	Insecta	Hymenoptera	Ichneumonidae	Ichneumon	Ichneumon sarcitorius	100	Published	2023-01-02	NA	NA	pollinator	0	0	0	0	0	0	0	0	0	0	1	0	0	1	0	0	0	0	0	0
ESV_962	Arthropoda	Insecta	Hymenoptera	Ichneumonidae	Micromonodon	Micromonodon tener	100	Private	NA	NA	NA	NA	1	0	0	0	0	0	0	0	0	0	0	0	0	0	0	0	0	0	0	0
ESV_212	Arthropoda	Insecta	Diptera	Dolichopodidae	Microphor	Microphor holosericeus	100	Private	NA	*	NA	NA	0	1	1	1	1	0	0	0	0	0	0	0	0	0	0	0	0	0	0	0
ESV_832	Arthropoda	Insecta	Coleoptera	Eucnemidae	Microrhagus	Microrhagus lepidus	100	Published	NA	NA	NA	NA	0	0	0	1	0	0	0	0	0	0	0	0	0	0	0	0	0	0	0	0
ESV_1583	Arthropoda	Insecta	Diptera	Tachinidae	Microsoma	Microsoma exiguum	100	Published	1	NA	NA	NA	0	0	0	1	1	0	0	0	0	0	0	0	1	0	0	0	0	0	0	0
ESV_509	Arthropoda	Insecta	Diptera	Sarcophagidae	Miltogramma	Miltogramma punctatum	100	Published	2	NA	NA	NA	0	0	0	0	0	0	0	0	0	0	0	0	0	0	0	0	1	0	0	0
ESV_1523	Arthropoda	Insecta	Diptera	Lauxaniidae	Minettia	Minettia fasciata	99.68	Private	2023-02-03	NA	NA	NA	0	0	0	1	0	0	0	0	0	0	0	0	0	0	0	0	0	0	0	0
ESV_226	Arthropoda	Insecta	Diptera	Lauxaniidae	Minettia	Minettia longipennis	100	Published	NA	NA	NA	NA	0	0	0	1	1	0	0	0	0	0	0	0	0	0	0	0	0	0	0	0
ESV_773	Arthropoda	Insecta	Diptera	Lauxaniidae	Minettia	Minettia lupulina	100	Private	2	NA	NA	NA	0	0	0	0	0	0	0	0	0	0	0	0	0	0	1	0	0	0	0	0
ESV_854	Arthropoda	Insecta	Diptera	Lauxaniidae	Minettia	Minettia tabidiventris	100	Private	3	NA	NA	NA	0	0	0	0	0	0	0	0	0	0	0	0	0	0	1	0	0	0	0	0
ESV_1553	Arthropoda	Insecta	Diptera	Sphaeroceridae	Minilimosina	Minilimosina vitripennis	100	Private	1	NA	NA	NA	0	1	0	0	0	0	0	0	0	0	0	0	0	0	0	0	0	0	0	0
ESV_296	Arthropoda	Insecta	Diptera	Tachinidae	Mintho	Mintho rufiventris	100	Private	NA	NA	NA	NA	0	0	0	0	0	0	0	0	0	0	0	0	1	1	1	1	0	1	1	1
ESV_1009	Arthropoda	Insecta	Diptera	Keroplatidae	Monocentrota	Monocentrota lundstroemi	100	Published	NA	NA	NA	NA	0	0	0	1	1	0	0	0	0	0	0	0	0	0	0	0	0	0	0	0
ESV_539	Arthropoda	Insecta	Diptera	Mycetophilidae	Monoclona	Monoclona rufilatera	100	Published	NA	NA	NA	NA	1	1	1	0	1	0	0	0	0	0	1	0	0	0	0	0	0	0	0	0
ESV_3094	Arthropoda	Insecta	Coleoptera	Cerambycidae	Alosterna	Alosterna tabacicolor	100	Private	NA	*	NA	pollinator	0	0	0	0	0	0	0	0	0	0	0	0	0	1	0	0	0	0	0	0
ESV_1547	Arthropoda	Insecta	Coleoptera	Mordellidae	Mordellistena	Mordellistena purpurascens	100	Private	NA	NA	NA	NA	0	0	0	0	0	0	0	0	0	0	0	0	1	0	1	0	0	0	0	0
ESV_2971	Arthropoda	Insecta	Coleoptera	Mordellidae	Mordellistena	Mordellistena parvula	100	Private	3	V	NA	NA	0	0	0	0	0	0	0	0	0	0	0	0	0	0	1	0	0	0	0	0
ESV_695	Arthropoda	Insecta	Coleoptera	Mordellidae	Mordellistenula	Mordellistenula perrisi	100	Private	3	3	NA	NA	0	0	0	0	0	0	0	0	0	0	0	0	0	1	1	1	0	0	0	0
ESV_312	Arthropoda	Insecta	Diptera	Muscidae	Helina	Helina reversio	100	Private	2	NA	NA	pollinator	0	0	0	0	0	0	0	0	1	1	0	0	0	1	1	1	1	0	1	1
ESV_799	Arthropoda	Insecta	Hemiptera	Delphacidae	Muellerianella	Muellerianella extrusa	99.68	Published	4	V	NA	NA	0	0	0	0	1	0	0	0	0	0	0	0	0	0	0	0	0	0	0	0
ESV_3122	Arthropoda	Insecta	Coleoptera	Elateridae	Hemicrepidius	Hemicrepidius hirtus	100	Published	2	*	NA	pollinator	0	0	0	0	0	0	0	1	0	0	0	0	0	0	0	0	0	0	0	0
ESV_3160	Arthropoda	Insecta	Hymenoptera	Apidae	Anthophora	Anthophora furcata	100	Private	NA	V	NA	pollinator	0	0	0	0	1	0	0	0	0	0	0	0	0	0	0	0	0	0	0	0
ESV_1549	Arthropoda	Insecta	Diptera	Anisopodidae	Mycetobia	Mycetobia obscura	99.68	Private	NA	NA	NA	NA	0	0	0	1	0	0	0	0	0	0	0	0	0	0	0	0	0	0	0	0
ESV_595	Arthropoda	Insecta	Coleoptera	Staphylinidae	Mycetoporus	Mycetoporus lepidus	100	Published	4	*	NA	NA	0	0	0	0	0	0	0	0	1	0	0	0	0	1	0	0	0	0	0	0
ESV_551	Arthropoda	Insecta	Diptera	Anthomyiidae	Mycophaga	Mycophaga testacea	100	Published	NA	NA	NA	NA	0	0	1	0	0	0	0	0	0	0	0	0	0	0	0	0	0	0	0	0
ESV_602	Arthropoda	Insecta	Diptera	Muscidae	Mydaea	Mydaea ancilla	100	Private	NA	NA	NA	NA	0	0	0	0	0	0	0	0	0	0	0	0	0	0	1	0	0	0	0	0
ESV_1712	Arthropoda	Insecta	Neuroptera	Myrmeleontidae	Myrmeleon	Myrmeleon formicarius	99.68	Private	2	D	NA	NA	0	0	0	0	0	0	0	0	0	0	0	0	0	0	1	0	0	0	0	0
ESV_1091	Arthropoda	Insecta	Orthoptera	Acrididae	Myrmeleotettix	Myrmeleotettix maculatus	100	Private	2	*	NA	NA	0	0	0	0	0	0	0	0	0	0	0	1	0	1	0	0	0	0	0	0
ESV_3034	Arthropoda	Insecta	Hymenoptera	Formicidae	Myrmica	Myrmica sabuleti	99.68	Published	2	NA	NA	NA	0	0	0	0	0	0	0	0	0	0	0	0	0	0	0	0	0	0	0	1
ESV_3164	Arthropoda	Insecta	Diptera	Empididae	Rhamphomyia	Rhamphomyia umbripennis	100	Published	NA	*	NA	pollinator	0	0	0	0	0	0	0	0	0	0	0	1	0	0	0	0	0	0	0	0
ESV_320	Arthropoda	Insecta	Mecoptera	Panorpidae	Panorpa	Panorpa germanica	100	Private	3	NA	NA	pollinator	0	0	1	1	0	0	0	1	0	0	0	0	0	0	0	0	0	0	0	0
ESV_2517	Arthropoda	Insecta	Hymenoptera	Myrmosidae	Myrmosa	Myrmosa atra	100	Published	NA	NA	NA	NA	0	0	0	0	0	0	0	0	0	0	0	0	0	1	1	0	0	0	0	0
ESV_2884	Arthropoda	Insecta	Coleoptera	Coccinellidae	Myrrha	Myrrha octodecimguttata	100	Published	NA	*	NA	NA	0	0	0	0	0	0	0	0	0	0	1	0	0	0	0	0	0	0	0	0
ESV_1320	Arthropoda	Insecta	Hemiptera	Aphididae	Myzocallis	Myzocallis coryli	100	Published	1	NA	NA	NA	0	0	1	1	0	0	0	0	0	0	0	0	0	0	0	0	0	0	0	0
ESV_1381	Arthropoda	Insecta	Hemiptera	Aphididae	Myzus	Myzus ascalonicus	100	Published	NA	NA	invasive	NA	0	1	1	0	0	0	0	0	0	0	0	0	0	0	0	0	0	0	0	0
ESV_2209	Arthropoda	Insecta	Hemiptera	Nabidae	Nabis	Nabis rugosus	100	Private	NA	*	NA	NA	0	0	0	0	0	0	0	0	0	0	0	0	0	0	0	0	1	0	0	0
ESV_791	Arthropoda	Insecta	Diptera	Scathophagidae	Nanna	Nanna inermis	100	Private	NA	NA	NA	NA	0	0	0	0	0	0	0	0	0	1	1	0	0	0	0	0	0	0	0	0
ESV_1394	Arthropoda	Insecta	Diptera	Chironomidae	Natarsia	Natarsia punctata	100	Private	1	NA	NA	NA	0	0	0	0	0	0	0	0	0	0	0	1	0	0	0	0	0	0	0	0
ESV_582	Arthropoda	Insecta	Diptera	Sepsidae	Nemopoda	Nemopoda nitidula	100	Private	NA	NA	NA	NA	0	0	0	1	1	0	0	0	0	0	0	0	0	0	0	0	0	0	0	0
ESV_1013	Arthropoda	Insecta	Hemiptera	Cicadellidae	Neoaliturus	Neoaliturus fenestratus	99.68	Private	NA	V	NA	NA	0	0	0	0	0	0	0	0	0	0	0	0	0	1	0	0	0	0	0	0
ESV_3349	Arthropoda	Insecta	Lepidoptera	Geometridae	Dysstroma	Dysstroma truncata	100	Published	2	*	NA	pollinator	0	0	0	0	1	0	0	0	0	0	0	0	0	0	0	0	0	0	0	0
ESV_1079	Arthropoda	Insecta	Coleoptera	Attelabidae	Neocoenorrhinus	Neocoenorrhinus germanicus	100	Published	1	*	NA	NA	0	0	1	0	0	0	0	0	0	0	0	0	0	0	0	0	0	0	0	0
ESV_1915	Arthropoda	Insecta	Diptera	Asilidae	Neoitamus	Neoitamus socius	99.68	Published	NA	*	NA	NA	0	0	0	0	0	0	0	0	0	0	0	0	1	0	0	0	0	0	0	0
ESV_2475	Arthropoda	Insecta	Diptera	Asilidae	Neoitamus	Neoitamus cyanurus	100	Private	NA	*	NA	NA	0	0	0	0	0	0	0	0	0	0	0	0	0	1	1	0	0	0	0	0
ESV_4212	Arthropoda	Insecta	Diptera	Chamaemyiidae	Neoleucopis	Neoleucopis obscura	99.68	Private	2023-03-04	NA	NA	NA	0	0	0	0	0	0	0	0	0	0	0	0	0	0	1	0	0	0	0	0
ESV_831	Arthropoda	Insecta	Diptera	Limoniidae	Neolimonia	Neolimonia dumetorum	100	Published	NA	NA	NA	NA	0	0	0	0	0	0	0	0	0	0	0	0	0	0	0	0	0	1	1	0
ESV_210	Arthropoda	Insecta	Diptera	Asilidae	Neomochtherus	Neomochtherus pallipes	100	Private	NA	*	NA	NA	0	0	0	0	0	0	0	0	0	0	0	0	0	0	1	1	1	1	1	1
ESV_87	Arthropoda	Insecta	Diptera	Tipulidae	Nephrotoma	Nephrotoma quadrifaria	100	Private	2023-02-03	NA	NA	NA	0	0	1	1	1	0	1	0	0	0	0	0	0	0	0	0	0	0	0	0
ESV_150	Arthropoda	Insecta	Diptera	Dolichopodidae	Neurigona	Neurigona pallida	100	Published	NA	*	NA	NA	0	0	0	1	1	0	0	0	0	0	0	0	0	0	0	0	0	0	0	0
ESV_3848	Arthropoda	Insecta	Hymenoptera	Cynipidae	Neuroterus	Neuroterus numismalis	100	Published	NA	NA	NA	NA	0	0	0	0	0	0	0	0	0	1	0	0	0	0	0	0	0	0	0	0
ESV_3428	Arthropoda	Insecta	Diptera	Muscidae	Hydrotaea	Hydrotaea cyrtoneurina	100	Private	NA	NA	NA	pollinator	0	0	0	0	0	0	0	0	0	0	0	0	0	0	0	0	0	1	0	0
ESV_299	Arthropoda	Insecta	Diptera	Tephritidae	Noeeta	Noeeta pupillata	100	Private	1	NA	NA	NA	0	0	0	0	0	0	0	0	0	0	0	1	0	0	1	1	0	0	0	0
ESV_131	Arthropoda	Insecta	Diptera	Scathophagidae	Norellia	Norellia tipularia	100	Published	NA	NA	NA	NA	1	1	1	1	0	0	0	0	0	0	0	0	0	0	0	0	0	0	0	0
ESV_2496	Arthropoda	Insecta	Coleoptera	Carabidae	Notiophilus	Notiophilus palustris	99.68	Private	NA	*	NA	NA	0	1	0	0	0	0	0	0	0	0	0	0	0	0	0	0	0	0	0	0
ESV_2444	Arthropoda	Insecta	Coleoptera	Anthicidae	Notoxus	Notoxus monoceros	100	Private	NA	*	NA	NA	0	0	0	0	0	0	0	0	0	0	1	0	0	0	0	0	0	0	0	0
ESV_1220	Arthropoda	Insecta	Diptera	Heleomyzidae	Oecothea	Oecothea praecox	100	Published	2	NA	NA	NA	0	0	0	0	0	0	0	0	0	0	1	0	0	0	0	0	0	0	0	0
ESV_1463	Arthropoda	Insecta	Diptera	Hybotidae	Oedalea	Oedalea hybotina	99.67	Published	NA	3	NA	NA	0	0	0	0	0	0	0	0	0	0	0	0	1	0	0	0	0	0	0	0
ESV_948	Arthropoda	Insecta	Diptera	Hybotidae	Oedalea	Oedalea zetterstedti	100	Private	NA	*	NA	NA	0	0	0	1	1	0	0	0	0	0	0	0	0	0	0	0	0	0	0	0
ESV_568	Arthropoda	Insecta	Coleoptera	Oedemeridae	Oedemera	Oedemera flavipes	100	Private	NA	*	NA	NA	0	0	0	0	0	0	0	0	0	0	0	0	0	0	1	0	1	0	0	0
ESV_2462	Arthropoda	Insecta	Coleoptera	Oedemeridae	Oedemera	Oedemera femorata	100	Published	NA	*	NA	NA	0	0	0	0	0	0	0	0	0	0	0	0	0	0	0	1	0	0	0	0
ESV_60	Arthropoda	Insecta	Orthoptera	Acrididae	Oedipoda	Oedipoda caerulescens	100	Private	NA	V	NA	NA	0	0	0	0	0	0	0	0	0	0	0	0	0	1	0	0	1	1	0	1
ESV_1505	Arthropoda	Insecta	Hymenoptera	Ichneumonidae	Olesicampe	Olesicampe melanogaster	100	Published	NA	NA	NA	NA	0	0	1	0	0	0	0	0	0	0	0	0	0	0	0	0	0	0	0	0
ESV_3256	Arthropoda	Insecta	Lepidoptera	Tortricidae	Olethreutes	Olethreutes arcuella	100	Private	NA	NA	NA	NA	0	0	0	0	0	0	0	0	0	0	0	0	0	0	1	0	0	0	0	0
ESV_355	Arthropoda	Insecta	Diptera	Empididae	Empis	Empis nuntia	100	Private	3	*	NA	pollinator	0	1	1	1	0	0	0	0	0	0	1	1	0	0	0	0	0	0	0	0
ESV_694	Arthropoda	Insecta	Hemiptera	Cicadellidae	Oncopsis	Oncopsis flavicollis	100	Published	2023-02-04	*	NA	NA	0	0	0	0	0	0	0	0	0	1	0	1	1	0	0	0	0	0	0	0
ESV_1421	Arthropoda	Insecta	Diptera	Sphaeroceridae	Opacifrons	Opacifrons coxata	100	Private	NA	NA	NA	NA	0	1	0	0	0	0	0	0	0	0	0	0	0	1	0	0	0	0	0	0
ESV_2387	Arthropoda	Insecta	Diptera	Sphaeroceridae	Opalimosina	Opalimosina mirabilis	100	Private	NA	NA	NA	NA	1	0	0	0	0	0	0	0	0	0	0	0	0	0	0	0	0	0	0	0
ESV_1217	Arthropoda	Insecta	Diptera	Opetiidae	Opetia	Opetia nigra	100	Published	NA	NA	NA	NA	0	1	0	0	0	0	0	0	0	0	0	0	0	0	0	0	0	0	0	0
ESV_2184	Arthropoda	Insecta	Diptera	Agromyzidae	Ophiomyia	Ophiomyia galii	100	Private	2023-03-04	NA	NA	NA	0	0	0	1	0	0	0	0	0	0	0	0	0	0	0	0	0	0	0	0
ESV_1380	Arthropoda	Insecta	Hymenoptera	Ichneumonidae	Ophion	Ophion luteus	100	Published	2	NA	NA	NA	0	0	0	0	0	0	0	0	0	0	1	1	1	0	0	0	0	0	0	0
ESV_2364	Arthropoda	Insecta	Hymenoptera	Ichneumonidae	Ophion	Ophion scutellaris	100	Private	NA	NA	NA	NA	0	0	0	0	0	0	0	0	1	1	0	0	0	0	0	0	0	0	0	0
ESV_1396	Arthropoda	Insecta	Diptera	Keroplatidae	Orfelia	Orfelia nemoralis	100	Private	NA	NA	NA	NA	0	0	0	0	0	0	0	0	0	0	0	1	0	0	0	0	0	0	0	0
ESV_1961	Arthropoda	Insecta	Diptera	Keroplatidae	Orfelia	Orfelia discoloria	100	Private	3	NA	NA	NA	0	0	1	0	0	0	0	0	0	0	0	0	0	0	0	0	0	0	0	0
ESV_2706	Arthropoda	Insecta	Hemiptera	Cicadellidae	Orientus	Orientus ishidae	100	Published	NA	♦	NA	NA	0	0	0	1	0	0	0	0	0	0	0	0	0	0	0	0	0	0	0	0
ESV_813	Arthropoda	Insecta	Diptera	Limoniidae	Ormosia	Ormosia lineata	99.68	Private	NA	NA	NA	NA	0	1	0	0	0	0	0	0	0	0	0	0	0	0	0	0	0	0	0	0
ESV_2781	Arthropoda	Insecta	Hymenoptera	Ichneumonidae	Orthocentrus	Orthocentrus winnertzii	99.57	Published	1	NA	NA	NA	0	0	1	0	0	0	0	0	0	0	0	0	0	0	0	0	0	0	0	0
ESV_2039	Arthropoda	Insecta	Hemiptera	Miridae	Orthocephalus	Orthocephalus saltator	100	Published	1	*	NA	NA	0	0	0	0	0	0	0	0	0	0	0	0	0	1	0	0	0	0	0	0
ESV_3623	Arthropoda	Insecta	Diptera	Chironomidae	Orthocladius	Orthocladius ashei	99.35	Private	3	NA	NA	NA	0	1	0	0	0	0	0	0	0	0	0	0	0	0	0	0	0	0	0	0
ESV_1707	Arthropoda	Insecta	Diptera	Chironomidae	Orthocladius	Orthocladius rivicola	100	Private	2023-03-04	NA	NA	NA	1	0	0	0	0	0	0	0	0	0	0	0	0	0	0	0	0	0	0	0
ESV_1893	Arthropoda	Insecta	Diptera	Chironomidae	Orthocladius	Orthocladius rubicundus	100	Private	2023-02-03	NA	NA	NA	1	0	0	0	0	0	0	0	0	0	0	0	0	0	0	0	0	0	0	0
ESV_450	Arthropoda	Insecta	Diptera	Syrphidae	Orthonevra	Orthonevra brevicornis	100	Published	NA	V	NA	NA	0	0	1	0	0	0	0	0	0	0	0	1	0	0	0	0	0	0	0	0
ESV_484	Arthropoda	Insecta	Diptera	Syrphidae	Orthonevra	Orthonevra geniculata	100	Private	NA	3	NA	NA	0	0	0	0	0	0	0	0	0	0	0	0	1	0	0	0	0	0	0	0
ESV_849	Arthropoda	Insecta	Hemiptera	Miridae	Orthonotus	Orthonotus rufifrons	100	Published	NA	*	NA	NA	0	0	0	0	0	0	0	0	0	0	0	0	0	1	0	0	0	0	0	0
ESV_1494	Arthropoda	Insecta	Hemiptera	Miridae	Orthotylus	Orthotylus flavosparsus	100	Published	1	*	NA	NA	0	0	0	0	0	0	0	0	0	0	0	0	0	0	0	0	0	0	0	1
ESV_360	Arthropoda	Insecta	Diptera	Muscidae	Phaonia	Phaonia valida	100	Private	NA	NA	NA	pollinator	0	0	0	0	0	0	0	0	0	0	0	0	0	1	0	0	0	0	0	1
ESV_368	Arthropoda	Insecta	Diptera	Syrphidae	Dasysyrphus	Dasysyrphus albostriatus	99.35	Private	NA	*	NA	pollinator	0	0	1	0	0	0	0	0	0	0	0	0	0	0	0	0	0	0	0	0
ESV_2780	Arthropoda	Insecta	Hymenoptera	Crabronidae	Oxybelus	Oxybelus quatuordecimnotatus	100	Private	NA	NA	NA	NA	0	0	0	0	0	0	0	0	0	0	0	0	0	1	0	0	0	0	0	0
ESV_2097	Arthropoda	Insecta	Trichoptera	Hydroptilidae	Oxyethira	Oxyethira flavicornis	100	Published	NA	*	NA	NA	0	0	0	0	0	0	0	0	0	0	0	0	0	0	0	0	0	1	0	0
ESV_1618	Arthropoda	Insecta	Coleoptera	Staphylinidae	Oxypoda	Oxypoda brachyptera	99.61	Published	NA	*	NA	NA	0	0	0	0	0	0	0	0	1	0	0	0	0	0	0	0	0	0	0	0
ESV_1934	Arthropoda	Insecta	Lepidoptera	Gelechiidae	Oxypteryx	Oxypteryx superbella	100	Published	NA	NA	NA	NA	0	0	0	0	0	0	0	0	0	0	0	1	1	0	0	0	0	0	0	0
ESV_1288	Arthropoda	Insecta	Diptera	Stratiomyidae	Pachygaster	Pachygaster leachii	100	Published	2	NA	NA	NA	0	0	0	1	0	0	0	0	0	0	0	0	0	0	0	0	0	0	0	0
ESV_94	Arthropoda	Insecta	Diptera	Pallopteridae	Palloptera	Palloptera anderssoni	100	Private	2023-02-03	NA	NA	NA	0	0	0	0	0	0	0	0	0	0	0	0	0	0	0	0	0	0	1	1
ESV_496	Arthropoda	Insecta	Hemiptera	Pentatomidae	Palomena	Palomena prasina	100	Private	NA	*	NA	NA	0	0	0	0	1	0	0	0	0	0	0	0	0	0	0	0	0	0	0	0
ESV_3706	Arthropoda	Insecta	Hymenoptera	Ichneumonidae	Ichneumon	Ichneumon xanthorius	100	Early-Release	NA	NA	NA	pollinator	0	0	0	0	0	0	0	0	0	0	1	0	0	0	0	0	0	0	0	0
ESV_1301	Arthropoda	Insecta	Diptera	Therevidae	Pandivirilia	Pandivirilia eximia	100	Published	NA	NA	NA	NA	0	0	0	0	0	0	0	0	0	0	0	1	0	0	0	0	0	0	0	0
ESV_186	Arthropoda	Insecta	Mecoptera	Panorpidae	Panorpa	Panorpa communis	100	Private	2	NA	NA	NA	0	0	0	1	1	0	0	0	0	0	0	0	0	0	0	0	0	0	0	0
ESV_379	Arthropoda	Insecta	Hymenoptera	Apidae	Bombus	Bombus lucorum	100	Private	3	*	NA	pollinator	0	0	1	0	0	0	0	1	1	0	0	0	0	0	0	0	0	0	0	0
ESV_906	Arthropoda	Insecta	Diptera	Tachinidae	Panzeria	Panzeria truncata	100	Private	NA	NA	NA	NA	0	0	0	0	0	0	0	0	0	0	1	1	0	0	0	0	0	0	0	0
ESV_404	Arthropoda	Insecta	Diptera	Chironomidae	Parachironomus	Parachironomus monochromus	100	Early-Release	NA	NA	NA	NA	0	0	0	0	0	0	0	0	0	0	0	1	0	0	1	1	1	1	1	1
ESV_1149	Arthropoda	Insecta	Diptera	Chironomidae	Parachironomus	Parachironomus parilis	100	Private	1	NA	NA	NA	0	0	0	0	0	0	0	0	0	0	0	0	0	0	0	0	0	0	0	1
ESV_2603	Arthropoda	Insecta	Diptera	Chironomidae	Parachironomus	Parachironomus gracilior	100	Published	NA	NA	NA	NA	0	0	0	0	0	0	0	0	0	0	0	0	1	0	0	0	0	0	0	0
ESV_637	Arthropoda	Insecta	Diptera	Tachinidae	Paracraspedothrix	Paracraspedothrix montivaga	100	Private	2	NA	NA	NA	0	0	1	1	0	0	0	0	0	0	0	0	0	0	0	0	0	0	0	0
ESV_100	Arthropoda	Insecta	Diptera	Syrphidae	Paragus	Paragus pecchiolii	100	Private	NA	*	NA	NA	0	0	1	1	1	0	0	0	0	0	0	0	0	0	0	0	0	0	0	0
ESV_380	Arthropoda	Insecta	Diptera	Empididae	Rhamphomyia	Rhamphomyia longipes	100	Private	3	*	NA	pollinator	0	0	0	0	1	0	0	0	0	0	0	1	1	0	0	0	0	0	0	0
ESV_3367	Arthropoda	Insecta	Diptera	Chironomidae	Parametriocnemus	Parametriocnemus stylatus	100	Private	3	NA	NA	NA	1	0	0	0	0	0	0	0	0	0	0	0	0	0	0	0	0	0	0	0
ESV_487	Arthropoda	Insecta	Diptera	Anthomyzidae	Paranthomyza	Paranthomyza nitida	100	Private	NA	NA	NA	NA	0	0	0	1	1	0	0	0	0	0	0	0	0	0	0	0	0	0	0	0
ESV_633	Arthropoda	Insecta	Diptera	Chironomidae	Paraphaenocladius	Paraphaenocladius impensus	100	Private	NA	NA	NA	NA	1	1	0	0	0	0	0	0	0	0	0	0	0	0	0	0	0	0	0	0
ESV_3805	Arthropoda	Insecta	Lepidoptera	Nymphalidae	Vanessa	Vanessa atalanta	100	Published	NA	*	NA	pollinator	0	0	0	0	0	1	0	0	0	0	0	0	0	0	0	0	0	0	0	0
ESV_3832	Arthropoda	Insecta	Diptera	Sphaeroceridae	Coproica	Coproica ferruginata	100	Private	NA	NA	NA	pollinator	0	0	0	0	0	0	0	0	0	0	1	0	0	0	0	0	0	0	0	0
ESV_2215	Arthropoda	Insecta	Diptera	Chironomidae	Paratanytarsus	Paratanytarsus brevicalcar	99.35	Published	2	NA	NA	NA	0	0	0	0	0	0	0	0	0	0	0	0	0	0	0	0	0	1	0	1
ESV_1023	Arthropoda	Insecta	Diptera	Chironomidae	Paratanytarsus	Paratanytarsus laetipes	100	Private	3	NA	NA	NA	0	0	0	0	0	0	0	0	0	0	0	0	0	0	1	0	1	1	0	1
ESV_1038	Arthropoda	Insecta	Diptera	Chironomidae	Paratendipes	Paratendipes albimanus	100	Early-Release	NA	NA	NA	NA	0	0	1	0	0	0	0	0	0	0	0	0	0	0	0	0	0	0	0	0
ESV_2599	Arthropoda	Arachnida	Araneae	Lycosidae	Pardosa	Pardosa agrestis	100	Early-Release	2	*	NA	NA	0	0	0	0	0	0	0	0	1	0	0	0	0	0	0	0	0	0	0	0
ESV_2960	Arthropoda	Insecta	Lepidoptera	Gracillariidae	Parornix	Parornix devoniella	100	Published	NA	NA	NA	NA	0	0	0	1	0	0	0	0	0	0	0	0	0	0	0	0	0	0	0	0
ESV_894	Arthropoda	Insecta	Lepidoptera	Crambidae	Pediasia	Pediasia contaminella	100	Private	NA	V	NA	NA	0	0	0	0	0	0	0	0	0	0	0	0	0	0	0	1	1	1	0	0
ESV_670	Arthropoda	Insecta	Hymenoptera	Cynipidae	Pediaspis	Pediaspis aceris	100	Published	4	NA	NA	NA	1	0	0	0	0	0	0	0	0	0	0	0	0	0	0	0	0	0	0	0
ESV_138	Arthropoda	Insecta	Diptera	Anthomyiidae	Pegomya	Pegomya solennis	100	Published	NA	NA	NA	NA	0	0	0	0	0	0	0	0	0	1	1	1	0	0	0	0	0	0	0	0
ESV_317	Arthropoda	Insecta	Diptera	Anthomyiidae	Pegomya	Pegomya flavifrons	100	Published	NA	NA	NA	NA	0	0	1	0	0	0	0	0	0	0	0	1	0	0	0	0	0	0	0	0
ESV_1121	Arthropoda	Insecta	Diptera	Anthomyiidae	Pegomya	Pegomya rubivora	100	Private	NA	NA	NA	NA	0	0	0	1	0	0	0	0	0	0	0	0	0	0	0	0	0	0	0	0
ESV_1344	Arthropoda	Insecta	Diptera	Anthomyiidae	Pegomya	Pegomya winthemi	100	Published	2	NA	NA	NA	0	0	0	0	1	0	0	0	0	0	0	0	0	0	0	0	0	0	0	0
ESV_575	Arthropoda	Insecta	Diptera	Tachinidae	Peleteria	Peleteria aenea	99.35	Published	2	NA	NA	NA	0	0	0	0	0	0	0	0	0	0	1	0	1	0	1	0	1	1	1	0
ESV_1132	Arthropoda	Insecta	Diptera	Tachinidae	Peribaea	Peribaea hertingi	100	Published	NA	NA	NA	NA	0	0	0	0	0	0	0	0	0	1	1	0	0	0	0	0	0	0	0	0
ESV_1551	Arthropoda	Insecta	Diptera	Tachinidae	Peribaea	Peribaea tibialis	100	Published	NA	NA	NA	NA	0	0	0	0	0	0	0	0	0	0	0	0	0	0	1	0	0	0	0	0
ESV_2924	Arthropoda	Insecta	Psocodea	Peripsocidae	Peripsocus	Peripsocus phaeopterus	100	Private	NA	NA	NA	NA	0	0	0	0	0	0	0	0	0	0	0	0	0	0	1	0	0	0	0	0
ESV_2418	Arthropoda	Insecta	Diptera	Psychodidae	Peripsychoda	Peripsychoda auriculata	100	Private	3	*	NA	NA	0	0	0	1	0	0	0	0	0	0	0	0	0	0	0	0	0	0	0	0
ESV_1270	Arthropoda	Insecta	Diptera	Sciaridae	Peyerimhoffia	Peyerimhoffia vagabunda	100	Published	2	NA	NA	NA	0	0	1	1	1	0	0	0	0	0	0	0	0	0	0	0	0	0	0	0
ESV_2104	Arthropoda	Insecta	Hymenoptera	Proctotrupidae	Phaenoserphus	Phaenoserphus calcar	100	Early-Release	NA	NA	NA	NA	0	0	0	1	0	0	0	0	0	0	0	0	0	0	0	0	0	0	0	0
ESV_827	Arthropoda	Insecta	Diptera	Tachinidae	Phania	Phania curvicauda	99.68	Published	NA	NA	NA	NA	0	0	0	0	0	0	0	0	0	0	0	0	0	1	0	0	0	0	0	0
ESV_384	Arthropoda	Insecta	Hymenoptera	Ichneumonidae	Sussaba	Sussaba cognata	100	Published	2023-01-02	NA	NA	pollinator	0	1	1	1	1	0	0	0	0	0	0	0	0	0	0	0	0	0	0	0
ESV_3879	Arthropoda	Insecta	Hymenoptera	Crabronidae	Lindenius	Lindenius albilabris	100	Private	NA	NA	NA	pollinator	0	0	0	0	0	0	0	0	0	0	0	0	0	0	0	0	1	0	0	0
ESV_391	Arthropoda	Insecta	Diptera	Muscidae	Schoenomyza	Schoenomyza litorella	100	Private	NA	NA	NA	pollinator	0	0	1	1	0	0	0	0	0	0	0	1	1	0	1	1	0	0	0	0
ESV_3918	Arthropoda	Insecta	Coleoptera	Mordellidae	Mordellistena	Mordellistena variegata	99.66	Private	NA	*	NA	pollinator	0	0	0	0	0	0	0	0	0	0	0	0	0	0	1	0	0	0	0	0
ESV_401	Arthropoda	Insecta	Hymenoptera	Ichneumonidae	Buathra	Buathra laborator	100	Private	1	NA	NA	pollinator	0	0	0	1	0	0	0	0	0	0	0	0	0	0	0	0	0	0	0	0
ESV_895	Arthropoda	Insecta	Diptera	Muscidae	Phaonia	Phaonia fuscata	100	Published	NA	NA	NA	NA	0	0	0	0	1	0	0	0	1	0	0	0	0	0	0	0	0	0	0	0
ESV_1412	Arthropoda	Insecta	Diptera	Muscidae	Phaonia	Phaonia trimaculata	100	Private	NA	NA	NA	NA	0	0	0	0	0	0	0	0	0	1	0	1	0	0	0	0	0	0	0	0
ESV_1509	Arthropoda	Insecta	Diptera	Muscidae	Phaonia	Phaonia halterata	100	Private	3	NA	NA	NA	0	0	0	1	0	0	0	0	0	0	0	0	0	0	0	0	0	0	0	0
ESV_2547	Arthropoda	Insecta	Diptera	Tachinidae	Phasia	Phasia barbifrons	100	Private	NA	NA	invasive	NA	0	0	0	0	0	0	0	0	0	1	0	0	0	0	0	0	0	1	0	0
ESV_2882	Arthropoda	Insecta	Diptera	Sciomyzidae	Pherbellia	Pherbellia ventralis	100	Published	NA	NA	NA	NA	0	0	0	0	0	0	0	0	1	0	0	0	0	0	0	0	0	0	0	0
ESV_403	Arthropoda	Insecta	Diptera	Sarcophagidae	Sarcophaga	Sarcophaga variegata	100	Published	2	NA	NA	pollinator	0	0	0	0	0	0	0	0	0	0	1	1	1	1	1	0	1	1	1	0
ESV_2142	Arthropoda	Arachnida	Araneae	Philodromidae	Philodromus	Philodromus aureolus	100	Published	NA	*	NA	NA	0	0	0	0	0	0	0	0	0	0	0	0	0	0	0	0	1	0	0	0
ESV_3452	Arthropoda	Arachnida	Araneae	Philodromidae	Philodromus	Philodromus dispar	100	Private	NA	*	NA	NA	0	0	0	1	0	0	0	0	0	0	0	0	0	0	0	0	0	0	0	0
ESV_705	Arthropoda	Insecta	Diptera	Asilidae	Philonicus	Philonicus albiceps	100	Private	NA	*	NA	NA	0	0	0	0	0	0	0	0	0	0	0	0	0	0	0	1	1	0	0	0
ESV_844	Arthropoda	Insecta	Coleoptera	Staphylinidae	Philonthus	Philonthus concinnus	100	Published	NA	*	NA	NA	0	0	0	0	0	0	0	0	1	0	0	0	0	0	0	0	0	0	0	0
ESV_1765	Arthropoda	Insecta	Coleoptera	Curculionidae	Philopedon	Philopedon plagiatum	100	Published	2	*	NA	NA	0	0	0	0	0	0	0	0	0	0	1	1	0	0	0	0	0	0	0	0
ESV_1314	Arthropoda	Insecta	Diptera	Tephritidae	Philophylla	Philophylla caesio	100	Private	2023-01-02	NA	NA	NA	0	0	0	0	1	0	0	0	0	0	0	0	0	0	0	0	0	0	0	0
ESV_1885	Arthropoda	Insecta	Diptera	Ephydridae	Philygria	Philygria interstincta	100	Early-Release	NA	NA	NA	NA	0	0	0	0	0	0	0	0	0	0	0	0	0	1	0	0	0	0	0	0
ESV_4054	Arthropoda	Insecta	Diptera	Conopidae	Physocephala	Physocephala rufipes	99.54	Published	NA	NA	NA	pollinator	0	0	0	0	0	0	0	0	0	0	0	0	0	0	0	1	0	0	0	0
ESV_837	Arthropoda	Insecta	Orthoptera	Tettigoniidae	Pholidoptera	Pholidoptera griseoaptera	100	Private	2	*	NA	NA	0	0	1	1	1	0	0	0	0	0	0	0	0	0	0	0	0	0	0	0
ESV_410	Arthropoda	Insecta	Diptera	Phoridae	Phora	Phora atra	100	Published	1	NA	NA	NA	0	1	0	1	0	0	0	0	0	0	1	0	0	0	0	0	0	0	0	0
ESV_207	Arthropoda	Insecta	Diptera	Anthomyiidae	Phorbia	Phorbia penicillaris	99.31	Private	NA	NA	NA	NA	0	0	0	0	0	0	0	0	0	1	1	1	0	0	0	0	0	0	0	0
ESV_81	Arthropoda	Insecta	Diptera	Anthomyiidae	Phorbia	Phorbia longipilis	100	Private	NA	NA	NA	NA	0	0	0	0	0	0	0	0	1	1	1	0	0	0	0	0	0	0	0	0
ESV_178	Arthropoda	Insecta	Diptera	Anthomyiidae	Phorbia	Phorbia genitalis	100	Published	NA	NA	NA	NA	0	0	0	0	0	0	0	0	0	1	0	0	0	0	0	0	0	0	0	1
ESV_567	Arthropoda	Insecta	Hemiptera	Aphididae	Phorodon	Phorodon humuli	100	Published	1	NA	NA	NA	0	0	1	1	0	0	0	0	0	0	0	0	0	0	0	0	0	0	0	0
ESV_4075	Arthropoda	Insecta	Diptera	Sepsidae	Themira	Themira annulipes	100	Private	3	NA	NA	pollinator	0	0	0	0	0	0	1	0	0	0	0	0	0	0	0	0	0	0	0	0
ESV_155	Arthropoda	Insecta	Diptera	Bombyliidae	Phthiria	Phthiria canescens	99.67	Private	NA	NA	NA	NA	0	0	0	0	0	0	0	0	0	0	0	0	1	1	0	0	0	0	0	0
ESV_976	Arthropoda	Insecta	Hymenoptera	Ichneumonidae	Phygadeuon	Phygadeuon melanopygus	100	Early-Release	2023-01-02	NA	NA	NA	1	1	0	1	0	0	0	0	0	0	0	0	0	0	0	0	0	0	0	0
ESV_1771	Arthropoda	Insecta	Hymenoptera	Ichneumonidae	Phygadeuon	Phygadeuon trichops	100	Published	NA	NA	NA	NA	0	0	1	1	0	0	0	0	0	0	0	0	0	0	0	0	0	0	0	0
ESV_2913	Arthropoda	Insecta	Hymenoptera	Ichneumonidae	Phygadeuon	Phygadeuon subspinosus	100	Private	2004-02-03	NA	NA	NA	0	0	0	0	1	0	0	0	0	0	0	0	0	0	0	0	0	0	0	0
ESV_233	Arthropoda	Insecta	Diptera	Limoniidae	Phylidorea	Phylidorea ferruginea	100	Published	NA	NA	NA	NA	0	0	0	0	0	0	0	0	0	0	0	0	1	0	0	0	0	1	0	1
ESV_840	Arthropoda	Insecta	Coleoptera	Curculionidae	Phyllobius	Phyllobius oblongus	100	Published	1	*	NA	NA	0	0	0	1	0	0	0	0	0	0	0	0	0	0	0	0	0	0	0	0
ESV_2738	Arthropoda	Insecta	Diptera	Milichiidae	Phyllomyza	Phyllomyza equitans	100	Published	NA	NA	NA	NA	0	0	0	0	0	0	0	0	0	0	1	0	0	0	0	0	0	0	0	0
ESV_2394	Arthropoda	Insecta	Lepidoptera	Gracillariidae	Phyllonorycter	Phyllonorycter cerasicolella	99.68	Published	NA	NA	NA	NA	0	1	0	0	0	0	0	0	0	0	0	0	0	0	0	0	0	0	0	0
ESV_663	Arthropoda	Insecta	Lepidoptera	Gracillariidae	Phyllonorycter	Phyllonorycter tenerella	100	Private	NA	NA	NA	NA	0	1	1	0	0	0	0	0	0	0	1	0	0	0	0	0	0	0	0	0
ESV_1600	Arthropoda	Insecta	Lepidoptera	Gracillariidae	Phyllonorycter	Phyllonorycter maestingella	100	Published	NA	NA	NA	NA	0	0	1	0	0	0	0	0	0	0	0	1	0	0	0	0	0	0	0	0
ESV_1982	Arthropoda	Insecta	Lepidoptera	Gracillariidae	Phyllonorycter	Phyllonorycter roboris	100	Published	1	NA	NA	NA	0	1	0	0	0	0	0	0	0	0	0	0	1	0	0	1	0	0	0	0
ESV_2360	Arthropoda	Insecta	Lepidoptera	Gracillariidae	Phyllonorycter	Phyllonorycter quercifoliella	100	Published	1	NA	NA	NA	0	1	0	0	0	0	0	0	0	0	0	0	0	0	0	0	0	0	0	0
ESV_2546	Arthropoda	Insecta	Lepidoptera	Gracillariidae	Phyllonorycter	Phyllonorycter oxyacanthae	100	Private	1	NA	NA	NA	1	0	0	0	0	0	0	0	0	0	0	0	0	0	0	0	0	0	0	0
ESV_2641	Arthropoda	Insecta	Lepidoptera	Gracillariidae	Phyllonorycter	Phyllonorycter coryli	100	Published	NA	NA	NA	NA	0	0	1	0	0	0	0	0	0	0	0	0	0	0	0	0	0	0	0	0
ESV_2288	Arthropoda	Insecta	Coleoptera	Chrysomelidae	Phyllotreta	Phyllotreta vittula	100	Private	3	*	NA	NA	0	0	1	0	0	0	0	0	0	0	0	0	0	0	0	0	0	0	0	0
ESV_4088	Arthropoda	Insecta	Lepidoptera	Lycaenidae	Polyommatus	Polyommatus icarus	100	Private	NA	*	NA	pollinator	0	0	0	0	0	0	0	0	0	0	0	0	0	0	0	0	0	0	0	1
ESV_736	Arthropoda	Insecta	Diptera	Tachinidae	Phytomyptera	Phytomyptera minutissima	100	Private	NA	NA	NA	NA	0	0	0	0	0	0	0	0	0	0	0	0	1	0	0	0	0	0	0	0
ESV_2649	Arthropoda	Insecta	Diptera	Agromyzidae	Phytomyza	Phytomyza nigritula	99.68	Private	NA	NA	NA	NA	0	0	0	1	0	0	0	0	0	0	0	0	0	0	0	0	0	0	0	0
ESV_198	Arthropoda	Insecta	Diptera	Agromyzidae	Phytomyza	Phytomyza milii	100	Private	NA	NA	NA	NA	1	1	1	1	1	0	0	0	0	0	0	0	0	0	0	1	0	0	0	0
ESV_787	Arthropoda	Insecta	Diptera	Agromyzidae	Phytomyza	Phytomyza nigra	100	Private	NA	NA	NA	NA	0	0	1	1	1	0	0	0	0	0	0	0	0	0	0	0	0	0	0	0
ESV_923	Arthropoda	Insecta	Diptera	Agromyzidae	Phytomyza	Phytomyza ptarmicae	100	Private	3	NA	NA	NA	0	1	1	1	0	0	0	0	0	0	0	0	0	0	0	0	0	0	0	0
ESV_932	Arthropoda	Insecta	Diptera	Agromyzidae	Phytomyza	Phytomyza spondylii	100	Published	1	NA	NA	NA	0	0	1	1	0	0	0	0	0	0	0	0	0	0	0	0	0	0	0	0
ESV_941	Arthropoda	Insecta	Diptera	Agromyzidae	Phytomyza	Phytomyza marginalis	100	Published	NA	NA	NA	NA	0	0	1	0	0	0	0	0	0	0	0	0	0	0	0	0	0	0	0	0
ESV_1116	Arthropoda	Insecta	Diptera	Agromyzidae	Phytomyza	Phytomyza ramosa	100	Published	NA	NA	NA	NA	0	1	1	0	0	0	0	0	0	0	0	0	0	0	0	0	0	0	0	0
ESV_1120	Arthropoda	Insecta	Diptera	Agromyzidae	Phytomyza	Phytomyza flavicornis	100	Private	1	NA	NA	NA	0	1	1	0	0	0	0	0	0	0	0	0	0	0	0	0	0	0	0	0
ESV_1233	Arthropoda	Insecta	Diptera	Agromyzidae	Phytomyza	Phytomyza scrophulariae	100	Private	NA	NA	NA	NA	0	0	1	1	0	0	0	0	0	0	0	0	0	0	0	0	0	0	0	0
ESV_1234	Arthropoda	Insecta	Diptera	Agromyzidae	Phytomyza	Phytomyza glechomae	100	Private	3	NA	NA	NA	1	1	1	0	0	0	0	0	0	0	0	0	0	0	0	0	0	0	0	0
ESV_423	Arthropoda	Insecta	Diptera	Syrphidae	Sphaerophoria	Sphaerophoria scripta	100	Private	1	*	NA	pollinator	0	0	0	0	1	0	0	0	0	0	0	1	0	0	0	0	0	0	1	1
ESV_1479	Arthropoda	Insecta	Diptera	Agromyzidae	Phytomyza	Phytomyza ranunculi	100	Private	2	NA	NA	NA	0	1	0	1	0	0	0	0	0	0	0	0	0	0	0	0	0	0	0	0
ESV_2891	Arthropoda	Insecta	Diptera	Agromyzidae	Phytomyza	Phytomyza cichorii	100	Published	2	NA	NA	NA	0	1	0	0	0	0	0	0	0	0	0	0	0	0	0	0	0	0	0	0
ESV_2988	Arthropoda	Insecta	Diptera	Agromyzidae	Phytomyza	Phytomyza fallaciosa	100	Published	2	NA	NA	NA	0	0	1	0	0	0	0	0	0	0	0	0	0	0	0	0	0	0	0	0
ESV_3574	Arthropoda	Insecta	Diptera	Agromyzidae	Phytomyza	Phytomyza rufipes	100	Private	3	NA	NA	NA	0	0	0	0	0	0	0	0	0	0	0	0	0	0	0	0	0	1	0	0
ESV_4399	Arthropoda	Insecta	Hymenoptera	Philanthidae	Philanthus	Philanthus triangulum	100	Published	NA	NA	NA	pollinator	0	0	0	0	0	0	0	0	0	0	0	0	0	0	0	0	0	1	0	0
ESV_447	Arthropoda	Insecta	Diptera	Tachinidae	Dinera	Dinera grisescens	100	Private	NA	NA	NA	pollinator	0	0	0	0	0	0	0	0	0	0	0	0	1	1	1	1	0	0	1	0
ESV_473	Arthropoda	Insecta	Diptera	Anthomyiidae	Hydrophoria	Hydrophoria ruralis	100	Published	2	NA	NA	pollinator	0	1	0	0	0	0	0	0	0	0	0	0	0	0	0	0	0	0	0	0
ESV_2344	Arthropoda	Insecta	Hymenoptera	Ichneumonidae	Pimpla	Pimpla rufipes	100	Private	1	NA	NA	NA	0	0	0	0	0	0	0	0	0	0	1	0	0	0	0	0	0	0	0	0
ESV_2724	Arthropoda	Insecta	Hymenoptera	Ichneumonidae	Pimpla	Pimpla spuria	100	Private	NA	NA	NA	NA	0	0	0	0	0	0	0	0	0	0	1	0	0	1	0	0	0	0	1	0
ESV_893	Arthropoda	Insecta	Hemiptera	Rhyparochromidae	Pionosomus	Pionosomus varius	100	Private	NA	V	NA	NA	0	0	0	0	0	0	0	0	0	0	0	0	0	1	0	0	0	0	0	0
ESV_480	Arthropoda	Insecta	Hymenoptera	Vespidae	Vespa	Vespa crabro	100	Private	NA	NA	NA	pollinator	0	0	0	0	0	0	0	0	0	0	0	0	0	1	0	0	0	0	0	0
ESV_275	Arthropoda	Insecta	Diptera	Pipunculidae	Pipunculus	Pipunculus campestris	100	Private	NA	NA	NA	NA	0	0	1	0	0	0	0	0	0	0	0	0	0	0	0	0	0	0	0	0
ESV_1297	Arthropoda	Insecta	Diptera	Pipunculidae	Pipunculus	Pipunculus tenuirostris	100	Published	2	NA	NA	NA	0	0	0	0	1	0	0	0	0	0	0	0	0	0	0	0	0	0	0	0
ESV_2228	Arthropoda	Insecta	Coleoptera	Staphylinidae	Placusa	Placusa complanata	100	Published	4	*	NA	NA	0	0	0	0	1	0	0	0	0	0	0	0	0	1	0	0	0	0	0	0
ESV_2503	Arthropoda	Insecta	Coleoptera	Staphylinidae	Placusa	Placusa incompleta	100	Published	2	D	NA	NA	0	0	0	0	0	0	0	0	0	0	0	0	0	0	0	0	0	1	0	0
ESV_4220	Arthropoda	Insecta	Hemiptera	Miridae	Plagiognathus	Plagiognathus fulvipennis	100	Published	1	3	NA	NA	0	0	0	0	0	0	0	0	0	0	0	0	0	0	1	0	0	0	0	0
ESV_1122	Arthropoda	Insecta	Diptera	Mycetophilidae	Platurocypta	Platurocypta testata	100	Published	1	NA	NA	NA	1	0	0	1	0	0	0	0	0	0	0	0	0	0	0	0	0	0	0	0
ESV_465	Arthropoda	Insecta	Coleoptera	Lucanidae	Platycerus	Platycerus caraboides	100	Private	NA	*	NA	NA	0	0	1	0	0	0	0	0	0	0	0	0	0	0	0	0	0	0	0	0
ESV_289	Arthropoda	Insecta	Diptera	Syrphidae	Platycheirus	Platycheirus marokkana	100	Published	2	NA	NA	NA	0	1	1	1	1	0	0	0	0	0	0	0	0	0	0	0	0	0	0	0
ESV_639	Arthropoda	Insecta	Diptera	Syrphidae	Platycheirus	Platycheirus fulviventris	100	Published	2	V	NA	NA	0	0	1	0	0	0	0	0	0	0	0	0	0	0	0	1	1	0	0	0
ESV_485	Arthropoda	Insecta	Diptera	Tachinidae	Phryxe	Phryxe nemea	100	Private	2	NA	NA	pollinator	0	0	0	0	1	0	1	0	0	0	0	0	0	0	0	0	0	0	0	0
ESV_2218	Arthropoda	Insecta	Diptera	Syrphidae	Platycheirus	Platycheirus granditarsis	100	Published	2	NA	NA	NA	0	0	0	0	0	0	0	0	0	0	0	0	0	1	0	0	0	0	0	0
ESV_503	Arthropoda	Insecta	Coleoptera	Scraptiidae	Anaspis	Anaspis maculata	100	Private	NA	*	NA	pollinator	0	1	1	1	1	0	0	0	0	0	0	1	0	0	0	0	0	0	0	0
ESV_343	Arthropoda	Insecta	Orthoptera	Tettigoniidae	Platycleis	Platycleis intermedia	99.33	Private	2023-02-03	NA	NA	NA	0	0	0	0	0	0	0	0	0	0	0	0	0	0	0	0	1	1	1	0
ESV_815	Arthropoda	Insecta	Orthoptera	Tettigoniidae	Platycleis	Platycleis albopunctata	100	Private	2	*	NA	NA	0	0	0	0	0	0	0	0	0	0	0	0	0	0	0	0	1	1	0	0
ESV_910	Arthropoda	Insecta	Diptera	Tachinidae	Platymya	Platymya fimbriata	100	Private	NA	NA	NA	NA	0	0	0	0	0	0	0	0	0	0	0	0	1	1	1	0	0	0	0	0
ESV_2735	Arthropoda	Insecta	Diptera	Hybotidae	Platypalpus	Platypalpus pulicarius	99.68	Published	1	*	NA	NA	0	0	0	0	0	0	0	0	0	0	0	0	1	0	0	0	0	0	0	0
ESV_262	Arthropoda	Insecta	Diptera	Hybotidae	Platypalpus	Platypalpus aristatus	100	Published	NA	*	NA	NA	0	0	1	1	1	0	0	0	0	0	1	1	0	0	0	0	0	0	0	0
ESV_268	Arthropoda	Insecta	Diptera	Hybotidae	Platypalpus	Platypalpus cothurnatus	100	Private	2	*	NA	NA	0	0	1	1	1	0	0	0	0	0	0	0	0	0	0	0	0	0	0	0
ESV_666	Arthropoda	Insecta	Diptera	Hybotidae	Platypalpus	Platypalpus annulipes	100	Published	NA	*	NA	NA	0	0	0	1	1	0	0	0	0	0	0	0	0	0	0	0	0	0	0	0
ESV_519	Arthropoda	Insecta	Diptera	Muscidae	Phaonia	Phaonia errans	100	Early-Release	NA	NA	NA	pollinator	0	0	1	0	0	0	0	0	0	0	0	0	0	0	0	0	0	0	0	0
ESV_867	Arthropoda	Insecta	Diptera	Hybotidae	Platypalpus	Platypalpus brachystylus	100	Published	NA	*	NA	NA	0	0	0	0	0	0	0	0	0	0	0	1	0	0	0	0	0	0	0	0
ESV_1060	Arthropoda	Insecta	Diptera	Hybotidae	Platypalpus	Platypalpus nigritarsis	100	Published	NA	*	NA	NA	0	0	0	0	0	0	0	0	0	0	0	1	0	0	0	0	0	0	0	0
ESV_1699	Arthropoda	Insecta	Diptera	Hybotidae	Platypalpus	Platypalpus trivialis	100	Published	4	NA	NA	NA	0	0	0	0	0	0	0	0	0	0	0	0	0	1	0	0	0	0	0	0
ESV_349	Arthropoda	Insecta	Coleoptera	Anthribidae	Platystomos	Platystomos albinus	100	Private	1	NA	NA	NA	1	0	1	0	0	0	0	0	0	0	0	0	0	0	0	0	0	0	0	0
ESV_2005	Arthropoda	Insecta	Hemiptera	Miridae	Plesiodema	Plesiodema pinetella	100	Published	NA	*	NA	NA	0	0	0	0	0	0	0	0	0	0	0	0	1	0	0	0	0	0	0	0
ESV_530	Arthropoda	Insecta	Coleoptera	Cantharidae	Cantharis	Cantharis cryptica	100	Published	NA	*	NA	pollinator	0	0	0	0	1	0	0	0	0	0	0	0	0	0	0	0	0	0	0	0
ESV_759	Arthropoda	Insecta	Diptera	Psychodidae	Pneumia	Pneumia nubila	100	Private	3	NA	NA	NA	0	1	1	0	0	0	0	0	0	0	0	0	0	0	0	0	0	0	0	0
ESV_1456	Arthropoda	Insecta	Hymenoptera	Sphecidae	Podalonia	Podalonia affinis	100	Published	NA	NA	NA	NA	0	0	0	0	0	0	0	0	0	0	0	1	1	0	0	0	0	0	0	0
ESV_956	Arthropoda	Insecta	Coleoptera	Cerambycidae	Pogonocherus	Pogonocherus fasciculatus	100	Published	NA	*	NA	NA	0	0	0	0	0	0	0	0	0	0	1	0	0	0	0	0	0	0	0	0
ESV_751	Arthropoda	Insecta	Lepidoptera	Noctuidae	Polia	Polia nebulosa	100	Published	NA	*	NA	NA	0	0	0	0	1	0	0	0	0	0	0	0	0	0	0	0	0	0	0	0
ESV_532	Arthropoda	Insecta	Hymenoptera	Formicidae	Myrmica	Myrmica rubra	100	Private	2023-01-02	NA	NA	pollinator	1	0	1	0	0	0	0	0	0	0	0	0	0	0	0	0	0	0	0	0
ESV_843	Arthropoda	Insecta	Hymenoptera	Vespidae	Polistes	Polistes dominula	100	Published	NA	NA	NA	NA	0	0	0	0	0	0	0	0	0	0	1	1	1	0	1	1	1	0	0	0
ESV_113	Arthropoda	Insecta	Diptera	Polleniidae	Pollenia	Pollenia mayeri	100	Published	2	NA	NA	NA	0	0	0	0	0	0	0	0	1	1	1	0	0	0	0	0	0	0	0	0
ESV_54	Arthropoda	Insecta	Diptera	Muscidae	Phaonia	Phaonia subventa	100	Published	NA	NA	NA	pollinator	1	0	0	0	0	0	0	0	0	0	1	0	0	1	0	0	0	0	0	0
ESV_392	Arthropoda	Insecta	Diptera	Polleniidae	Pollenia	Pollenia hungarica	100	Private	2	NA	NA	NA	0	1	0	0	1	0	1	0	1	0	0	0	0	0	0	0	0	0	0	0
ESV_545	Arthropoda	Insecta	Diptera	Dolichopodidae	Dolichopus	Dolichopus festivus	99.68	Private	2004-02-03	*	NA	pollinator	0	0	0	0	0	0	0	0	0	0	0	0	0	0	0	1	0	0	0	0
ESV_653	Arthropoda	Insecta	Diptera	Polleniidae	Pollenia	Pollenia venturii	100	Published	NA	NA	NA	NA	0	0	0	0	0	0	0	0	0	0	0	0	0	0	0	0	0	0	1	1
ESV_2050	Arthropoda	Insecta	Diptera	Polleniidae	Pollenia	Pollenia atramentaria	100	Published	NA	NA	NA	NA	0	0	0	0	0	0	0	0	0	0	1	0	0	1	0	0	0	0	0	0
ESV_1154	Arthropoda	Insecta	Coleoptera	Curculionidae	Polydrusus	Polydrusus cervinus	99.68	Private	NA	*	NA	NA	0	0	0	0	0	0	0	0	0	0	0	0	1	0	0	0	0	0	0	0
ESV_1229	Arthropoda	Insecta	Diptera	Chloropidae	Polyodaspis	Polyodaspis ruficornis	99.09	Early-Release	NA	NA	NA	NA	0	0	1	0	0	0	0	0	0	0	0	0	0	0	0	0	0	0	0	0
ESV_550	Arthropoda	Insecta	Diptera	Sarcophagidae	Brachicoma	Brachicoma devia	100	Private	NA	NA	NA	pollinator	0	0	0	1	0	0	0	0	0	0	1	1	0	1	1	0	0	0	0	0
ESV_1940	Arthropoda	Insecta	Diptera	Chironomidae	Polypedilum	Polypedilum bicrenatum	100	Published	2	NA	NA	NA	0	0	0	0	0	0	0	0	0	0	0	0	0	0	0	0	0	0	1	0
ESV_517	Arthropoda	Insecta	Diptera	Platypezidae	Polyporivora	Polyporivora ornata	100	Private	NA	NA	NA	NA	0	0	0	1	0	0	0	0	0	0	0	0	0	0	0	0	0	0	0	0
ESV_1894	Arthropoda	Insecta	Hymenoptera	Ichneumonidae	Polytribax	Polytribax perspicillatus	100	Published	2	NA	NA	NA	0	0	0	0	1	0	0	0	0	0	0	0	0	0	0	0	0	0	0	0
ESV_2447	Arthropoda	Insecta	Coleoptera	Tenebrionidae	Prionychus	Prionychus melanarius	100	Published	2	2	NA	NA	0	0	0	0	0	0	0	0	0	0	0	0	0	0	1	0	0	0	0	0
ESV_1078	Arthropoda	Insecta	Hymenoptera	Tenthredinidae	Pristiphora	Pristiphora bufo	100	Published	NA	G	NA	NA	0	0	0	0	0	0	0	0	0	0	0	0	0	0	0	1	0	0	0	0
ESV_1088	Arthropoda	Insecta	Hymenoptera	Tenthredinidae	Pristiphora	Pristiphora armata	100	Published	2	*	NA	NA	0	1	0	0	0	0	0	0	0	0	0	0	0	0	0	0	0	0	0	0
ESV_2514	Arthropoda	Insecta	Hymenoptera	Tenthredinidae	Pristiphora	Pristiphora appendiculata	100	Published	NA	*	NA	NA	0	1	0	0	0	0	0	0	0	0	0	0	0	0	0	0	0	0	0	0
ESV_2605	Arthropoda	Insecta	Hymenoptera	Ichneumonidae	Probolus	Probolus culpatorius	100	Published	NA	NA	NA	NA	0	0	0	1	0	0	0	1	0	0	0	0	0	0	0	0	0	0	0	0
ESV_1137	Arthropoda	Insecta	Diptera	Chironomidae	Prodiamesa	Prodiamesa olivacea	100	Private	NA	NA	NA	NA	0	1	0	0	0	0	0	0	0	0	0	0	0	0	0	0	0	0	0	0
ESV_253	Arthropoda	Insecta	Diptera	Tachinidae	Prooppia	Prooppia nigripalpis	100	Private	NA	NA	NA	NA	0	0	0	1	1	0	0	0	0	0	0	0	0	0	0	0	0	0	0	0
ESV_518	Arthropoda	Insecta	Coleoptera	Elateridae	Prosternon	Prosternon tessellatum	100	Published	NA	*	NA	NA	0	0	0	0	0	0	0	0	0	0	0	1	0	0	1	0	0	0	0	0
ESV_1417	Arthropoda	Insecta	Hemiptera	Miridae	Psallus	Psallus perrisi	100	Published	2	*	NA	NA	0	0	1	1	0	0	0	0	0	0	0	0	0	0	0	0	0	0	0	0
ESV_331	Arthropoda	Insecta	Hemiptera	Cicadellidae	Psammotettix	Psammotettix confinis	100	Published	1	*	NA	NA	0	0	0	0	0	0	0	0	0	0	0	0	0	0	0	0	0	1	0	0
ESV_1442	Arthropoda	Insecta	Diptera	Chironomidae	Psectrocladius	Psectrocladius oxyura	99.67	Published	NA	NA	NA	NA	0	0	0	0	0	0	0	0	0	0	0	1	0	0	0	0	0	0	0	0
ESV_422	Arthropoda	Insecta	Diptera	Chironomidae	Psectrocladius	Psectrocladius schlienzi	100	Private	NA	NA	NA	NA	1	0	0	0	0	0	0	0	1	0	0	0	0	0	0	0	0	0	0	0
ESV_2507	Arthropoda	Insecta	Diptera	Chironomidae	Psectrocladius	Psectrocladius limbatellus	100	Private	NA	NA	NA	NA	0	0	0	0	0	0	0	0	0	0	0	0	0	0	0	0	0	0	0	1
ESV_3359	Arthropoda	Insecta	Diptera	Chironomidae	Psectrotanypus	Psectrotanypus varius	100	Private	NA	NA	NA	NA	0	0	0	0	0	0	0	0	0	1	0	0	0	0	0	0	0	0	0	0
ESV_1951	Arthropoda	Insecta	Hymenoptera	Psenidae	Psenulus	Psenulus fuscipennis	100	Private	2	NA	NA	NA	0	0	0	0	0	0	0	0	0	0	0	0	1	1	1	0	0	0	0	0
ESV_1507	Arthropoda	Insecta	Diptera	Limoniidae	Pseudolimnophila	Pseudolimnophila lucorum	100	Published	2	NA	NA	NA	0	0	0	0	0	0	0	0	0	0	0	0	0	0	0	0	0	1	0	0
ESV_2414	Arthropoda	Insecta	Diptera	Sciaridae	Pseudolycoriella	Pseudolycoriella bruckii	99.68	Private	NA	NA	NA	NA	0	0	0	0	0	0	0	0	0	0	0	0	1	0	0	0	0	0	0	0
ESV_2103	Arthropoda	Insecta	Diptera	Sciaridae	Pseudolycoriella	Pseudolycoriella brunnea	100	Published	NA	NA	NA	NA	0	0	0	0	0	0	0	0	0	0	0	0	0	1	1	1	1	0	0	0
ESV_2239	Arthropoda	Insecta	Diptera	Agromyzidae	Pseudonapomyza	Pseudonapomyza atra	100	Published	NA	NA	NA	NA	0	0	0	0	0	0	0	0	0	0	0	0	0	1	0	1	0	0	0	0
ESV_2318	Arthropoda	Insecta	Diptera	Agromyzidae	Pseudonapomyza	Pseudonapomyza europaea	100	Published	NA	NA	NA	NA	0	0	0	0	0	0	0	0	0	0	0	0	0	0	0	1	0	0	0	0
ESV_1555	Arthropoda	Insecta	Diptera	Tachinidae	Pseudoperichaeta	Pseudoperichaeta nigrolineata	100	Published	2	NA	NA	NA	0	0	0	0	1	0	0	0	0	0	0	0	0	0	0	0	0	0	0	0
ESV_414	Arthropoda	Insecta	Diptera	Chironomidae	Pseudorthocladius	Pseudorthocladius curtistylus	100	Private	2023-03-04	NA	NA	NA	1	0	0	0	0	0	0	0	0	0	0	0	0	0	0	0	0	0	0	0
ESV_2259	Arthropoda	Insecta	Diptera	Chironomidae	Pseudosmittia	Pseudosmittia trilobata	99.68	Published	NA	NA	NA	NA	0	0	0	0	0	0	0	0	0	0	0	0	0	0	0	0	0	0	1	0
ESV_552	Arthropoda	Insecta	Coleoptera	Elateridae	Athous	Athous haemorrhoidalis	100	Published	NA	*	NA	pollinator	0	0	0	0	0	0	0	0	0	0	0	1	1	0	1	0	0	0	0	0
ESV_556	Arthropoda	Insecta	Hymenoptera	Tenthredinidae	Macrophya	Macrophya annulata	100	Published	NA	*	NA	pollinator	0	0	0	1	1	0	0	0	0	0	0	0	0	0	0	0	0	0	0	0
ESV_1170	Arthropoda	Insecta	Diptera	Psychodidae	Psychoda	Psychoda phalaenoides	100	Private	3	nb	NA	NA	1	1	1	0	0	0	0	0	0	0	0	0	0	0	0	0	0	0	0	0
ESV_3695	Arthropoda	Insecta	Diptera	Psychodidae	Psychoda	Psychoda minuta	100	Published	NA	nb	NA	NA	0	0	1	0	0	0	0	0	0	0	0	0	0	0	0	0	0	0	0	0
ESV_2680	Arthropoda	Insecta	Hemiptera	Psyllidae	Psylla	Psylla hartigii	100	Private	NA	NA	NA	NA	0	0	0	0	0	0	0	0	0	0	0	1	0	0	0	0	0	0	0	0
ESV_3910	Arthropoda	Insecta	Coleoptera	Chrysomelidae	Psylliodes	Psylliodes chrysocephalus	100	Published	NA	NA	invasive	NA	0	0	0	0	0	0	0	0	0	0	0	0	0	0	0	1	0	0	0	0
ESV_1935	Arthropoda	Insecta	Diptera	Sphaeroceridae	Pteremis	Pteremis fenestralis	100	Private	NA	NA	NA	NA	0	0	0	0	0	0	0	0	0	1	0	0	0	0	0	0	0	0	0	0
ESV_3093	Arthropoda	Insecta	Coleoptera	Ptinidae	Ptinus	Ptinus dubius	100	Published	NA	*	NA	NA	0	0	0	0	0	0	0	0	0	0	0	0	0	1	0	0	0	0	0	0
ESV_1561	Arthropoda	Insecta	Coleoptera	Leiodidae	Ptomaphagus	Ptomaphagus medius	100	Private	2	NA	NA	NA	0	1	0	1	0	0	0	0	0	0	0	0	0	0	0	0	0	0	0	0
ESV_3783	Arthropoda	Insecta	Diptera	Ptychopteridae	Ptychoptera	Ptychoptera contaminata	99.67	Private	NA	NA	NA	NA	0	0	0	0	0	0	0	0	0	0	0	0	0	0	0	0	1	0	0	0
ESV_1780	Arthropoda	Insecta	Diptera	Ptychopteridae	Ptychoptera	Ptychoptera minuta	100	Published	NA	NA	NA	NA	0	0	0	0	0	0	0	0	0	0	1	0	0	0	1	0	0	0	0	0
ESV_1879	Arthropoda	Insecta	Diptera	Ptychopteridae	Ptychoptera	Ptychoptera albimana	100	Published	NA	NA	NA	NA	0	0	0	1	0	0	0	0	0	0	0	0	0	0	0	0	0	0	0	0
ESV_1033	Arthropoda	Insecta	Diptera	Sphaeroceridae	Pullimosina	Pullimosina vulgesta	100	Published	NA	NA	NA	NA	1	1	0	1	0	0	0	0	0	0	0	0	0	0	0	0	0	0	0	0
ESV_2629	Arthropoda	Insecta	Diptera	Sphaeroceridae	Pullimosina	Pullimosina pullula	100	Published	NA	NA	NA	NA	0	0	1	0	0	0	0	0	0	0	1	0	0	0	0	0	0	0	0	0
ESV_605	Arthropoda	Insecta	Lepidoptera	Crambidae	Pyrausta	Pyrausta despicata	100	Private	NA	*	NA	NA	0	0	0	0	0	0	0	0	0	1	1	0	0	0	1	0	0	1	1	1
ESV_1403	Arthropoda	Insecta	Coleoptera	Lycidae	Pyropterus	Pyropterus nigroruber	100	Published	NA	*	NA	NA	0	0	0	0	0	0	0	0	0	0	0	0	0	0	1	0	0	0	0	0
ESV_651	Arthropoda	Insecta	Coleoptera	Staphylinidae	Quedius	Quedius semiaeneus	100	Published	NA	*	NA	NA	0	0	0	0	0	0	0	0	0	0	0	0	0	0	0	0	0	0	0	1
ESV_2048	Arthropoda	Insecta	Coleoptera	Staphylinidae	Quedius	Quedius cruentus	100	Private	1	*	NA	NA	0	0	0	0	0	0	0	0	0	0	0	0	1	0	0	0	0	0	0	0
ESV_1219	Arthropoda	Insecta	Diptera	Tachinidae	Ramonda	Ramonda spathulata	100	Private	NA	NA	NA	NA	0	0	0	1	0	0	0	0	0	0	0	0	0	0	0	0	0	0	0	0
ESV_572	Arthropoda	Insecta	Diptera	Sarcophagidae	Sarcophaga	Sarcophaga incisilobata	100	Published	NA	NA	NA	pollinator	0	1	0	0	0	0	0	0	0	0	0	0	0	0	0	0	1	0	0	0
ESV_1040	Arthropoda	Insecta	Diptera	Rhagionidae	Rhagio	Rhagio lineola	100	Published	NA	NA	NA	NA	0	0	0	0	0	0	0	0	0	0	0	0	0	0	0	1	0	0	0	0
ESV_1921	Arthropoda	Insecta	Diptera	Rhagionidae	Rhagio	Rhagio annulatus	100	Private	3	NA	NA	NA	0	0	0	0	0	0	0	0	0	0	0	1	0	0	0	0	0	0	0	0
ESV_1107	Arthropoda	Insecta	Diptera	Tephritidae	Rhagoletis	Rhagoletis meigenii	100	Published	1	NA	NA	NA	0	0	0	0	0	0	0	0	0	0	0	0	0	0	1	0	0	0	0	0
ESV_1383	Arthropoda	Insecta	Coleoptera	Cantharidae	Rhagonycha	Rhagonycha lignosa	100	Private	NA	*	NA	NA	0	0	0	0	0	0	0	0	0	0	0	1	1	0	0	0	0	0	0	0
ESV_495	Arthropoda	Insecta	Diptera	Empididae	Rhamphomyia	Rhamphomyia atra	99.34	Private	3	*	NA	NA	0	0	0	0	0	0	0	0	0	0	1	1	0	0	0	0	0	0	0	0
ESV_576	Arthropoda	Insecta	Coleoptera	Elateridae	Athous	Athous vittatus	100	Private	2023-03-04	*	NA	pollinator	0	0	0	0	0	0	0	0	0	0	0	0	1	0	0	0	0	0	0	0
ESV_742	Arthropoda	Insecta	Diptera	Empididae	Rhamphomyia	Rhamphomyia anomalipennis	99.68	Private	NA	3	NA	NA	0	0	0	0	0	0	0	0	0	0	1	1	0	0	0	0	0	0	0	0
ESV_820	Arthropoda	Insecta	Diptera	Empididae	Rhamphomyia	Rhamphomyia caudata	99.68	Published	NA	1	NA	NA	0	0	1	0	0	0	0	0	0	0	0	0	0	0	0	0	0	0	0	0
ESV_59	Arthropoda	Insecta	Diptera	Syrphidae	Pipizella	Pipizella viduata	100	Private	2	*	NA	pollinator	0	0	1	1	1	1	0	0	0	0	0	0	0	0	1	0	0	0	0	0
ESV_955	Arthropoda	Insecta	Diptera	Empididae	Rhamphomyia	Rhamphomyia pilifer	100	Published	NA	*	NA	NA	0	0	0	1	0	0	0	0	0	0	1	0	0	0	0	0	0	0	0	0
ESV_1774	Arthropoda	Insecta	Diptera	Empididae	Rhamphomyia	Rhamphomyia murina	100	Published	4	2	NA	NA	0	0	0	0	0	0	0	0	0	0	1	0	0	0	0	0	0	0	0	0
ESV_592	Arthropoda	Insecta	Diptera	Fanniidae	Fannia	Fannia armata	100	Private	NA	NA	NA	pollinator	0	0	0	0	1	0	0	0	0	0	0	0	0	1	0	0	0	0	0	0
ESV_142	Arthropoda	Insecta	Diptera	Dolichopodidae	Rhaphium	Rhaphium commune	100	Private	NA	*	NA	NA	0	0	1	1	1	0	0	0	0	0	0	0	0	0	0	0	0	0	0	0
ESV_882	Arthropoda	Insecta	Hymenoptera	Ichneumonidae	Rhembobius	Rhembobius perscrutator	100	Early-Release	NA	NA	NA	NA	0	0	0	0	1	0	0	0	0	0	0	0	0	0	0	0	0	0	0	0
ESV_598	Arthropoda	Insecta	Lepidoptera	Tortricidae	Celypha	Celypha lacunana	100	Private	2	NA	NA	pollinator	0	0	1	1	1	0	0	0	0	0	0	0	0	0	0	0	0	0	0	0
ESV_61	Arthropoda	Insecta	Diptera	Calliphoridae	Lucilia	Lucilia ampullacea	100	Published	1	NA	NA	pollinator	0	0	0	1	1	1	0	0	0	0	0	0	0	0	0	0	0	0	0	0
ESV_1554	Arthropoda	Insecta	Hemiptera	Rhopalidae	Rhopalus	Rhopalus parumpunctatus	100	Published	2023-01-02	*	NA	NA	0	0	0	0	0	0	0	0	0	0	0	0	0	1	1	0	0	0	0	0
ESV_1186	Arthropoda	Insecta	Lepidoptera	Tortricidae	Rhopobota	Rhopobota myrtillana	100	Published	NA	NA	NA	NA	0	0	0	0	0	0	0	0	0	0	0	0	1	0	0	0	0	0	0	0
ESV_411	Arthropoda	Insecta	Lepidoptera	Tortricidae	Rhyacionia	Rhyacionia pinivorana	100	Private	2	NA	NA	NA	0	0	0	0	0	0	0	0	0	0	0	1	0	0	0	0	0	0	0	0
ESV_863	Arthropoda	Insecta	Hemiptera	Reduviidae	Rhynocoris	Rhynocoris annulatus	99.68	Private	NA	*	NA	NA	0	0	0	0	0	0	0	0	0	0	0	0	0	1	0	0	0	0	0	0
ESV_270	Arthropoda	Insecta	Hemiptera	Cicadellidae	Ribautiana	Ribautiana debilis	100	Private	2	*	NA	NA	0	0	1	1	1	0	0	0	0	0	0	0	0	0	0	0	0	0	0	0
ESV_1967	Arthropoda	Insecta	Hemiptera	Delphacidae	Ribautodelphax	Ribautodelphax albostriata	100	Private	3	*	NA	NA	0	0	0	0	0	0	0	0	0	0	0	0	0	0	0	0	1	0	0	0
ESV_2729	Arthropoda	Insecta	Hemiptera	Saldidae	Saldula	Saldula saltatoria	100	Private	2	*	NA	NA	1	0	0	0	0	0	0	0	0	0	0	0	0	0	0	0	0	0	0	0
ESV_1791	Arthropoda	Insecta	Coleoptera	Salpingidae	Salpingus	Salpingus planirostris	100	Published	NA	*	NA	NA	1	0	0	0	0	0	0	0	0	0	0	0	0	0	0	0	0	0	0	0
ESV_3206	Arthropoda	Insecta	Diptera	Sarcophagidae	Sarcophaga	Sarcophaga teretirostris	99.68	Published	2	NA	NA	NA	0	0	0	0	0	0	0	0	0	0	1	0	0	0	0	0	0	0	0	0
ESV_622	Arthropoda	Insecta	Lepidoptera	Pieridae	Pieris	Pieris napi	100	Private	2023-03-04	*	NA	pollinator	0	0	1	0	0	0	1	0	0	0	0	0	0	0	1	1	0	0	0	0
ESV_629	Arthropoda	Insecta	Diptera	Polleniidae	Pollenia	Pollenia angustigena	100	Private	1	NA	NA	pollinator	0	0	0	0	0	0	0	0	1	0	0	0	0	0	0	0	1	0	1	0
ESV_354	Arthropoda	Insecta	Diptera	Sarcophagidae	Sarcophaga	Sarcophaga similis	100	Private	2	NA	NA	NA	0	0	1	1	0	0	0	0	0	0	0	0	0	0	0	0	0	0	0	0
ESV_64	Arthropoda	Insecta	Diptera	Syrphidae	Chrysotoxum	Chrysotoxum cautum	100	Private	1	*	NA	pollinator	0	0	0	1	1	0	0	0	0	0	0	0	0	0	0	0	0	0	0	0
ESV_641	Arthropoda	Insecta	Diptera	Tipulidae	Tipula	Tipula paludosa	100	Private	3	NA	NA	pollinator	0	0	0	0	0	0	0	0	0	0	0	0	0	0	0	0	0	0	0	1
ESV_649	Arthropoda	Insecta	Diptera	Tachinidae	Gymnocheta	Gymnocheta viridis	100	Published	2	NA	NA	pollinator	0	1	0	0	0	0	0	0	0	1	1	0	0	0	0	0	0	0	0	0
ESV_65	Arthropoda	Insecta	Hymenoptera	Andrenidae	Andrena	Andrena cineraria	100	Private	2	*	NA	pollinator	1	0	0	0	0	0	0	0	1	0	0	0	0	0	0	0	0	0	0	0
ESV_1826	Arthropoda	Insecta	Diptera	Sarcophagidae	Sarcophaga	Sarcophaga schineri	100	Published	NA	NA	NA	NA	0	0	0	0	0	0	0	0	0	0	0	0	1	0	0	0	0	0	0	0
ESV_4228	Arthropoda	Insecta	Diptera	Sarcophagidae	Sarcophaga	Sarcophaga kentejana	100	Private	NA	NA	NA	NA	0	0	0	0	0	0	0	0	0	0	0	0	0	0	1	0	0	0	0	0
ESV_657	Arthropoda	Insecta	Diptera	Sarcophagidae	Sarcophaga	Sarcophaga rosellei	100	Published	NA	NA	NA	pollinator	0	0	0	1	0	0	0	0	0	0	0	0	0	0	0	0	0	0	0	0
ESV_2679	Arthropoda	Insecta	Hymenoptera	Ichneumonidae	Scambus	Scambus elegans	100	Early-Release	3	NA	NA	NA	0	0	0	0	0	0	0	0	0	0	0	1	0	0	0	0	0	0	0	0
ESV_1340	Arthropoda	Insecta	Coleoptera	Staphylinidae	Scaphisoma	Scaphisoma agaricinum	100	Published	NA	*	NA	NA	0	0	0	0	0	0	0	0	0	0	0	0	0	0	0	1	0	0	0	0
ESV_703	Arthropoda	Insecta	Hemiptera	Cicadellidae	Scaphoideus	Scaphoideus forceps	100	Published	NA	NA	NA	NA	0	0	0	0	0	0	0	0	0	0	0	0	0	0	0	0	0	1	0	0
ESV_66	Arthropoda	Insecta	Diptera	Empididae	Empis	Empis tessellata	100	Private	NA	*	NA	pollinator	0	0	1	1	0	0	0	0	0	0	0	0	0	0	0	0	0	0	0	0
ESV_661	Arthropoda	Insecta	Diptera	Sarcophagidae	Sarcophaga	Sarcophaga depressifrons	100	Published	NA	NA	NA	pollinator	0	0	0	0	1	0	0	0	0	0	0	0	0	0	0	0	0	0	0	0
ESV_816	Arthropoda	Insecta	Diptera	Scathophagidae	Scathophaga	Scathophaga inquinata	100	Private	2	NA	NA	NA	0	1	0	0	0	0	0	0	1	1	1	1	0	0	0	0	0	0	0	0
ESV_665	Arthropoda	Insecta	Coleoptera	Nitidulidae	Epuraea	Epuraea melanocephala	100	Private	NA	*	NA	pollinator	1	0	0	0	0	0	0	0	0	1	0	0	0	0	0	0	0	0	0	0
ESV_324	Arthropoda	Insecta	Diptera	Sciaridae	Scatopsciara	Scatopsciara atomaria	100	Private	NA	NA	NA	NA	1	0	0	0	0	0	0	0	0	1	0	0	0	0	0	0	0	0	0	0
ESV_1488	Arthropoda	Insecta	Diptera	Sciaridae	Scatopsciara	Scatopsciara brevicornis	100	Published	2	NA	NA	NA	1	0	0	0	1	0	0	0	1	1	0	0	0	0	0	0	0	0	0	0
ESV_1550	Arthropoda	Insecta	Diptera	Sciaridae	Scatopsciara	Scatopsciara neglecta	100	Private	2	NA	NA	NA	0	0	0	0	0	0	0	0	1	0	0	0	0	0	0	0	0	0	0	0
ESV_1937	Arthropoda	Insecta	Diptera	Scatopsidae	Scatopse	Scatopse notata	99.68	Private	3	NA	NA	NA	0	0	1	0	0	0	0	0	0	0	0	0	0	0	0	0	0	0	0	0
ESV_2127	Arthropoda	Insecta	Hymenoptera	Ichneumonidae	Schizopyga	Schizopyga pictifrons	100	Published	2	NA	NA	NA	0	0	0	1	1	0	0	0	0	0	0	0	0	0	0	0	0	0	0	0
ESV_675	Arthropoda	Insecta	Coleoptera	Curculionidae	Sitona	Sitona lineatus	100	Private	2023-01-02	*	NA	pollinator	0	0	1	0	0	0	0	0	0	0	1	0	0	0	0	0	0	0	0	0
ESV_106	Arthropoda	Insecta	Diptera	Sciaridae	Schwenckfeldina	Schwenckfeldina carbonaria	100	Published	NA	NA	NA	NA	0	1	1	0	0	0	0	0	0	0	1	1	0	0	0	0	0	0	1	1
ESV_1453	Arthropoda	Insecta	Diptera	Sciaridae	Sciara	Sciara ruficauda	100	Private	NA	NA	NA	NA	0	0	0	0	0	0	0	0	0	0	0	0	0	0	1	1	0	0	0	0
ESV_2589	Arthropoda	Insecta	Diptera	Sciaridae	Sciara	Sciara humeralis	100	Private	1	NA	NA	NA	0	0	0	0	0	0	0	0	0	0	0	0	0	1	1	0	0	0	0	0
ESV_2744	Arthropoda	Insecta	Coleoptera	Leiodidae	Sciodrepoides	Sciodrepoides watsoni	100	Published	NA	*	NA	NA	0	1	0	0	0	0	0	0	0	0	0	0	0	0	0	0	0	0	0	0
ESV_1438	Arthropoda	Insecta	Diptera	Mycetophilidae	Sciophila	Sciophila nigronitida	100	Private	NA	NA	NA	NA	0	0	0	0	0	0	0	0	0	0	1	1	0	1	0	0	0	0	0	0
ESV_1847	Arthropoda	Insecta	Diptera	Mycetophilidae	Sciophila	Sciophila lutea	100	Private	1	NA	NA	NA	0	0	0	0	0	0	0	0	1	0	0	0	0	0	0	0	0	0	0	0
ESV_2515	Arthropoda	Insecta	Coleoptera	Coccinellidae	Scymnus	Scymnus ferrugatus	100	Published	NA	*	NA	NA	0	1	0	0	0	0	0	0	0	0	0	0	0	0	0	0	0	0	0	0
ESV_3949	Arthropoda	Insecta	Coleoptera	Coccinellidae	Scymnus	Scymnus suturalis	100	Published	NA	*	NA	NA	0	0	0	0	0	0	0	0	0	0	1	0	0	0	0	0	0	0	0	0
ESV_477	Arthropoda	Insecta	Lepidoptera	Scythrididae	Scythris	Scythris potentillella	100	Early-Release	NA	NA	NA	NA	0	0	0	0	0	0	0	0	0	0	0	1	0	0	1	0	1	1	0	0
ESV_779	Arthropoda	Insecta	Hymenoptera	Halictidae	Seladonia	Seladonia tumulorum	100	Published	2	NA	NA	NA	0	0	1	0	0	0	0	0	0	0	0	0	0	0	0	0	0	0	0	0
ESV_2229	Arthropoda	Insecta	Coleoptera	Elateridae	Selatosomus	Selatosomus aeneus	100	Private	NA	*	NA	NA	0	0	0	0	0	0	0	0	0	0	1	0	0	0	0	0	0	0	0	0
ESV_1467	Arthropoda	Insecta	Diptera	Pipunculidae	Semicephalops	Semicephalops ultimus	100	Private	NA	NA	NA	NA	0	0	0	1	1	0	0	0	0	0	0	0	0	0	0	0	0	0	0	0
ESV_1200	Arthropoda	Insecta	Diptera	Sarcophagidae	Senotainia	Senotainia conica	100	Published	NA	NA	NA	NA	0	0	0	0	0	0	0	0	0	0	0	0	0	0	0	0	1	1	0	0
ESV_1797	Arthropoda	Insecta	Coleoptera	Staphylinidae	Sepedophilus	Sepedophilus littoreus	100	Private	NA	*	NA	NA	0	0	1	0	1	0	0	0	0	0	0	0	0	0	0	0	0	0	0	0
ESV_2454	Arthropoda	Insecta	Coleoptera	Staphylinidae	Sepedophilus	Sepedophilus bipunctatus	100	Published	NA	*	NA	NA	0	0	0	1	0	0	0	0	0	0	0	0	0	0	0	0	0	0	0	0
ESV_68	Arthropoda	Insecta	Coleoptera	Elateridae	Agrypnus	Agrypnus murinus	100	Published	NA	NA	NA	pollinator	0	0	1	0	1	0	0	0	0	0	1	0	0	0	0	0	0	0	0	0
ESV_688	Arthropoda	Insecta	Diptera	Syrphidae	Platycheirus	Platycheirus occultus	100	Published	2	V	NA	pollinator	0	0	0	0	0	0	0	0	0	1	1	0	0	0	0	0	0	0	0	0
ESV_128	Arthropoda	Insecta	Diptera	Lonchaeidae	Silba	Silba fumosa	100	Published	NA	NA	NA	NA	0	0	1	1	0	0	0	0	0	0	0	0	0	1	0	0	0	0	0	0
ESV_632	Arthropoda	Insecta	Diptera	Simuliidae	Simulium	Simulium lineatum	100	Published	2	NA	NA	NA	0	0	1	1	0	0	0	0	0	0	0	0	0	0	0	0	0	0	0	0
ESV_2132	Arthropoda	Insecta	Diptera	Simuliidae	Simulium	Simulium ornatum	100	Published	2	NA	NA	NA	0	1	0	0	0	0	0	0	0	0	0	0	0	0	0	0	0	0	0	0
ESV_2133	Arthropoda	Insecta	Diptera	Simuliidae	Simulium	Simulium noelleri	100	Published	NA	NA	NA	NA	0	0	0	0	0	0	0	0	0	0	0	0	1	0	0	0	0	0	0	0
ESV_86	Arthropoda	Insecta	Diptera	Tachinidae	Siphona	Siphona pauciseta	100	Private	2	NA	NA	NA	0	0	1	1	0	0	0	0	0	0	1	1	1	1	1	0	0	0	0	0
ESV_309	Arthropoda	Insecta	Diptera	Tachinidae	Siphona	Siphona collini	100	Published	2	NA	NA	NA	0	0	0	0	0	0	0	0	0	0	0	0	1	1	1	1	0	0	0	0
ESV_507	Arthropoda	Insecta	Diptera	Tachinidae	Siphona	Siphona maculata	100	Private	2	NA	NA	NA	1	0	0	0	0	0	0	0	0	0	0	0	0	0	0	0	0	0	0	0
ESV_1970	Arthropoda	Insecta	Hemiptera	Aphididae	Sitobion	Sitobion fragariae	100	Published	NA	NA	NA	NA	0	0	1	1	0	0	0	0	0	0	0	0	0	0	0	0	0	0	0	0
ESV_69	Arthropoda	Insecta	Diptera	Empididae	Empis	Empis aestiva	100	Published	2	*	NA	pollinator	0	0	0	1	0	0	0	0	0	0	0	0	1	1	1	0	0	0	0	0
ESV_2248	Arthropoda	Insecta	Diptera	Chironomidae	Smittia	Smittia terrestris	100	Published	NA	NA	NA	NA	0	0	0	0	0	0	0	0	0	1	0	0	0	0	0	0	0	0	0	0
ESV_1501	Arthropoda	Insecta	Diptera	Rhagionidae	Spania	Spania nigra	100	Published	NA	NA	NA	NA	0	0	0	1	0	0	0	0	0	0	0	0	0	0	0	0	0	0	0	0
ESV_753	Arthropoda	Insecta	Diptera	Sphaeroceridae	Spelobia	Spelobia rufilabris	100	Published	NA	NA	NA	NA	0	1	0	0	0	0	0	0	0	0	0	0	0	0	0	0	0	0	0	0
ESV_1189	Arthropoda	Insecta	Diptera	Sphaeroceridae	Spelobia	Spelobia talis	100	Private	2023-03-04	NA	NA	NA	0	1	0	0	0	0	0	0	0	0	0	0	0	0	0	0	0	0	0	0
ESV_1936	Arthropoda	Insecta	Diptera	Sphaeroceridae	Spelobia	Spelobia clunipes	100	Private	1	NA	NA	NA	1	0	0	0	0	0	0	0	0	0	0	0	1	0	0	0	0	0	0	0
ESV_2693	Arthropoda	Insecta	Diptera	Sphaeroceridae	Spelobia	Spelobia luteilabris	100	Private	NA	NA	NA	NA	1	0	0	0	0	0	0	0	0	0	0	0	0	0	0	0	0	0	0	0
ESV_2750	Arthropoda	Insecta	Diptera	Sphaeroceridae	Spelobia	Spelobia talparum	100	Private	2023-02-03	NA	NA	NA	0	0	0	0	0	0	0	0	0	0	0	1	0	0	0	0	0	0	0	0
ESV_335	Arthropoda	Insecta	Hemiptera	Cicadellidae	Speudotettix	Speudotettix subfusculus	100	Private	NA	*	NA	NA	0	0	0	0	0	0	0	0	0	0	0	1	0	0	0	0	0	0	0	0
ESV_692	Arthropoda	Insecta	Hymenoptera	Andrenidae	Andrena	Andrena subopaca	100	Published	NA	*	NA	pollinator	0	1	1	1	0	0	0	0	0	0	0	0	0	0	0	0	0	0	0	0
ESV_70	Arthropoda	Insecta	Diptera	Sarcophagidae	Sarcophaga	Sarcophaga subvicina	100	Published	2	NA	NA	pollinator	0	0	1	1	1	0	1	1	0	0	1	0	0	0	0	0	0	0	1	1
ESV_708	Arthropoda	Insecta	Hymenoptera	Apidae	Bombus	Bombus hortorum	100	Private	NA	*	NA	pollinator	0	0	0	1	1	0	1	0	0	0	0	0	0	0	0	0	0	0	0	0
ESV_1890	Arthropoda	Insecta	Hymenoptera	Halictidae	Sphecodes	Sphecodes albilabris	100	Private	NA	*	NA	NA	0	0	0	0	0	0	0	0	0	1	0	0	0	0	0	0	1	1	0	0
ESV_728	Arthropoda	Insecta	Diptera	Hybotidae	Platypalpus	Platypalpus longicornis	100	Early-Release	1	*	NA	pollinator	0	0	1	0	0	0	0	0	0	0	1	1	0	0	0	0	0	0	0	0
ESV_3290	Arthropoda	Insecta	Hymenoptera	Halictidae	Sphecodes	Sphecodes marginatus	100	Private	2	*	NA	NA	0	0	0	0	0	0	0	0	0	0	1	0	0	0	0	1	0	0	0	0
ESV_1096	Arthropoda	Insecta	Hymenoptera	Ichneumonidae	Sphecophaga	Sphecophaga vesparum	99.68	Private	NA	NA	NA	NA	0	0	0	0	0	0	0	0	0	0	0	0	1	0	0	0	0	0	0	0
ESV_1431	Arthropoda	Insecta	Hymenoptera	Sphecidae	Sphex	Sphex funerarius	100	Private	NA	NA	NA	NA	0	0	0	0	0	0	0	0	0	0	0	0	0	0	0	1	1	0	1	0
ESV_3515	Arthropoda	Insecta	Hymenoptera	Ichneumonidae	Spinolochus	Spinolochus laevifrons	100	Early-Release	2023-03-04	NA	NA	NA	0	0	0	0	0	0	0	0	0	0	0	0	0	0	0	0	0	0	0	1
ESV_2495	Arthropoda	Insecta	Coleoptera	Nitidulidae	Stachygethes	Stachygethes ruficornis	100	Published	2	NA	NA	NA	0	0	0	0	0	0	0	0	0	0	0	0	0	1	0	0	0	0	0	0
ESV_3829	Arthropoda	Insecta	Hymenoptera	Megachilidae	Stelis	Stelis breviuscula	100	Published	2	*	NA	NA	0	0	0	0	0	0	0	0	0	0	0	0	0	1	0	0	0	0	0	0
ESV_1224	Arthropoda	Insecta	Hymenoptera	Ichneumonidae	Stenichneumon	Stenichneumon culpator	100	Private	2023-02-03	NA	NA	NA	0	0	0	1	1	0	0	0	0	0	0	0	0	0	0	0	0	0	0	0
ESV_2193	Arthropoda	Insecta	Coleoptera	Staphylinidae	Stenichnus	Stenichnus scutellaris	100	Private	2	*	NA	NA	0	0	0	0	0	0	0	0	1	0	0	0	0	0	0	0	0	0	0	0
ESV_929	Arthropoda	Insecta	Orthoptera	Acrididae	Stenobothrus	Stenobothrus lineatus	100	Published	2	*	NA	NA	0	0	0	0	0	0	0	0	0	0	0	0	0	1	0	0	0	0	0	0
ESV_287	Arthropoda	Insecta	Hemiptera	Miridae	Stenodema	Stenodema laevigata	100	Private	2023-01-02	*	NA	NA	1	1	0	0	0	0	0	0	0	0	1	1	0	0	0	1	0	0	0	0
ESV_1235	Arthropoda	Insecta	Hymenoptera	Ichneumonidae	Stenomacrus	Stenomacrus merula	100	Published	NA	NA	NA	NA	0	1	0	1	0	0	0	0	0	0	0	1	0	0	0	0	0	0	0	0
ESV_73	Arthropoda	Insecta	Diptera	Syrphidae	Rhingia	Rhingia campestris	100	Private	3	*	NA	pollinator	0	0	1	0	0	0	0	0	0	0	0	0	0	0	0	0	0	0	0	0
ESV_2461	Arthropoda	Insecta	Coleoptera	Cerambycidae	Stenurella	Stenurella nigra	100	Private	1	*	NA	NA	0	0	0	0	0	0	0	0	0	0	0	0	1	1	0	0	0	0	0	0
ESV_1517	Arthropoda	Insecta	Hymenoptera	Argidae	Sterictiphora	Sterictiphora geminata	100	Published	NA	*	NA	NA	1	0	0	0	0	0	0	0	0	0	0	0	0	0	0	0	0	0	0	0
ESV_945	Arthropoda	Insecta	Coleoptera	Cerambycidae	Stictoleptura	Stictoleptura rubra	100	Private	2023-01-02	NA	invasive	NA	0	0	0	0	0	0	0	0	0	0	0	0	0	0	0	0	1	0	0	0
ESV_1411	Arthropoda	Insecta	Hymenoptera	Ichneumonidae	Stilbops	Stilbops vetula	100	Private	2	NA	NA	NA	0	0	0	0	0	0	0	0	0	0	0	1	0	0	0	0	0	0	0	0
ESV_1247	Arthropoda	Insecta	Hemiptera	Cicadellidae	Streptanus	Streptanus aemulans	99.68	Published	NA	*	NA	NA	0	0	0	0	0	0	0	0	0	0	0	0	0	0	1	0	0	0	0	0
ESV_240	Arthropoda	Insecta	Hemiptera	Miridae	Strongylocoris	Strongylocoris luridus	100	Private	3	3	NA	NA	0	0	0	0	0	0	0	0	0	0	0	0	0	1	1	1	0	0	0	0
ESV_1539	Arthropoda	Insecta	Hymenoptera	Tenthredinidae	Strongylogaster	Strongylogaster macula	100	Private	1	*	NA	NA	0	1	0	0	0	0	0	0	0	0	0	0	0	0	0	0	0	0	0	0
ESV_1174	Arthropoda	Insecta	Coleoptera	Curculionidae	Strophosoma	Strophosoma capitatum	100	Published	NA	*	NA	NA	0	0	0	0	0	0	0	0	0	0	0	1	1	0	0	0	0	0	0	0
ESV_261	Arthropoda	Insecta	Diptera	Anthomyiidae	Subhylemyia	Subhylemyia longula	100	Published	NA	NA	NA	NA	0	0	0	0	0	0	0	0	0	0	1	1	1	1	0	1	1	1	0	1
ESV_160	Arthropoda	Insecta	Diptera	Heleomyzidae	Suillia	Suillia affinis	100	Published	NA	NA	NA	NA	0	0	1	0	0	0	0	0	0	1	0	0	0	0	0	1	0	0	0	0
ESV_265	Arthropoda	Insecta	Diptera	Heleomyzidae	Suillia	Suillia variegata	100	Published	NA	NA	NA	NA	1	1	0	1	1	0	0	0	0	0	0	0	0	0	0	0	0	0	0	0
ESV_278	Arthropoda	Insecta	Diptera	Heleomyzidae	Suillia	Suillia parva	100	Published	NA	NA	NA	NA	1	0	0	0	0	0	0	0	0	0	0	0	0	0	0	0	0	0	0	0
ESV_527	Arthropoda	Insecta	Diptera	Heleomyzidae	Suillia	Suillia ustulata	100	Published	NA	NA	NA	NA	0	1	0	0	0	0	0	0	0	0	0	0	0	0	0	0	0	0	0	0
ESV_730	Arthropoda	Insecta	Lepidoptera	Pieridae	Pieris	Pieris brassicae	100	Published	NA	*	NA	pollinator	0	0	0	0	0	0	0	0	0	0	0	0	0	0	1	1	1	0	0	0
ESV_2080	Arthropoda	Insecta	Hymenoptera	Ichneumonidae	Sussaba	Sussaba pulchella	100	Early-Release	NA	NA	NA	NA	0	0	0	0	0	0	0	0	0	0	0	0	0	0	1	0	0	0	0	0
ESV_1374	Arthropoda	Insecta	Diptera	Anisopodidae	Sylvicola	Sylvicola punctatus	99.68	Published	2	NA	NA	NA	0	0	1	0	0	0	0	0	0	0	0	0	0	0	0	0	0	0	0	0
ESV_687	Arthropoda	Insecta	Diptera	Anisopodidae	Sylvicola	Sylvicola cinctus	100	Private	3	NA	NA	NA	1	0	0	0	0	0	0	0	0	0	0	0	0	0	0	0	0	0	0	0
ESV_850	Arthropoda	Insecta	Diptera	Anisopodidae	Sylvicola	Sylvicola fuscatus	100	Early-Release	2	NA	NA	NA	0	1	1	0	0	0	0	0	0	0	0	0	0	0	0	0	0	0	0	0
ESV_2990	Arthropoda	Insecta	Diptera	Ditomyiidae	Symmerus	Symmerus annulatus	99.68	Published	NA	NA	NA	NA	0	0	0	0	1	0	0	0	0	0	0	0	0	0	0	0	0	0	0	0
ESV_1139	Arthropoda	Insecta	Odonata	Lestidae	Sympecma	Sympecma fusca	99.68	Private	NA	*	NA	NA	0	0	0	0	0	0	0	0	0	0	0	0	0	0	0	0	0	1	0	0
ESV_1202	Arthropoda	Insecta	Diptera	Mycetophilidae	Synapha	Synapha vitripennis	100	Early-Release	NA	NA	NA	NA	0	0	0	0	0	0	0	0	0	0	0	0	1	0	0	0	0	0	0	0
ESV_1570	Arthropoda	Insecta	Lepidoptera	Pyralidae	Synaphe	Synaphe punctalis	100	Early-Release	NA	*	NA	NA	0	0	0	0	0	0	0	0	0	0	0	0	0	0	0	0	1	1	0	0
ESV_3436	Arthropoda	Insecta	Hemiptera	Coreidae	Syromastus	Syromastus rhombeus	100	Private	1	*	NA	NA	0	0	0	0	0	0	0	0	0	0	0	0	0	0	0	0	0	0	1	0
ESV_734	Arthropoda	Insecta	Diptera	Syrphidae	Paragus	Paragus haemorrhous	100	Private	2	*	NA	pollinator	0	0	0	0	0	0	0	0	0	0	0	0	0	0	1	0	1	0	0	0
ESV_591	Arthropoda	Insecta	Diptera	Tabanidae	Tabanus	Tabanus bromius	100	Private	NA	NA	NA	NA	0	0	0	0	0	0	0	0	0	0	0	0	0	0	0	0	1	0	0	0
ESV_747	Arthropoda	Insecta	Diptera	Chloropidae	Chlorops	Chlorops pumilionis	100	Published	2	NA	NA	pollinator	0	0	0	1	0	0	0	0	0	0	1	0	0	0	0	0	0	0	0	0
ESV_371	Arthropoda	Insecta	Diptera	Tachinidae	Tachina	Tachina ferox	100	Private	2023-01-02	NA	NA	NA	0	0	0	0	0	0	0	0	0	0	0	0	1	1	1	1	1	0	1	0
ESV_885	Arthropoda	Insecta	Diptera	Tachinidae	Tachina	Tachina magnicornis	100	Private	NA	NA	NA	NA	0	0	0	0	0	0	0	0	0	0	0	0	1	0	1	0	0	0	0	1
ESV_770	Arthropoda	Insecta	Diptera	Syrphidae	Tropidia	Tropidia scita	100	Private	NA	*	NA	pollinator	0	0	0	0	0	0	0	0	0	0	0	0	1	1	1	0	0	0	0	0
ESV_1928	Arthropoda	Insecta	Diptera	Hybotidae	Tachydromia	Tachydromia annulimana	100	Published	2	*	NA	NA	0	0	0	1	0	0	0	0	0	0	0	0	0	0	0	0	0	0	0	0
ESV_453	Arthropoda	Insecta	Diptera	Hybotidae	Tachypeza	Tachypeza nubila	100	Private	NA	*	NA	NA	0	0	1	1	0	0	0	0	0	0	0	0	0	1	0	0	0	0	0	1
ESV_881	Arthropoda	Insecta	Diptera	Hybotidae	Tachypeza	Tachypeza fennica	100	Private	NA	3	NA	NA	0	0	0	0	0	0	0	0	0	0	0	1	0	0	0	0	0	0	0	0
ESV_785	Arthropoda	Insecta	Hymenoptera	Apidae	Bombus	Bombus campestris	100	Private	NA	*	NA	pollinator	0	0	0	0	1	0	0	0	0	0	0	0	0	0	0	0	0	0	0	0
ESV_2217	Arthropoda	Insecta	Coleoptera	Staphylinidae	Tachyporus	Tachyporus pusillus	100	Published	NA	*	NA	NA	0	0	0	0	0	0	0	0	0	0	0	0	0	1	0	0	0	0	0	0
ESV_2806	Arthropoda	Insecta	Coleoptera	Staphylinidae	Tachyporus	Tachyporus formosus	100	Published	NA	*	NA	NA	0	0	0	1	0	0	0	0	0	0	0	0	0	0	0	0	0	0	0	0
ESV_583	Arthropoda	Insecta	Hymenoptera	Crabronidae	Tachysphex	Tachysphex obscuripennis	100	Published	1	NA	NA	NA	0	0	0	0	0	0	0	0	0	0	0	0	1	1	1	0	0	0	0	0
ESV_3604	Arthropoda	Insecta	Hymenoptera	Crabronidae	Tachysphex	Tachysphex tarsinus	100	Published	2	NA	NA	NA	0	0	0	0	0	0	0	0	0	0	0	0	0	1	0	0	0	0	0	0
ESV_1355	Arthropoda	Insecta	Diptera	Chironomidae	Tanytarsus	Tanytarsus mendax	99.35	Private	NA	NA	NA	NA	0	0	0	0	0	0	0	0	0	0	0	0	0	0	1	0	0	0	0	0
ESV_2843	Arthropoda	Insecta	Diptera	Chironomidae	Tanytarsus	Tanytarsus longitarsis	99.68	Published	2023-02-04	NA	NA	NA	0	0	0	0	0	0	0	0	0	0	0	0	0	0	1	0	0	0	0	0
ESV_2091	Arthropoda	Insecta	Diptera	Chironomidae	Tanytarsus	Tanytarsus excavatus	100	Published	NA	NA	NA	NA	0	0	0	0	0	0	0	0	0	0	0	0	0	1	0	0	0	0	0	0
ESV_2278	Arthropoda	Insecta	Diptera	Chironomidae	Tanytarsus	Tanytarsus brundini	100	Private	3	NA	NA	NA	0	1	0	0	0	0	0	0	0	0	0	0	0	0	0	0	0	0	0	0
ESV_2479	Arthropoda	Insecta	Diptera	Chironomidae	Tanytarsus	Tanytarsus ejuncidus	100	Published	NA	NA	NA	NA	0	0	0	0	1	0	0	0	0	0	0	0	0	0	0	0	0	0	0	0
ESV_2890	Arthropoda	Insecta	Diptera	Chironomidae	Tanytarsus	Tanytarsus heusdensis	100	Published	2	NA	NA	NA	0	0	1	0	0	0	0	0	0	0	0	0	0	0	0	0	0	0	0	0
ESV_4221	Arthropoda	Insecta	Diptera	Chironomidae	Tanytarsus	Tanytarsus pallidicornis	100	Private	3	NA	NA	NA	0	0	0	0	0	0	0	0	0	0	0	0	0	0	1	0	0	0	0	0
ESV_205	Arthropoda	Insecta	Diptera	Sarcophagidae	Taxigramma	Taxigramma heteroneura	100	Published	2	NA	NA	NA	0	0	0	0	0	0	0	0	0	0	0	0	0	1	0	0	0	0	0	0
ESV_1548	Arthropoda	Insecta	Lepidoptera	Gelechiidae	Teleiopsis	Teleiopsis diffinis	100	Published	NA	NA	NA	NA	0	0	0	0	0	0	0	0	0	0	0	1	0	0	0	0	0	0	0	0
ESV_1952	Arthropoda	Insecta	Hymenoptera	Formicidae	Temnothorax	Temnothorax affinis	99.68	Published	NA	NA	NA	NA	0	1	0	0	0	0	0	0	0	0	0	0	0	0	0	0	0	0	0	0
ESV_1044	Arthropoda	Insecta	Hymenoptera	Tenthredinidae	Tenthredopsis	Tenthredopsis scutellaris	100	Published	2	*	NA	NA	0	0	0	1	0	0	0	0	0	0	0	0	0	0	0	0	0	0	0	0
ESV_1927	Arthropoda	Insecta	Hymenoptera	Tenthredinidae	Tenthredopsis	Tenthredopsis litterata	100	Private	2	*	NA	NA	0	0	1	0	0	0	0	0	0	0	0	0	0	0	0	0	0	0	0	0
ESV_2866	Arthropoda	Arachnida	Araneae	Linyphiidae	Tenuiphantes	Tenuiphantes tenuis	100	Published	NA	*	NA	NA	0	0	0	0	1	0	0	0	0	0	0	0	0	0	0	0	0	0	0	0
ESV_794	Arthropoda	Insecta	Diptera	Rhagionidae	Rhagio	Rhagio scolopaceus	100	Published	2	NA	NA	pollinator	0	0	0	1	0	0	0	0	0	0	0	0	0	0	0	0	0	0	0	0
ESV_295	Arthropoda	Insecta	Diptera	Sphaeroceridae	Terrilimosina	Terrilimosina schmitzi	100	Private	2	NA	NA	NA	1	1	0	0	0	0	0	0	0	0	0	0	0	0	0	0	0	0	0	0
ESV_3284	Arthropoda	Insecta	Hymenoptera	Ichneumonidae	Tersilochus	Tersilochus obscurator	99.67	Private	2023-03-04	NA	NA	NA	0	0	0	0	0	0	0	0	0	0	0	1	0	0	0	0	0	0	0	0
ESV_3030	Arthropoda	Insecta	Hymenoptera	Ichneumonidae	Tersilochus	Tersilochus jocator	100	Early-Release	NA	NA	NA	NA	0	0	1	0	0	0	0	0	0	0	0	0	0	0	0	0	0	0	0	0
ESV_822	Arthropoda	Insecta	Hymenoptera	Andrenidae	Andrena	Andrena minutula	100	Private	NA	*	NA	pollinator	1	0	0	0	0	0	0	0	0	0	0	0	0	1	0	0	0	0	0	0
ESV_608	Arthropoda	Insecta	Hymenoptera	Formicidae	Tetramorium	Tetramorium caespitum	100	Private	NA	NA	NA	NA	0	0	0	0	0	0	0	0	0	0	0	0	1	0	0	0	0	0	0	1
ESV_861	Arthropoda	Insecta	Coleoptera	Cerambycidae	Tetrops	Tetrops praeustus	100	Private	2023-01-02	*	NA	NA	0	0	1	0	0	0	0	0	0	0	0	0	0	0	0	0	0	0	0	0
ESV_824	Arthropoda	Insecta	Diptera	Conopidae	Sicus	Sicus ferrugineus	100	Published	2	NA	NA	pollinator	0	0	0	0	1	0	0	0	0	0	0	0	0	0	0	0	0	0	0	0
ESV_559	Arthropoda	Insecta	Coleoptera	Cleridae	Thanasimus	Thanasimus formicarius	99.68	Published	NA	*	NA	NA	0	0	0	0	0	0	0	0	1	0	0	0	0	0	0	0	0	0	0	0
ESV_523	Arthropoda	Insecta	Diptera	Chloropidae	Thaumatomyia	Thaumatomyia hallandica	100	Published	2	NA	NA	NA	0	0	0	0	0	0	0	0	0	0	0	1	1	1	1	0	1	0	0	0
ESV_856	Arthropoda	Insecta	Diptera	Tachinidae	Tachina	Tachina fera	99.68	Published	2	NA	NA	pollinator	0	0	1	0	0	0	0	0	0	0	0	0	0	0	0	0	0	0	0	0
ESV_1522	Arthropoda	Insecta	Diptera	Conopidae	Thecophora	Thecophora cinerascens	99.03	Private	2023-02-03	NA	NA	NA	0	0	0	0	0	0	0	0	1	0	0	0	0	0	0	0	0	0	0	0
ESV_869	Arthropoda	Insecta	Diptera	Anthomyiidae	Leucophora	Leucophora personata	100	Private	3	NA	NA	pollinator	0	0	1	0	0	0	0	0	0	0	0	0	0	0	0	0	0	0	0	0
ESV_1584	Arthropoda	Insecta	Diptera	Therevidae	Thereva	Thereva lanata	99.67	Published	2	NA	NA	NA	0	0	0	0	0	0	0	0	0	0	0	0	0	0	1	0	0	0	0	0
ESV_2373	Arthropoda	Insecta	Diptera	Therevidae	Thereva	Thereva unica	99.67	Private	2	NA	NA	NA	0	0	0	0	0	0	0	0	0	0	0	0	0	0	1	0	0	0	0	0
ESV_248	Arthropoda	Insecta	Diptera	Therevidae	Thereva	Thereva plebeja	100	Published	2	NA	NA	NA	0	0	0	0	0	0	0	0	0	0	1	1	0	0	0	0	0	0	0	0
ESV_782	Arthropoda	Insecta	Diptera	Therevidae	Thereva	Thereva handlirschi	100	Private	NA	NA	NA	NA	0	0	0	0	0	0	0	0	0	0	0	0	0	0	1	0	1	1	0	0
ESV_3544	Arthropoda	Insecta	Hymenoptera	Ichneumonidae	Theroscopus	Theroscopus trifasciatus	100	Private	NA	NA	NA	NA	0	1	0	0	0	0	0	0	0	0	0	0	0	0	0	0	0	0	0	0
ESV_924	Arthropoda	Insecta	Diptera	Muscidae	Thricops	Thricops simplex	100	Private	2	NA	NA	NA	0	0	0	0	0	0	0	0	0	0	0	0	0	0	1	0	0	1	0	0
ESV_1075	Arthropoda	Insecta	Lepidoptera	Drepanidae	Thyatira	Thyatira batis	100	Private	NA	*	NA	NA	0	0	0	1	0	0	0	0	0	0	0	0	0	0	0	0	0	0	0	0
ESV_4236	Arthropoda	Insecta	Diptera	Tipulidae	Tipula	Tipula magnicauda	99.57	Published	NA	NA	NA	NA	0	0	0	0	0	0	0	0	0	0	0	0	1	0	0	0	0	0	0	0
ESV_3678	Arthropoda	Insecta	Diptera	Tipulidae	Tipula	Tipula pierrei	99.68	Early-Release	2023-02-03	NA	NA	NA	0	0	0	0	0	0	0	0	0	0	0	0	1	0	0	0	0	0	0	0
ESV_122	Arthropoda	Insecta	Diptera	Tipulidae	Tipula	Tipula lunata	100	Private	3	NA	NA	NA	0	0	0	1	1	0	0	0	0	0	0	0	0	0	0	0	0	0	0	0
ESV_871	Arthropoda	Insecta	Diptera	Sciomyzidae	Trypetoptera	Trypetoptera punctulata	99.67	Private	NA	NA	NA	pollinator	0	0	0	0	0	0	0	0	0	0	0	0	0	1	0	0	0	0	0	0
ESV_1652	Arthropoda	Insecta	Diptera	Tipulidae	Tipula	Tipula cava	100	Early-Release	NA	NA	NA	NA	0	0	0	0	0	0	0	0	0	0	0	0	0	0	0	1	0	0	0	0
ESV_1912	Arthropoda	Insecta	Diptera	Tipulidae	Tipula	Tipula oleracea	100	Published	NA	NA	NA	NA	0	0	0	0	0	0	0	0	0	0	0	0	0	0	0	0	0	0	1	0
ESV_199	Arthropoda	Insecta	Diptera	Asilidae	Tolmerus	Tolmerus atricapillus	100	Private	NA	*	NA	NA	0	0	0	0	0	0	0	0	0	0	0	0	0	0	0	1	1	1	1	0
ESV_686	Arthropoda	Insecta	Diptera	Pipunculidae	Tomosvaryella	Tomosvaryella minuscula	99.35	Published	2	NA	NA	NA	0	0	0	0	0	0	0	0	0	0	0	0	0	1	1	1	1	1	1	0
ESV_1515	Arthropoda	Insecta	Diptera	Pipunculidae	Tomosvaryella	Tomosvaryella coquilletti	99.35	Early-Release	NA	NA	NA	NA	0	0	0	0	0	0	0	0	0	0	0	0	0	0	1	1	0	0	0	0
ESV_1047	Arthropoda	Insecta	Diptera	Pipunculidae	Tomosvaryella	Tomosvaryella geniculata	100	Private	1	NA	NA	NA	0	0	0	0	0	0	0	0	0	0	0	0	0	1	1	1	0	0	0	0
ESV_2873	Arthropoda	Insecta	Diptera	Pipunculidae	Tomosvaryella	Tomosvaryella sylvatica	100	Private	NA	NA	NA	NA	0	0	0	0	0	0	0	0	0	0	0	0	0	1	0	0	1	0	0	0
ESV_161	Arthropoda	Insecta	Coleoptera	Mordellidae	Tomoxia	Tomoxia bucephala	100	Private	NA	*	NA	NA	0	0	0	0	0	0	0	0	0	0	0	0	1	1	0	1	0	0	0	0
ESV_3812	Arthropoda	Insecta	Lepidoptera	Noctuidae	Trachea	Trachea atriplicis	100	Private	NA	*	NA	NA	0	0	0	0	0	1	0	0	0	0	0	0	0	0	0	0	0	0	0	0
ESV_2231	Arthropoda	Insecta	Hymenoptera	Megachilidae	Trachusa	Trachusa byssina	100	Private	NA	NA	NA	NA	0	0	0	0	0	0	0	0	0	0	0	0	1	0	0	0	0	0	0	0
ESV_958	Arthropoda	Insecta	Coleoptera	Carabidae	Trechus	Trechus quadristriatus	100	Private	2023-02-03	*	NA	NA	0	0	0	0	0	0	0	0	0	0	0	0	0	0	0	0	0	0	1	1
ESV_541	Arthropoda	Insecta	Diptera	Tachinidae	Triarthria	Triarthria setipennis	100	Private	1	NA	NA	NA	0	0	0	0	0	0	0	0	0	0	1	0	0	0	0	0	0	0	0	0
ESV_3019	Arthropoda	Insecta	Hymenoptera	Braconidae	Triaspis	Triaspis pallipes	100	Published	NA	NA	NA	NA	0	0	0	0	1	0	0	0	0	0	0	0	0	0	0	0	0	0	0	0
ESV_615	Arthropoda	Insecta	Diptera	Hybotidae	Trichina	Trichina elongata	100	Published	2	*	NA	NA	0	0	1	1	0	0	0	0	0	0	0	0	0	0	0	0	0	0	0	0
ESV_874	Arthropoda	Insecta	Coleoptera	Elateridae	Dalopius	Dalopius marginatus	100	Private	3	*	NA	pollinator	0	0	0	0	0	0	0	0	0	0	0	1	0	0	0	0	0	0	0	0
ESV_421	Arthropoda	Insecta	Diptera	Psychodidae	Trichopsychoda	Trichopsychoda hirtella	100	Published	NA	*	NA	NA	0	0	1	1	1	0	0	0	0	0	0	0	0	0	0	0	0	0	0	0
ESV_883	Arthropoda	Insecta	Coleoptera	Brentidae	Trichopterapion	Trichopterapion holosericeum	100	Published	NA	D	NA	NA	1	0	0	0	0	0	0	0	0	0	0	0	0	0	0	0	0	0	0	0
ESV_1065	Arthropoda	Insecta	Diptera	Sciaridae	Trichosia	Trichosia lengersdorfi	100	Private	2023-01-02	NA	NA	NA	0	1	0	1	0	0	0	0	0	1	0	0	0	0	0	0	0	0	0	0
ESV_2581	Arthropoda	Insecta	Diptera	Sciaridae	Trichosia	Trichosia splendens	100	Published	2	NA	NA	NA	0	0	0	0	1	0	0	0	0	0	0	0	0	0	0	0	0	0	0	0
ESV_721	Arthropoda	Insecta	Diptera	Chloropidae	Tricimba	Tricimba lineella	100	Private	2	NA	NA	NA	0	0	1	1	1	0	0	0	0	0	0	0	0	0	0	0	0	0	0	0
ESV_88	Arthropoda	Insecta	Diptera	Syrphidae	Eristalinus	Eristalinus sepulchralis	100	Private	NA	*	NA	pollinator	0	0	0	0	0	0	0	0	0	0	1	1	1	1	1	1	1	1	0	0
ESV_889	Arthropoda	Insecta	Diptera	Pediciidae	Tricyphona	Tricyphona immaculata	100	Early-Release	NA	NA	NA	NA	0	0	1	0	0	0	0	0	0	0	0	0	0	0	0	0	0	0	0	0
ESV_2671	Arthropoda	Insecta	Hemiptera	Miridae	Trigonotylus	Trigonotylus pulchellus	100	Private	NA	2	NA	NA	0	0	0	0	0	0	0	0	0	0	0	0	0	1	0	0	0	0	0	0
ESV_3378	Arthropoda	Insecta	Hemiptera	Miridae	Trigonotylus	Trigonotylus americanus	100	Published	2023-02-04	NA	NA	NA	0	0	0	0	0	0	0	0	0	0	0	0	0	0	0	0	0	0	1	0
ESV_888	Arthropoda	Insecta	Hymenoptera	Megachilidae	Megachile	Megachile versicolor	100	Private	2	*	NA	pollinator	0	0	0	0	0	0	0	0	0	0	0	1	1	1	0	0	0	0	0	0
ESV_350	Arthropoda	Insecta	Hemiptera	Triozidae	Trioza	Trioza urticae	100	Private	NA	NA	NA	NA	0	0	1	1	1	0	0	0	0	0	0	0	0	0	0	0	0	0	0	0
ESV_435	Arthropoda	Insecta	Hemiptera	Triozidae	Trioza	Trioza remota	100	Private	3	NA	NA	NA	0	1	0	0	0	0	0	0	1	0	0	0	0	0	0	0	0	0	0	0
ESV_2305	Arthropoda	Insecta	Diptera	Phoridae	Triphleba	Triphleba distinguenda	100	Private	NA	NA	NA	NA	0	0	1	0	0	0	0	0	0	0	0	0	0	0	0	0	0	0	0	0
ESV_555	Arthropoda	Insecta	Diptera	Tachinidae	Trixa	Trixa conspersa	100	Published	NA	NA	NA	NA	0	0	0	0	1	0	0	0	0	0	0	0	0	0	0	0	0	0	0	0
ESV_1181	Arthropoda	Insecta	Coleoptera	Throscidae	Trixagus	Trixagus leseigneuri	100	Published	NA	*	NA	NA	0	0	0	0	0	0	0	0	0	0	0	0	1	1	0	0	0	0	0	0
ESV_1261	Arthropoda	Insecta	Coleoptera	Throscidae	Trixagus	Trixagus meybohmi	100	Private	3	*	NA	NA	0	0	0	0	0	0	0	0	0	0	0	0	0	0	1	0	1	1	1	0
ESV_1920	Arthropoda	Insecta	Coleoptera	Throscidae	Trixagus	Trixagus dermestoides	100	Private	3	*	NA	NA	0	0	0	0	0	0	0	0	0	0	0	0	0	1	0	0	0	0	0	0
ESV_2834	Arthropoda	Insecta	Coleoptera	Throscidae	Trixagus	Trixagus carinifrons	100	Published	NA	*	NA	NA	0	0	0	0	0	0	0	0	0	0	0	0	0	0	0	0	1	1	0	0
ESV_2221	Arthropoda	Arachnida	Araneae	Lycosidae	Trochosa	Trochosa ruricola	100	Published	NA	*	NA	NA	0	0	1	0	0	0	0	0	0	0	0	0	0	0	0	0	0	0	0	0
ESV_4062	Arthropoda	Insecta	Coleoptera	Dermestidae	Trogoderma	Trogoderma glabrum	100	Private	NA	*	NA	NA	0	0	0	0	0	0	0	0	0	0	0	0	0	0	1	0	0	0	0	0
ESV_89	Arthropoda	Insecta	Hymenoptera	Vespidae	Vespula	Vespula germanica	100	Published	NA	NA	invasive	pollinator	0	1	0	0	0	0	0	0	0	1	0	0	1	0	0	0	0	0	1	0
ESV_2518	Arthropoda	Insecta	Hymenoptera	Ichneumonidae	Trychosis	Trychosis legator	100	Published	2	NA	NA	NA	0	0	0	0	0	0	0	0	0	0	0	1	1	0	0	0	0	0	0	0
ESV_783	Arthropoda	Insecta	Diptera	Tephritidae	Trypeta	Trypeta zoe	100	Published	1	NA	NA	NA	0	0	1	1	1	0	0	0	0	0	0	0	0	0	0	0	0	0	0	0
ESV_919	Arthropoda	Insecta	Hymenoptera	Formicidae	Lasius	Lasius niger	100	Private	3	NA	NA	pollinator	1	1	1	1	1	0	0	0	0	0	0	0	0	0	0	0	0	0	0	0
ESV_2207	Arthropoda	Insecta	Coleoptera	Geotrupidae	Trypocopris	Trypocopris vernalis	99.68	Published	NA	*	NA	NA	0	0	0	0	0	0	0	0	0	0	0	0	0	0	0	0	0	0	1	0
ESV_1613	Arthropoda	Insecta	Coleoptera	Curculionidae	Trypodendron	Trypodendron signatum	100	Published	NA	NA	NA	NA	0	1	0	0	0	0	0	0	0	0	0	0	0	0	0	0	0	0	0	0
ESV_1206	Arthropoda	Insecta	Hemiptera	Aphididae	Tuberculatus	Tuberculatus remaudierei	100	Private	NA	NA	NA	NA	0	0	0	0	0	0	0	0	0	0	0	0	0	1	1	1	0	0	0	0
ESV_2530	Arthropoda	Insecta	Hemiptera	Aphididae	Tuberculatus	Tuberculatus annulatus	100	Published	1	NA	NA	NA	0	0	0	0	0	0	0	0	0	0	0	0	0	1	0	0	0	0	0	0
ESV_3947	Arthropoda	Insecta	Hemiptera	Aphididae	Uroleucon	Uroleucon hypochoeridis	100	Published	NA	NA	NA	NA	0	0	0	0	0	0	0	0	0	0	0	0	0	1	0	0	0	0	0	0
ESV_1793	Arthropoda	Insecta	Diptera	Keroplatidae	Urytalpa	Urytalpa dorsalis	100	Published	2	NA	NA	NA	0	0	0	0	0	0	0	0	0	0	0	1	0	0	0	0	0	0	0	0
ESV_230	Arthropoda	Insecta	Psocodea	Caeciliusidae	Valenzuela	Valenzuela flavidus	100	Private	1	NA	NA	NA	0	0	1	1	1	0	0	0	0	0	0	0	1	1	1	0	0	0	0	0
ESV_1366	Arthropoda	Insecta	Psocodea	Caeciliusidae	Valenzuela	Valenzuela piceus	100	Published	NA	NA	NA	NA	0	0	0	0	1	0	0	0	0	0	0	0	0	0	0	0	0	0	0	0
ESV_92	Arthropoda	Insecta	Diptera	Stratiomyidae	Microchrysa	Microchrysa polita	100	Published	2	NA	NA	pollinator	0	0	1	1	1	0	1	1	0	0	0	1	0	0	0	0	0	0	0	0
ESV_942	Arthropoda	Insecta	Diptera	Empididae	Rhamphomyia	Rhamphomyia crassirostris	99.67	Private	3	*	NA	pollinator	0	0	0	1	0	0	0	0	0	0	0	0	0	0	0	0	0	0	0	0
ESV_95	Arthropoda	Insecta	Diptera	Sciomyzidae	Tetanocera	Tetanocera elata	99.35	Private	NA	NA	NA	pollinator	0	0	1	1	1	0	0	0	0	0	0	0	0	0	0	0	0	0	0	0
ESV_961	Arthropoda	Insecta	Diptera	Hybotidae	Bicellaria	Bicellaria vana	100	Private	3	*	NA	pollinator	0	0	1	0	1	0	0	0	0	0	0	0	0	0	0	0	0	0	0	0
ESV_149	Arthropoda	Insecta	Diptera	Bombyliidae	Villa	Villa hottentotta	100	Private	2	NA	NA	NA	0	0	0	0	0	0	0	0	0	0	0	0	0	0	0	1	0	0	0	0
ESV_441	Arthropoda	Insecta	Hymenoptera	Ichneumonidae	Vulgichneumon	Vulgichneumon saturatorius	100	Published	NA	NA	NA	NA	0	1	1	1	1	0	0	0	0	0	0	0	0	0	0	0	0	0	0	0
ESV_2783	Arthropoda	Insecta	Diptera	Cecidomyiidae	Winnertzia	Winnertzia regia	99.68	Private	3	NA	NA	NA	0	0	1	0	0	0	0	0	0	0	0	0	0	0	0	0	0	0	0	0
ESV_3350	Arthropoda	Insecta	Diptera	Chironomidae	Xenopelopia	Xenopelopia nigricans	100	Private	NA	NA	NA	NA	0	0	0	0	0	0	0	0	0	1	0	0	0	0	0	0	0	0	0	0
ESV_367	Arthropoda	Insecta	Coleoptera	Curculionidae	Xyleborinus	Xyleborinus saxesenii	100	Private	NA	NA	invasive	NA	1	1	1	1	0	0	0	0	0	0	1	1	0	0	1	0	0	0	0	0
ESV_1232	Arthropoda	Insecta	Diptera	Xylophagidae	Xylophagus	Xylophagus ater	100	Private	NA	NA	NA	NA	0	0	0	0	0	0	0	0	0	0	1	0	0	0	0	0	0	0	0	0
ESV_865	Arthropoda	Insecta	Coleoptera	Curculionidae	Xylosandrus	Xylosandrus germanus	100	Private	NA	NA	invasive	NA	0	0	1	1	1	0	0	0	0	0	0	0	0	0	0	0	0	0	0	0
ESV_970	Arthropoda	Insecta	Diptera	Ephydridae	Hydrellia	Hydrellia maura	100	Early-Release	NA	NA	NA	pollinator	0	0	1	1	0	0	0	0	0	0	0	0	0	0	0	0	0	0	0	0
ESV_99	Arthropoda	Insecta	Diptera	Syrphidae	Cheilosia	Cheilosia vernalis	100	Private	2	*	NA	pollinator	0	1	0	0	0	0	0	0	1	0	0	0	0	0	0	0	0	0	0	0
ESV_2400	Arthropoda	Arachnida	Araneae	Thomisidae	Xysticus	Xysticus cristatus	100	Published	2	*	NA	NA	0	0	0	0	0	0	0	0	0	0	0	1	0	0	0	0	0	0	0	0
ESV_1118	Arthropoda	Insecta	Diptera	Anthomyiidae	Zaphne	Zaphne divisa	99.68	Private	NA	NA	NA	NA	0	0	0	0	0	0	0	0	0	0	0	0	0	0	0	0	1	0	0	0
ESV_3327	Arthropoda	Insecta	Diptera	Chironomidae	Zavreliella	Zavreliella marmorata	99.68	Private	NA	NA	NA	NA	0	0	0	0	0	0	0	0	0	0	0	0	0	0	1	0	0	0	0	0
ESV_4094	Arthropoda	Arachnida	Araneae	Gnaphosidae	Zelotes	Zelotes clivicola	100	Private	2	*	NA	NA	0	0	0	0	0	0	0	0	0	0	0	0	0	1	0	0	0	0	0	0
ESV_3089	Arthropoda	Insecta	Diptera	Tachinidae	Zeuxia	Zeuxia cinerea	100	Private	NA	NA	NA	NA	0	0	0	0	0	0	0	0	0	0	0	0	1	0	0	0	0	0	0	0
ESV_229	Arthropoda	Insecta	Hemiptera	Cicadellidae	Zyginidia	Zyginidia scutellaris	100	Private	3	*	NA	NA	0	0	0	0	0	0	0	0	0	0	0	0	0	1	1	1	1	1	1	1
ESV_2828	Arthropoda	Insecta	Diptera	Sciaridae	Zygoneura	Zygoneura sciarina	100	Private	NA	NA	NA	NA	1	0	0	0	0	0	0	0	0	0	0	0	0	0	0	0	0	0	0	0
