# Supplementary material for: Synchronised monitoring of plant and insect diversity: a case study using automated Malaise traps and DNA-based methods
Source: Biodivers Data J. 2024 Jul 30;12:e127669. doi: 10.3897/BDJ.12.e127669 (PMC11303846; doi:10.3897/BDJ.12.e127669)
Supplement: Supplementary material 2 — Plant ESVs detected in the insect Malaise trap multisampler [file bdj-12-e127669-s002.xlsx]

## Sheet: Malaisefalle_Britz
Nr.	Phylum	Class	Order	Family	Genus	Species	NC_1	NC_2	Iso-Blank_1	Iso-Blank_2	PC_1	PC_2	Britz_B01	Britz_B02	Britz_B03	Britz_B04	Britz_B05	Britz_B06	Britz_B07	Britz_B08	Britz_B09	Britz_B10	Britz_B11	Britz_B12	Number	Sequence
1	Streptophyta	Magnoliopsida	Fabales	Fabaceae	Sophora	Sophora tetraptera	0	0	0	0	23776	18235	0	7	0	0	0	0	0	0	0	6	0	0	42024	TTAAACTCAGCGGGTAGCCCCGCCTGACCTGAGGTCCCGTCTTGGGCAGCCAACGGCCGCTCATGGGTCAAAGAGTCCCAAATCCGGTATGGGTGACACACACGATCGGTCTCGAGCTTTTACTCAACCACCATCCATCGCGGCGCACTCCACCACGGACTCAATTTTCAGCCAACCGTGAGGCGTCGCTCACGGGAAGCCAACATTCACCCCTTTACTATGCCTAGCAACAGGGCTGAGGCATTGAGGCAACGATGTGCGACACCCAGGCAGGCGTGCCCTCGGCCTAATGGCTTCGGGCGCAACTTGCGTTCAAAAACTCGATGGTTCACGG, TTAAACTCAGCGGGTAGCCCCGCCTGACCTGAGGTCCCGTCTTGGGCAGCCAACGGCCGCTCA…
2	Streptophyta	Magnoliopsida	Lamiales	Lamiaceae	Clerodendrum	Clerodendrum thomsoniae	0	0	0	0	13775	10853	0	0	0	0	0	0	0	0	0	0	0	0	24628	TTAAACTCAGCGGGTAATCCCGCCTGACCTGGGGTCGCGGTCGGAGGCGCAATGCGTGAATGCGCCGCTGGGTCTGTAGTGACTCCCGATCGGACGACGTCTTGTGGCACGACAGCACGCGAGTTGATACTTCAACCACCACTGGTCGTGACGTTCGCCGCCGAGGGATCGCATTTGGACCGGCCGCGCACGAATGATGCACGGGAGGCCAATATCCACCCCCATCAACAGCGCTGTGCGCGGACGGAGGCGACGTGATGCGTGACGCCCAGGCAGACGTGCCCTCGGCCTAATGGCTTCGGGCGCAACTTGCGTTCAAAGACTCGATGGTTCACGG,TTAAACTCAGCGGGTAATCCCGCCTGACCTGGGGTCGCGGTCGGGGGCGCAATGCGTGAAT…
3	Streptophyta	Magnoliopsida	Brassicales	Brassicaceae	Arabidopsis	Arabidopsis arenosa	0	0	0	0	0	0	0	0	6059	9256	0	5563	18	0	0	0	0	0	20896	TTAAACTCAGCGGGTAATCCCGCCTGACCTGGGGTCGCTTAAAGGACTTTGGGTCATCTACAGCTTCCGGACAGGAGCGACCGACAATATCAAATGGATCATGTTCACCACCGCATGTCGGGACGCTCCAGGCGTCCTTGGCTCGGATTTAGGCCAACCGCGTGCGGTAACACACGGGAGACCAGCTTCCGTCCCGCATCCGTAAAGGAATATAGGGGACGACGATTTGTGACACCCAGGCAGACGTGCCCTCGGCCAGAAGGCTTGGGGCGCAACTTGCGTTCAAAGACTCGATGGTTCACGG,TTAAACTCAGCGGGTAATCCCGCCTGACCTGGGGTCGCTTAAAGGACTTTGGGTCATCTACAGCTTCCGGACAGGAGCGACCGACAATATCAAA…
4	Streptophyta	Magnoliopsida	Saxifragales	Crassulaceae	Sedum	Sedum acre	0	0	0	0	0	0	0	0	0	0	0	8275	4	0	0	0	0	0	8279	TTAAACTCAGCGGGTAGTCCCGCCTGACCTGGGGTCACGATGCTGGAAGTGCGATTGAAGCACTCCAATGAAGTCTTTGTCGAGCAAAAGAGGGGGAAAGGGCACGACATGCTAAGTTCGAAGGCCGAAGCCTCTTCAACCACCACTTGTCGCGACGCCATTCCGTCTCGAGGCTCTTTTTTAAGCCATCCGCTAGTGGGGACTAACGGGAGGCCATGATTCGCCCAACACCAATTGGTGTGGGGCATCGCAGTGCATGACGCCCAGGCAGACGTGCCCTCGGCCTAAAGGCTTCGGGCGCAACTTGCGTTCAAAGACTCGATGATTCACGG, TTAAACTCAGCGGGTAGTCCCGCCTGACCTGGGGTCACGATGCTGGAAGTGCGATTGAAGCACTC…
5	Streptophyta	Magnoliopsida	Malpighiales	Euphorbiaceae	Euphorbia	Euphorbia mollis	0	0	0	0	3621	2446	0	0	0	0	0	0	0	0	0	0	0	0	6067	TTAAACTCAGCGGGTAGTCCCGCCTGACCTGGGGTCGCAATGCAAGCGTCCCTTAAGATACGCATCGGGGTCTCGTAGATCCAAATGGGCTTATGAGCACACACGACTTCCTCCGAGGGTCTTACAACCACCGATGCCGTGGCGTCATCACCAAGGACCATGCATTTGGGCCAACCACGAGCGATGTGCGCACGGGAGGCCAGCATCCGCCCCATACAGCCCTTCCAATGGGAGGGAGTTGGAGCGACATTTGAGTGACACCCAGGCAGACGTGCCCTCAGCCGGAAGGCTTCGGGCGCAACTTGCGTTCAAAGACTCGATGGTTCGCGG,TTAAACTCAGCGGGTAGTCCCGCCTGACCTGGGGTCGCAATGCAAGCGTTCCTTTAGGTACGCATCGG…
6	Streptophyta	Pinopsida	Pinales	Pinaceae	Pinus	Pinus sylvestris	0	0	112	0	0	0	116	62	24	5307	0	20	0	0	14	3	68	0	5726	TTAAACTCAGCGGGTGTTCTCGCCTGAGCTGAGGTCGCAAAGTTGGAGCTAAATCCGCCCTACCCCATGGGAGGACAAGAGAGAGCAAAGCAAGTTCGAGCGATGCCACACAAAGCCCGCATCGGCTAACGCCGACTGCCCATCCAAGGGGACAAGATCACCGCTCGCCGACGCGCGCCACGAAACATCGCTTGAGGTATTTCAGCCAACCGCACCGCACGGGGCACGGACGACCAGCTCCGCTGCTCCCTAGCACATTGCAGGGAGCGCGTTTGAATGGGATGCGACGCCCAGACAGACGTGCCCTCGACCGAGGCCTCGGGCGCAAATTGCGTTCAAAAACTCGATGATTCACGG
7	Streptophyta	Magnoliopsida	Brassicales	Brassicaceae	Berteroa	Berteroa incana	0	0	0	0	0	0	0	0	0	0	0	0	0	0	0	0	20	5544	5564	TTAAACTCAGCGGGTGATCCCGCCTGACCTGGGGTCGCGTTGAGGACTTCGGGTCATCTGGAGTTTCCGGACAGGAGCGTCCGACCGTACAAAGAGGCAAGTTTTCACCACCGCAGGTCGGGACGCTCCACGCGTCCTTAGCTCGGATTTTGGCCAACCGCGTGCGGTAACACACGGGAGACCAGCTTCCGTCCCGTCCGCATCCTCGCAAGCAAGGATGGAGGGGGGGGACGACGATTTGTGACACCCAGGCAGACGTGCCCTCGGCCAGAAGGCTTGGGGCGCAACTTGCGTTCAAAGACTCGATGGTTCACGG
8	Streptophyta	Magnoliopsida	Asterales	Campanulaceae	Jasione	Jasione montana	0	0	0	0	0	0	3	0	0	24	0	5054	4	0	11	0	0	49	5145	TTAAACTCAGCGGGTGGTCCCGCCTGACATGGGGTCGCGGTCGGAGCGCACCCATCGCCAACCACAACTTGCGTGTGTGCTTGAGAGGGTGCCTCAACAGGGTCACTTTCAGAGCCATTCCTGCAAAGGATTGGCACACGACGGGACGCGAGGGCCTTATTATCAACCACCACTTGTCGTGCATCCTTCGCAGGGGTCTCCATTTTCAGCCAGCCGCACCAGGAGGCACGGGAGGCCAATATCCGCTCCCCACCAAAAGCAGTGCACCTGGGTGCACGATTTAAGTTGGGGGCGACGCGATGCGTGACGCCCATGCAGACGTGCCCTCAGCCTAAAGGCTTCGGGCGCAACTTGCGTTCAAAGACTCGATGGTTCACGG,TTAAACTCAGCGGGTGGTC…
9	Streptophyta	Magnoliopsida	Malpighiales	Salicaceae	Salix	Salix alba	0	0	0	0	0	0	0	4958	163	0	0	0	0	0	0	0	0	0	5121	TTAAACTCAGCGGGTAGTCCCGCCTGACCTGGGGTCGCAACGAGAGCATCCTTGAAAGCCAATGCTCGGGGGTCCGGGAGGTCCGGGGGCGACGAGCACGCGCACGACCGTGTCCGAGGGTCTCTCAACCACCGCTTGTCGTGGCGACCGTCGCCGGGGACTCGATTTTAGGCCAACCACGGGCGGGAGCGCGCGGGAGACCAGTATCCGCCCCCGCCCTCGTGAGCCGAGGGGAGCGGGGGCGACGATGCGTGACACCCAGGCAGACGTGCCCTCGACCAGGAGGCCTCGGGCGCAACTTGCGTTCAAAGACTCGATGGTTCACGG
10	Streptophyta	Magnoliopsida	Fagales	Betulaceae	Betula	Betula spec.	0	0	0	0	10	0	21	3849	1050	11	0	0	0	0	7	0	0	0	4948	TTAAATTCAGCGGGTAGTCCCGCCTGACCTGGGGTCGCGTTGGAAGCGTCGCTAGCGCGACACAACAGGGTCAAGGAGCACACGATGAGCGACGCGGCACGCACGACGGGACACGAGGGTTTGACAACCACCGATTGTCGTGGCGCGCGTCGCCGAGGACTCGCTTTTAGGCCAACCGCATGCATGAGCTCACGGGAGGCCAATTTCTGCCCCACAGGCCCCCTCGTCCCTTTGCAAGGAGATGGGGTTGGGGGCAACGATGCGTGACACCCAGGCAGACGTGCCCTCGGCCAGGTGGCTTCGGGCGCAACTTGCGTTCAAAGACTCGATGATTCGCGG,TTAAATTCAGCGGGTAGTCCCGCCTGACCTGGGGTCGCGTTGGAAGCGTCGCTAGCGCG…
11	Streptophyta	Magnoliopsida	Rosales	Rosaceae	Hedlundia	Hedlundia cuneifolia	0	0	0	0	0	0	0	0	0	4600	0	0	0	0	0	0	0	0	4600	TTAAATTCAGCGGGTAACCCCGCCTGACCTGGGGTCGCGTTGAAAGCTCCGCCGAAGCAAAGAGCAGCGAGCATCGCGAGCCGCTCGGAGCGCGGCGAAGGCGCACAACAGGCAACCGAGGTTTGACAACCACCGATTGTCGTGGCGTTCGTCGCCGAGGACTCGGCATTTGTGCCAACCGCGCGGGGTGACGCACGGGAGGCCATCGTCCGCCCCCCGACGCTCCCGAGGGAGGCGCGGGGGGGCAACAGCGTGTGACGCCCAGGCAGGCGTGCCCTCGGCCTAATGGCTTCGGGCGCAACTTGCGTTCAAAGACTCGATGGTTCACGG
12	Streptophyta	Magnoliopsida	Rosales	Rosaceae	Sorbus	Sorbus aucuparia	0	0	0	0	0	0	0	0	0	4235	0	0	0	0	0	0	0	0	4235	TTAAATTCAGCGGGTAACCCCGCCTGACCTGGGGTCGCGTTGAAAGCTCCGCCGAAGCAAAGAGCAGCGAGCATCGCGAGCCGCTCGGAGCGCGACGAAGGCGCACAACAGGCAACCGAGGTTTGACAACCACCGATTGTCGTGGCGTTCGTCGCCGAGGACTCGGCATTTGTGCCAACCGCGCGGGGTGACGCACGGGAGGCCATCGTCCGCCCCCCGACGCTCCCGAGGGAGGCGCGGGGGGGCAACAGCGTGTGACGCCCAGGCAGGCGTGCCCTCGGCCTAATGGCTTCGGGCGCAACTTGCGTTCAAAGACTCGATGGTTCACGG, TTAAATTCAGCGGGTAACCCCGCCTGACCTGGGGTCGCGTTGAAAGCTCCGCCGAAGCAAAGAGCAG…
13	Streptophyta	Magnoliopsida	Malpighiales	Salicaceae	Salix	Salix spec.	0	0	0	0	0	0	2946	896	19	0	0	0	0	0	0	0	0	0	3861	TTAAACTCAGCGGGTAGTCCCGCCTGACCTGGGGTCGCAACGAGAGCATCCTTGAAAGCCAATGCTCGGGGGTCCGGGAGGTCCCGGGGGCGACAGGCACGCGCACGACCGTGTCCGAGGGTCTCTCAACCACCGCTTGTCGTGGCGACCGTCGCCGAGGACTCGATTTTAGGCCAACCACGGGCGGGAGCGCGCGGGAGACCAGTATCCGCCCCCGCCCTCGTGAGCCGAGGGGAGTGGGGGCGACGATGCGTGACACCCAGGCAGACGTGCCCTCGACCAGGAGGCCTCGGGCGCAACTTGCGTTCAAAGACTCGATGGTTCACGG, TTAAACTCAGCGGGTAGTCCCGCCTGACCTGGGGTCGCAACGAGAGCATCCTTGAAAGCCAATGCTCGG…
14	Streptophyta	Magnoliopsida	Lamiales	Oleaceae	Syringa	Syringa vulgaris	0	0	0	0	0	0	0	0	29	3361	0	0	0	0	0	0	0	0	3390	TTAAACTCAGCGGGTAATCCCGCCTGACCTGGGGTCTCTGTAGAAGTGCAGAGCACCATCGGGGTCAACGCATTCGAGCCGAACAACGCAATCTAGCACGACAACACGAAAGTTGAGTTCTTCAACCACCAATTGTCGAGCATACGTCGATGCCGAATCACATTTAGGCCAACCGCACACCGAGACGCACGGGAGGCCAATATCCAACCCAAACGCCTACAACCCGTTTAGGGACGGAGGTGGAGGGTGACGCTATGCGTGACGCCCAGGCAGACGTGCCCTCAGCATAATGGCTTCGGGCGCAACTTGCGTTCAAAAACTCGATGGTTCACGG, TTAAACTCAGCGGGTAATCCCGCCTGACCTGGGGTCTCTGTAGAAGTGCAGAGCACCATCGGG…
15	Streptophyta	Magnoliopsida	Rosales	Urticaceae	Urtica	Urtica dioica	17	2398	9	9	5	6	335	14	0	21	0	47	0	0	17	12	45	32	2967	TTAAATTCAGCGGGTAGCCCCGCCTGACCTGGGGTCGCGTTGTAAGCTCCGCTCTTCACAAAGCGAGGCGTCGGGTTTACTAGTGTGACATCCTTCGCGGCACGTGAGCGCGCGGCGGGGTAACGAAAGGGATCGATGACCACCGAATGCCGCGCGCACCGCGGCTAGGGATTCATTTTTAGGCCAACCGCGGGACAAAGCCGACGGGAAGCCACTTTACGCCCCCCACGCGCCTCGCCAATCCTCCGTGGAGGACTGAGGGGGTTTGGGGGGCAACGGTGCGTGACGCCCAGGCAGACGTGCCCTCGGCCTAAAGGCTTCGGGCGCAACTTGCGTTCAAAAACTCGATGGTTCACGG, TTAAATTCAGCGGGTAGCCCCGCCTGACCTGGGGTCGCG…
16	Streptophyta	Magnoliopsida	Asterales	Asteraceae	Hieracium	Hieracium pilosella	0	0	0	230	0	0	0	0	0	39	1055	981	0	0	7	0	0	114	2426	TTAAACTCAGCGGGTAGTCCCGCCTGACCTGGGGTCGCGGTCGAAGCATCGTCGCAAGACGACACATTGGGGTCTTCATCGAGCACATCCCTCACAGCTCAAGACGCACGACACATGACGAGGGTCTATTCAACCACCACTAGTCGTGCGTCCACCGAAGGGGACTCCGGTTTAGGCCAACCACACCGAAGGCATGGGAGGCCAATCTCCGCCCCGATCCCAAGCATGCCCAGAGGAATGCTTGGTGGGGGCGACGCGATGCGTGACGCCCAGGCAGGCGTGCCCTCGGCCGGATGGCTTCGGGCGCAACTTGCGTTCAAAAACTCGATGGTTCACGG
17	Streptophyta	Magnoliopsida	Caryophyllales	Polygonaceae	Rumex	Rumex graminifolius	0	0	0	0	0	0	0	0	0	0	0	1880	0	0	0	0	35	0	1915	TTAAATTCAGCGGGTAGTCCCGCCTGATCTGGGGTCGCAACGGTGGACCCGAGGGTCCGCATTTTTCAGCCTCGACTTCTCCGAGGACCGCAGAGGGCGCGACGCGATGCCATGTTTACGCCACCAATCGTCGCGCCGTCTCGCGGCCGCGGGGTCTGCGTTTAGGCCGGCCGCGCGCCGAGGCGCACGGGAGGCCATTCTCCGCCCCCGATCCCCGCCCTAAGGGGGGAGGGGGGGCGACGCGGTGCGTGACGCCCAGACAGACGTGCCCTCGGCCAGAAGGCTTCGGGCGCAACTTGCGTTCAAAGACTCGATGGTTCACGG, TTAAATTCAGCGGGTAGTCCCGCCTGATCTGGGGTCGCAACGGAGGACCCGATGGTCCGCATTTTTCAGCCTC…
18	Streptophyta	Magnoliopsida	Asterales	Asteraceae	Hieracium/ Pilosella		0	0	0	0	0	0	0	0	0	0	1058	732	0	0	0	0	0	81	1871	TTAAACTCAGCGGGTAGTCCCGCCTGACCTGGGGTCGCGGTCGAAGCATCGTCGCAAGACGACACATTGGGGTCTTCATCGAGCACATCCCTCACAGCTCAAGACGCACGACACATGACCAGGGTCTATTCAACCACCACTAGTCGTGCGTCCACCGAAGGGGACTCCGGTTTAGGCCAACCACACCGAAGGCATGGGAGGCCAATCTCCGCCCCGATACCAAGCATGCCCAGAGGAATGCTTGGTGGGGGCGACGCGATGCGTGACGCCCAGGCAGGCGTGCCCTCGGCCGGATGGCTTCGGGCGCAACTTGCGTTCAAAAACTCGATGGTTCACGG,TTAAACTCAGCGGGTAGTCCCGCCTGACCTGGGGTCGCGGTCGAAGCATCGTCGTAAGAC…
19	Streptophyta	Pinopsida	Pinales	Pinaceae	Pinus	Pinus spec.	0	0	0	0	0	0	48	0	0	1736	0	0	0	0	0	0	0	0	1784	TTAAACTCAGCGGGTGTTCTCGCCTGAGCTGAGGTCGCAAAGTTGGAGCTAAATCCGCCCTACCCCATGGGAGGACAAGAGAGAGCAAAGCAAGTTCGAGCGATGCCACACAAAGCCCGCATCGGCTAACGCCGACTGCCCATCCGAGGGGACAAGATCACCGCTCGCCGACGCGCGCCACGAAACATCGCTTGAGGTATTTCAGCCAACCGCACCGCACGGGGCACGGACGACCAGCTCCGCTGCTCCCTAGCACATTGCAGGGAGCGCGTTTGAATGGGATGCGACGCCCAGACAGACGTGCCCTCGACCGAGGCCTCGGGCGCAAATTGCGTTCAAAAACTCGATGATTCACGG,TTAAACTCAGCGGGTGTTCTCGCCTGAGCTGAGGTCGCAAA…
20	Streptophyta	Magnoliopsida	Lamiales	Lamiaceae	Lamium	Lamium purpureum	0	0	0	0	0	0	856	694	0	0	0	0	0	0	0	0	0	0	1550	TTAAACTCAGCGGGTGATCCCGCCTGACCTGGGGTCGCGGTCGTGGGCGCGGAGCGTGCGCTCGCGCCGTTGGGTTACCGTACGGTGTCTCCGGACCGAAGGCGCATTGGTGCGCGACAGCACGCGAGTTGAAGGATTCAACCACCACTGGTCGCGACGTGCGTCGACGGCGGATTCGCATTTGGGCCGGCCGCGCGGGCGGATCGCTCGCACGGGGGGCCAATCTCCGCCCCCGCCCGCCCCTCGGGGGCGGGTGGGGGCGACGCGATGCGTGACGCCCAGGCAGACGTGCCCTCGGCCTAATGGCTTCGGGCGCAACTTGCGTTCAAAGACTCGATGGTTCACGG
21	Streptophyta	Magnoliopsida	Caryophyllales	Polygonaceae	Rumex	Rumex acetosella	0	0	0	0	0	0	0	0	0	29	18	1366	0	0	0	0	0	0	1413	TTAAATTCAGCGGGTAGTCCCGCCTGATCTGGGGTCGCAACGGTGGACCCGAGGGTCCGCGTTTTTCAGCCTCGACTTCTCCGAGGACCGCAGAGGGCGCGACGCGATGCCATGTTTACGCCACCAATCGTCGCGCCGTCTCGCGGCCGCGGGGTCTGCGTTTAGGCCGGCCGCGCGCCGAGGCGCACGGGAGGCCATTCTCCGCCCCCGATCCCCGCCCTAAGGGGGGAGGGGGGGCGACGCGGTGCGTGACGCCCAGACAGACGTGCCCTCGGCCAGAAGGCTTCGGGCGCAACTTGCGTTCAAAGACTCGATGGTTCACGG, TTAAATTCAGCGGGTAGTCCCGCCTGATCTGGGGTCGCAACGGTGGACCCGAGGGTCCGCGTTTTTCAGCCTC…
22	Streptophyta	Magnoliopsida	Asterales	Asteraceae	Hypochaeris	Hypochaeris radicata	0	0	0	0	0	0	0	0	0	0	575	570	0	0	30	0	0	66	1241	TTAAACTCAGCGGGTAGTCCCGTCTGACCTGGGGTCGCGGTCGAAGCACCGTCCGAAAACGATACAAAGGGTCTTTGATGAGGGCTCCCTAGCAGCTCATGACACACAATAAAGACGAGGGTCTGTTCAACCACCACTAGTCGTGTGTCCACCGAAGGGGACTCCTTTTTAGGCCAACCACAACAGGTACGGGAGGCCAATCTCCGCCCCCAACCAGATTTGGAAATTTGGTGGGGGCGACGCGATGCGTGACGCCCAGGCAGGCGTGCCCTCGGCCGGATGGCTTCGGGCGCAACTTGCGTTCAAAAACTCGATGGTTCACGG
23	Streptophyta	Magnoliopsida	Fagales	Fagaceae	Quercus	Quercus spec.	0	0	0	0	0	0	11	3	788	475	0	0	0	0	0	0	0	41	1318	TTAAACTCAGCGGGTAGTCCCGCCTGACCTGGGGTCGCGTTGGGAGCGCCGTCGATGCGACGACGCGTGAGGGTCGAGGAGCGCGTTCGAGCGACGGGGCACGCACGACGAGGAACGAGGGCAAGAAAACCACCGATTGTCGTGGCGCTCGTCGCCGAGGACTCGCATTTGGGCTAACCGCGCATGCGAGCACGCACGGGAGGCCAACTTCCGCCCCGCCCGAACCGGAGTTTGGGGGGGCAACGATGCGTGACACCCAGGCAGACGTGCCCTCGGCCGAATGGCTTCGGGCGCAACTTGCGTTCAAAAACTCGATGATTCGCGG, TTAAACTCAGCGGGTAGTCCCGCCTGACCTGGGGTCGCGTTGGGAGCGCCGTCGATGCGACGACGCGTGAGG…
24	Streptophyta	Magnoliopsida	Solanales	Solanaceae	Solanum	Solanum lycopersicum	0	0	0	0	0	0	1218	0	0	0	0	0	0	0	0	0	0	0	1218	TTAAACTCAGCGGGTAATCCCGCCTGACCTGGGGTCGCGGTCGGAGCGCCTGGTGAGGCGCGGTGAGGGTCGGGGAGTCCGGACGCGCGACGGGCTGTAGCCGCGACAACAAGAGAGAGTTGAGTTTCAACCACCACTTGCCGCGACGTCCGTCGACGTGGACTCGCATTTAGGCCGGCCGCGCGCTCGGGGCGCACGGGAGGCCAGCTTCCGCCCCCGCGCTAAAGCCTTGCGGCGTGCGAGGGGGCGACGCGATGCGTGACGCCCAGGCAGACGTGCCCTCGGCCAAATGGCTTCGGGCGCAACTTGCGTTCAAAGACTCGATGGTTCACGG
25	Streptophyta	Magnoliopsida	Brassicales	Brassicaceae	Lunaria	Lunaria annua	0	0	0	0	0	0	0	0	991	0	0	0	0	0	0	0	0	0	991	TTAAACTCAGCGGGTGATCCCGCCTGACCTGGGGTCGCATTGAGAAGTTTGGGTCATCTGAAGCATCCGGACAGGAACGAACGACAATAAGACGAGGCTTAATTTCACCACCGCATGTCGAGACGCTCCTCACGTCCTTTGCTCGGATTTTGGCAAACCGGGTGCGGTAACACACGGGACACCAGTTTCCGTCCCAAATCCAAAAAGGATGGGGGACGACGATTAGTGACACCCAGGCAGACGTGCCCTCGGCCAAAAGGCTTGGGGCGCAACTTGCGTTCAAAGACTCGATGGTTCACGG
26	Streptophyta	Magnoliopsida	Fabales	Fabaceae	Melilotus	Melilotus spec.	0	0	0	0	0	0	0	0	0	0	3	307	34	0	53	0	0	563	960	TTAAATTCAGCGGGTAGCCCCGCCTGACCTGAGGTCTCATCACGAGCGTTTACAAAACGCATATGGGTAAAAGAGGCCGAATTGAATAGGGCAGCACATGATCTTGGTTTCTCGTGGGTCACACAACCACCATCTATCATGGCACACCCTACCAAGGTCTCGATTTTCAACCAACCATGAGACAATAGAGCTCACGGGAGGCCAACATTCACCAGCATGCACAATACCTATCAAAAGGAAATTGGCAGGAGGCTTCGATATGTGACACCCAGGCAGACGTGCCCTCAACCTAATGGCATCGGGCGCAACTTGCGTTCAAAGACTCGATGGTTCACGG
27	Streptophyta	Magnoliopsida	Myrtales	Onagraceae	Chamaenerion	Chamaenerion angustifolium	0	0	0	0	0	0	0	0	0	0	0	0	0	0	0	0	0	886	886	TTAAATTCAGCGGGTGGCCCCGCCTGACCTGGGGTCGCATCGATATGTATCTAGGGTCGTGGAGCTTCTTGTGGAAGATGCCCCGGGGCAACATCACGAGGTAAGAATGAACAACCACCGCGTGCCTCGGAGATCACCAACCCGATGCTCAATTTTAGGCCAGCCGCGCTTCGAGACCACGGGAGGCCAACTTCCGTAACCAGGACCCGAGCTCCTTTATGGGGAGCAGAGGTTGGGGTGACGAATAGATGATTGACGCCCAGGCAGGCGTGCCCTCGGCCAAATGGCTTAGGGCGCAACTTGCGTTCAAAGACTCGATGGTTCACGG,TTAAATTCAGCGGGTGGCCCCGCCTGACCTGGGGTCGCATCGATATGTATCTAGGGTCGTGGAGCTTCTT…
28	Streptophyta	Liliopsida	Alismatales	Araceae	Spathiphyllum	Spathiphyllum spec.	0	0	0	0	452	356	72	0	0	0	0	0	0	0	0	0	0	0	880	TTAAACTCAGCGGGTGGCCCCGGCTGACCTGGGGTCGCAGTCGAAGCGACGCACACGCGCCTACTCGCGGTTGGGTTCGTCGTTCACTAGTTCGTTCCTCTTTCGCACACGCACAAGCGAGCACGACGACGATGAGTCGAGTAGAATCCACCACTCGTCGTGACCCGCCTTACCGCGACGGACAAGAGGGCCCAGCTCTTCAGCCCGCCATGCACAAGCACGGTAGGCCACTCTTCGCGTCCGACAACCCTAGAGCCGTCAGCGCCAAGCCGACGAGCAAGGGGTGGGGGAGCAACATGGGGCGTGACGCCCAGGCAGGCGTGCCCTCAGCCTAGTGGCCTCAGGCGCAACTTGCGTTCAAAGATTCGATGGCTCGCGG,TTAAACTCAGCGGGTGGCC…
29	Streptophyta	Pinopsida	Pinales	Pinaceae	Pseudotsuga	Pseudotsuga sinensis var. gaussenii	0	0	0	0	0	0	0	850	0	0	0	0	0	0	11	0	0	0	861	TTAAACTCAGCGGGTGTTCTCGCCTGAGCTGGGGTCGCATTATGTAGGAGCCCGACGTATCCAGCCGAAGCCATGGATAGCAGGCAAGCCAAGTTCCCGCAATGCCCCGCCCGCCTTGCACCGATTCGCACCCCGCCGAAGGGGACAAAGACCACCGCTGATCCATGCAAGGCAGTGGGCATCGCATGCATTTCAGCCGACCGCACCGCACAGGGCCCGGACAGCCATCTCCGCTGCTGCCCCCGACTTGCGGGGGAGCGCGTTTGTTGGATGCGACGCCCAGACAGACGTGCCCTCGGCCGAGGCCTCGGGCGCAAATTGCGTTCAAAAACTCGATGATTCACGG, TTAAACTCAGCGGGTGTTCTCGCCTGAGCTGGGGTCGCATTGTGTAGGAGC…
30	Streptophyta	Magnoliopsida	Boraginales	Boraginaceae	Echium	Echium vulgare	0	0	0	0	0	0	0	0	0	0	42	456	0	0	36	0	91	0	625	TTAAATTCAGCGGGTAATCCCGCCTGACCTGGGGTCGCGGTCGTAGCGCGAGCGTCCCAACATAAAATGTATGGGAAACACACGCCTTAGGGTCTTTAGAGGCACGAAGTTTCGGCACACGACATGACGCGAGTTGTTTTGCAACCACCACTTGTCGTGAGGTCCTAAGCTCCGGACTCGAATTTCGACCAACTACACCTAGAGGCACAGGAGGTCAGAATCCACCTCATCCAACATAGTTGTGGATGGGGTGACGCGATGCGTGACGCCCAGGCAGACGTGCCTTCGGCCTAATGGCTTCAGGCGCAACTTGCGTTCAAAGACTCGATGGTTCACGG,TTAAATTCAGCGGGTAATCCCGCCTGACCTGGGGTCGCGGTCGTAGCGCGAGCATCCCAA…
31	Streptophyta	Pinopsida	Pinales	Pinaceae	Pseudotsuga	Pseudotsuga sinensis	0	0	0	0	0	0	35	565	11	0	0	0	0	0	0	0	0	0	611	TTAAACTCAGCGGGTGTTCTCGCCTGAGCTGGGGTCGCATTATGTAGGAGCCCGACGTATCCAGCCGAAGCCATGGATAGCGGGCAAGCCAAGTTCCCGCAATGCCCCGCCCGCCTTGCACCGATTCGCACCCCACCGAAGGGGACAAAGACCACCACCGCTGATCCATGCAAGGCAGTGGGCATCGCATGCATTTCAGCCGACCGCGCCGCACAGGGCCCGGACAGCCATCTCCGCTGCTGCCCCCGACTTGCGGGGGAGCGCGTTTGTTGGATGCGACGCCCAGACAGACGTGCCCTCGGCCGAGGCCTCGGGCGCAAATTGCGTTCAAAAACTCGATGATTCACGG, TTAAACTCAGCGGGTGTTCTCGCCTGAGCTGGGGTCGCATTATGTAGG…
32	Streptophyta	Magnoliopsida	Fagales	Fagaceae	Fagus	Fagus sylvatica	0	0	0	0	0	0	0	29	535	30	0	0	0	0	4	0	0	5	603	TTAAACTCAGCGGGTAGTCCCGCCTGACCTGGGGTCGCGTTGGGAGCGACGTGGGTACGACGCGTTAGGGTCGACGAGTCACACCTTGTGGCGACCAGACACGCACGACGGGGACCGAGGTCTAATCAACCACCGATTGTCGTGGCGCTCGTCGCCGAGGACTCCTTTTTAGGCTAACCGCGAGCACAGGCCCACGGGAGGCCAACTTCCGCCACCAAACGAGATCCCGCGCCCCTTGCGAGGCGGGGGCGTTTGGGGGCAACGGTGCGTGACACCCAGGCAGACGTGCCCTCGGCCGAATGGCGTCGGGCGCAACTTGCGTTCAAAGACTCGATGATTCACGG,TTAAACTCAGCGGGTAGTCCCGCCTGACCTGGGGTCGCGTTGGGAGCGACGTGG…
33	Streptophyta	Magnoliopsida	Rosales	Rosaceae	Malus	Malus domestica	0	0	0	0	0	0	0	0	599	0	0	0	0	0	0	0	0	0	599	TTAAATTCAGCGGGTAACCCCGCCTGACCTGGGGTCGCGTTGAAAGCTCCGCCGAAGCGAGAGCAGCGGGCGTCGCGGGCCGCTCGGAGCGCGACGAAAGCGCACAACTGGCAACCGAGGTTCGACGACCACCGATTGTCGTGGCGTTCGTCGCCGAGGACCCGGCATTTGGGCCAACCGCGCGGGGTGAAGCACGGGAGGCCATCGTCCGCCCCCCGACGCTCCCGAGGGATGCGCGGGGGGGCAACGGCGTGTGACGCCCAGGCAGGCGTGCCCTCGGCCTGATGGCTTCGGGCGCAACTTGCGTTCAAAGACTCGATGGTTCACGG,TTAAATTCAGCGGGTAACCCCGCCTGACCTGGGGTCGCGTTGAAAGCTCCGCCGAAGCGAGAGCAGCGG…
34	Streptophyta	Magnoliopsida	Asparagales	Asparagaceae	Convallaria	Convallaria majalis	0	0	0	0	0	0	0	0	0	511	0	0	0	0	0	0	0	0	511	TTAAGCTCAGCGGGTGGCCCCGCCTGACCTGGGATCGTGTTCCGAGGGGTGCTCGGTGTGGGTTCCTTGCATGCACCGCTGGGGCCGGGGGGCGGAGGCGGCTTATAGCGCCGTACGTGTCCGTCCACCACTTGCCGCTTCCGTCCCGGCTGGCGGCCCGCACTTCGACCCGCCGCGCCGCGAGGAACGGGGGGCCAATCTCCGCGTCCGCGCCTGCCGCCTCCCCGGGTCGGGAGGGAGGGTGCGCGGAGCGACGCGAGGCGTGATGCCCAGGCAGGCGTGCCCTCGGCCGGATAGCCTCGGGCGCAACTTGCGTTCAAAGACTCGATGGTTCACGG,TTAAGCTCAGCGGGTGGCCCCGCCTGACCTGGGATCGTGTTCCGAGGGGTGCTCGGTGTG…
35	Streptophyta	Magnoliopsida	Rosales	Rosaceae	Malus	Malus spec.	0	0	0	0	0	0	0	0	498	0	0	0	0	0	0	0	0	0	498	TTAAATTCAGCGGGTAACCCCGCCTGACCTGGGGTCGCGTTGAAAGCTCCGCCGAAGCGAGAGCAGCGAGCGTCGCGGGCCGCTCGGAGCGCGACGAAAGCGCACAACTGGCAACCGAGGTTCGACGACCACCGATTGTCGTGGCGTTCGTCGCCGAGGACCCGGCATTTGTGCCAACCGCGCGGGGTGACGCACGGGAGGCCATCGTCCGCCCCCTCCCGACGCTCCCGAGGGATGCGCGGGGGGGGCAACGGCGTGTGACGCCCAGGCAGGCGTGCCCTCGGCCTGATGGCTTCGGGCGCAACTTGCGTTCAAAGACTCGATGGTTCACGG,TTAAATTCAGCGGGTAACCCCGCCTGACCTGGGGTCGCGTTGAAAGCTCCGCCGAAGCGAGAGCA…
36	Streptophyta	Magnoliopsida	Asterales	Asteraceae	Crepis	Crepis capillaris	0	0	0	0	0	0	10	0	0	0	0	453	0	2	0	0	0	0	465	TTAAACTCAGCGGGTAGTCCCGCCTGACCTGGGGTCGCGGTCGAAGCACCGTCCTGAGAAGAACGATACACTGGGGTCTTTGATGAGGGAACCCTAGCAGCTCACAACACACGGCAAAATACGAGGGTCAATACAACCACCACTAGCCGTGTATCCACTGAAGGGGACTCTTATTTAGGCCAACCGCACTACAAGCACGGGAGGCCAATCTCCGCCCCCAAACACCAACACAGCCCGTTAGGAGAAGTGTGGTGGGGGGCGACGCGATGCGTGACGCCCAGGCAGGCGTGCCCTCAACCGGATGGCTTCGGGCGCAACTTGCGTTCAAAAACTCGATGGTTCACGG,TTAAACTCAGCGGGTAGTCCCGCCTGACCTGGGGTCGCGGTCGAAGCACCGT…
37	Streptophyta	Liliopsida	Poales	Juncaceae	Luzula	Luzula campestris	0	0	0	0	0	0	0	364	83	9	0	0	0	0	0	0	0	2	458	TTAAACTCGGCGGGTGGTCCCGCCTGACCTGGGGTCTTGGTTTCGCCAATGCCATTCGGCATCTGCTATTCTGGGGTTTCAACAAGGCCATATACCCGAGGGGTCTAGCTGGGCGACGTACGGCTCGTCTGAGCGATCGATCCACCACTCGCCACAGCCAGCCCCAATGGGCAAGCCAAACGCTTTGGCCCGCCGAGCTCAGGGACTCGAAGGGCCAGGCCCGCATCCAGCCGTGAGAGATCGCACATGGCATGGAGCGCCGAGGGGCAACTGACTCCCAGGCAGGCGTGCCCTAGGCCAAAAAGGCCTCGGGCGCAACTTGCGTTCAAAAATTCGATGGTTCACGG
38	Streptophyta	Magnoliopsida	Ranunculales	Ranunculaceae	Anemone	Anemone nemorosa	0	0	0	0	0	0	409	0	37	0	0	0	0	0	0	0	0	0	446	TTAAACTCAGCGGGTAATCCCGCCTGACCTGGGGTCGCAGGTGGAAGCCGGGCTTCCTGGGGTTTGCTCTGCCCGCCGAGCGACGAGGCGTGCGCGTCATTTCGTCTTTGGGGGATGAGTATACAACCACCGCTGACCGCGACGCTCGCCGTCGGGGACCAACATTTATGCCGACCGTGCCCCGGAGGGCTCGGGGGGCCAATCTCCGCCCCCATCCCATCCGAAGGGATTGGTGGGGGGCGACGCTGTGTGTGACGCCCAGGCAGGCGTGCCCTCGGCCAAAAAGGCTTCGGGCGCAACTTGCGTTCAAAGACTCGATGGTTCACGG,TTAAACTCAGCGGGTAATCCCGCCTGACCTGGGGTCGCAGGTGGAAGCCGGGCTTCCTGGGGTTTGCTCT…
39	Streptophyta	Magnoliopsida	Dipsacales	Adoxaceae	Sambucus	Sambucus nigra	0	325	0	0	0	0	0	5	0	0	0	59	0	0	0	0	19	0	408	TTAAACTCAGCGGGTAATCCCGCCTGACCTGGGGTCGCGATCGAAGCGACGTCAGAGACGACGCGTCAGGGTCAACTCGATGCCCGCGACAACGAATTGGTGCACGACAGGATAAGAAGGCTTTTCAACCACCACTTGTCGTGACGTCCGTTTCCGAGGACTCGCTTTTGGGCCAACCGCGCTCGAGAGCACGGGAGACCAATATCCGCCCGACTACCAACGTCCCCAGGAATGGGAAAAATTTGGAAGGGGGGCGACGGCAATGTGTGACGCCCAGGCAGACGTGCCCTCGGCCTAATGGCTTCGGGCGCAACTTGCGTTCAAAAACTCGATGGTTCACGG, TTAAACTCAGCGGGTAATCCCGCCTGACCTGGGGTCGCGATCGAAGCGACGTCAG…
40	Streptophyta	Magnoliopsida	Gentianales	Rubiaceae	Coffea	Coffea arabica	0	0	0	0	233	155	0	0	0	0	0	0	0	0	0	0	0	0	388	TTAAACTCAGCGGGTAATCCCGCCTGACCTGGGGTCGCCGTCGAGATGAGAGCAACTCTCTTCAGGGTCGTCGGAGCCCCGAATGCGGCGGGTGGTCTAACGGCACGACAAGGACTCGAGTTGAGGGACTCAACCACCACTGGTCGTGACGTCCCCCGCCGAGGACTCGCGTTTAGGCCGGCCGCGCCCGGGGGCACGGGAGGCCAGTCTCCGCCGCCCCCGCGGGAGGGGGGTGGCGACGCGATGCGTGACGCCCAGGCAGACGTGCCCTCGGCCTAAAGGCTTCGGGCGCAACTTGCGTTCAAAGACTCGATGGTTCGCGG
41	Streptophyta	Magnoliopsida	Apiales	Araliaceae	Hedera	Hedera helix	0	0	0	0	0	0	0	0	0	0	0	0	0	0	0	0	0	381	381	TTAAACTCAGCGGGTAGTCCCGCCTGACCTGGGGTCGCAGTCGGAGTGCGCGTTGACAACGGCACAACAGGGTCACGAGAGTTCTTGCTGGCGACGCGCCACCGCACGACAGGAGAAGAGGGCTTTTTACAACCACCACTTGTCGTGACGTCCGTCGCCAAGGACTCACATTTGGGCCAACCATACGATGAGGCACGGGAGGCCAGTATCCGCCCCTCCGCAACAACTCCCACGAGTGAGAGCGAGGTTGGGGGGCGACGTCATGCGTGACGCCCAGGCAGACGTGCCCTCAGCCTAATGGCTTCGGGCGCAACTTGCGTTCAAAGACTCGATGGTTCACGG
42	Streptophyta	Magnoliopsida	Fagales	Fagaceae	Quercus	Quercus robur	0	0	0	0	0	0	0	0	198	165	0	0	0	0	0	0	0	0	363	TTAAACTCAGCGGGTAGTCCCGCCTGACCTGGGGTCGCGTTGGGAGCGCCGCCGAGGCGACGCGTGAGGGTCGCAGGAGCGCGTTTAGGCGACGGGGCGCGCACGACGAGGAACGAGGGCAAAAAACCACCGATTGTCGTGGCGCTCGTCGCCGAGGACTCGCTTTTGGGCTAACCGCGCGCGCGAGCACGCACGGGAGGCCAACTTCCGCCCCGCCCGAACCGGAGTTTGGGGGGGGCAACGATGCGTGACACCCAGGCAGACGTGCCCTCGGCCGAATGGCTTCGGGCGCAACTTGCGTTCAAAAACTCGATGATTCGCGG, TTAAACTCAGCGGGTAGTCCCGCCTGACCTGGGGTCGCGTTGGGAGCGCCGCCGAGGCGACGCGTGAGGGTCGT…
43	Streptophyta	Magnoliopsida	Fabales	Fabaceae	Vicia	Vicia sepium	0	0	0	266	0	0	0	55	0	0	0	0	0	0	0	0	0	0	321	TTAAATTCAGCGGGTAGCCCCGCCTGACCTGAGGTCTCATCACGAGCGTTTAGAAACGCATATGGGTAAAAGAGGCCATATTTAATAGAGCAGCACATGATTGGTCTCGTGGATCACACAACCACCATCTATCATGGCACACCCTACCAAGGTCTCAATTTTCAACCAACCATGACCAAAAAGAGTTCACGGGAGGCCAACGTCCACCCTGCACAATAATCAAAGGGAAATTGGCAGGAGGCTTCGATATGTGACACCCAGGCAGACGTGCCCTCAACCTAATGGCATCGGGCGCAACTTGCGTTCAAAGACTCGATGGTTCACGG, TTAAATTCAGCGGGTAGCCCCGCCTGACCTGAGGTCTCATCACGAGCGTTTAGAAACGCATATGGGTAAAA…
44	Streptophyta	Magnoliopsida	Asterales	Asteraceae	Taraxacum	Taraxacum spec.	0	0	0	0	0	0	11	90	158	0	0	0	0	0	0	0	0	61	320	TTAAACTCAGCGGGTAGTCCCGCCTGACCTGGGGTCGCGGTCGAAGCATCGTCCTAGAACGATACATTGGGTTCTTATTTGAGGGTTTCCCTAGCAGCTCACAACACACAGCAGAAGAAAAAGGTCTTTACAACCACCACTAGCCGTGTGTCCACCGAAGGGGACTCCTATTTTGACCAACCGCACAACAAGCACGGGAAGCCAATCTCCGCTCCCAATCACCACGACTACCCTTAAGGGAAGTATGATGTGGGGCGACGCGATGCGTGACGCCCAGGCAGGCGTGCCCTAAACCGGATGGCTTCGGGCGCAACTTGCGTTCAAAAACTCGATGGTTCACGG, TTAAACTCAGCGGGTAGTCCCGCCTGACCTGGGGTCGCGGTCGAAGCATCATCCT…
45	Streptophyta	Magnoliopsida	Rosales	Rosaceae	Prunus	Prunus padus	0	0	0	0	0	0	0	0	307	0	0	0	0	0	0	0	0	5	312	TTAAATTCAGCGGGTAACCCCGCCTGACCTGGGGTCGCGTTGAAAGCCAAGCCGTAGCCGAGCATGTTTTCGAGCCCTCGATGCGCGACGACCGCACACGACGGGCAACCGAGGTTTCGCAACCACCGATTGTCGTGGCGTGCGTCGCCGAGGACTTGGTATTTATGCCAACCGTGCGACGGAGCGTACGGGAGGCCACCATCCGCCCCCCGCGATCCCGAGGGAGTAGTGGGGTGGCAACGACGTGTGACGCCCAGGCAGGCGTGCCCTCGGCCTAATGGCTTCGGGCGCAACTTGCGTTCAAAGACTCGATGGTTCACGG, TTAAATTCAGCGGGTAACCCCGCCTGACCTGGGGTCGCGTTGAAAGCCAAGCCGGAGCCGAGCACGTTTTCGAGC…
46	Streptophyta	Pinopsida	Pinales	Pinaceae	Picea	Picea glauca	0	0	0	0	0	0	0	40	203	44	0	0	0	0	11	0	0	0	298	TTAAACTCAGCGGGTGTTCTCGCCTGAGCTGGGGTCGCATTTGGAGCCAAAGACCTCCACCAAGATGGAAAGTCGATGGGCAAAGCAAGTTCCCGAAATGCTGCACACACCCTGCATCAACCAACGCCGACTCGCCCCAACAAGGGGACAATATCACCGCTCGCCGACACAAGACACGGAACATGGCATGTATTTCAGCCGACCGAACCACGTTGGGAACGGACGACCATCTCCGCTCCTCCCCCATGCCTTGCAGGGAGCGCGTGTATGTAGGATGCGACGCCCAGACAGACGTGCCCTCGACCGAGGCCTCGGGCGCAAATTGCGTTCAAAAACTCGATGATTCACGG,TTAAACTCAGCGGGTGTTCTCGCCTGAGCTGGGGTCGCATTTGGAGCC…
47	Streptophyta	Magnoliopsida	Boraginales	Boraginaceae	Myosotis	Myosotis stenophylla	0	0	0	0	0	0	0	12	232	44	0	0	0	0	0	0	0	2	290	TTAAATTCAGCGGGTAGTCCCGCCTGACCTGGGGTCGCGGTCGTAGCACGAGCTCCACTCCACAAATGCGGAGAGAAACACATGCCTTAGGGTCTTTACAGCCGCAAGAGGTTCGGCACACGACAGCACGCGAGTTGTTATCCAACCACCACTTGCCGTGACATCCTAAGCTCCGGACTCAAATTTCGACCAACTGCACCTCACGGCACAGGAGGTCACATTCCACCCCATCCACCTAAGTAGGAGGAGGGGGTGACGCGATGCGTGACGCCCAGGCAGACGTGCCCTTGGCCTAATGGCTTCAGGCGCAACTTGCGTTCAAAGACTCGATGGTTCACGG,TTAAATTCAGCGGGTAGTCCCGCCTGACCTGGGGTCGCGGTCGTAGCACGAGCTCCAC…
48	Streptophyta	Magnoliopsida	Rosales	Rosaceae	Prunus	Prunus spec.	0	0	0	0	0	0	87	43	139	0	0	0	0	0	0	0	0	0	269	TTAAATTCAGCGGGTAACCCCGCCTGACCTGGGGTCGCGTTGAAAGCCAAGCCGGAGCCAAGCACCCTTTCGAGCCCTCGATGCGCGACGACCGCACACGACGGGCAACCGAGGTCTCGCAACCACCGATTGTCGTGGCGTGCGTCGCCGAGGACTTGGTATTTATGCCAACCGCGCGACGGAGCGTACGGGAGGCCATCATCCGCCCCCCGCAATCCCGAGGGAGTGGTGGGGGGGCAACGACGTGTGACGCCCAGGCAGGCGTGCCCTCGGCCTAATGGCTTCGGGCGCAACTTGCGTTCAAAGACTCGATGGTTCACGG, TTAAATTCAGCGGGTAACCCCGCCTGACCTGGGGTCGCGTTGAAAGCCGAGCCGGAGCCCGGCAATTTATTCGAG…
49	Streptophyta	Magnoliopsida	Rosales	Rhamnaceae	Frangula	Frangula alnus	0	0	0	0	0	0	0	0	0	66	0	0	0	0	0	0	0	201	267	TTAAACTCAGCGGGTAGCCCCGCCTGACCTGGGGTCGCGTTGTGAGCGTCGCGGATGCGACGCATTGGGGGTCGTGGAGTAAACACAGCGAGCGACTCGCGCGCGCAGCATGGCACCGAGGGTTGGACAACCACCGATTGCCGCGGCGCTCGTCGCCGAGCACTCGCATTTGGGCCAACCGCGAGCCGTGGCGCACAGGAGGCCAGCATCCGCCCCCCGTCCTCCTCGAGGTTGAGGTTTGGGGGGGGCAACGTTGTGTGACGCCCAGGCAGACGTGCCCTCGGCCTAATGGCTTCGGGCGCAACTTGCGTTCAAAGACTCGATGGTTCACGG,TTAAACTCAGCGGGTAGCCCCGCCTGACCTGGGGTCGCGTTGTGAGCGTCGCGGATGCGACGCAT…
50	Streptophyta	Magnoliopsida	Brassicales	Brassicaceae	Berteroa	Betula incana	0	0	0	0	0	0	0	0	0	0	0	95	0	0	159	0	0	0	254	TTAAACTCAGCGGGTGATCCCGCCTGACCTGGGGTCGCGTTGAGGACTTCGGGTCATCTGGAGTTTCCGGACAGGAGCGTCCGACCGTACAAAGAGGCAAGTTTTCACCACCGCAGGTCGGGACGCTCCACGCGTCCTTAGCTCGGATTTTGGCCAACCGCGTGCGGTAACACACGGGAGACCAGCTTCCGTCCCGTCCGCATCCTCGCAAGCAAGGATGGAGGGGGGGACGACGATTTGTGACACCCAGGCAGACGTGCCCTCGGCCAGAAGGCTTGGGGCGCAACTTGCGTTCAAAGACTCGATGGTTCACGG
51	Streptophyta	Liliopsida	Poales	Poaceae	Avenella	Avenella flexuosa	0	0	0	0	0	0	0	0	0	0	18	151	0	0	0	0	82	0	251	TTAAACTCAGCGGGTAGTCCCGCCTGACCTGGGGTCGCGGTCGAAGCGTCGTGCGCTCCGTTCATAGGGTCATTCGTGGCCATAATGTCGGCTACGCGCCGGTTGCACTGCGGTAAGTAAAGCGAGGTCGCCCACCACGCGCTGTGTCCGGCACGATACGCCGGCAGCCAAATCTTCGGCCCTCCGCCCCTTGCGCGACGGAGAGCCACATGCCGCGTCCCACTCCCAGATGAGGGGTTGGGAGCGTGTTTGGCGTGACGCCCAGGCAGGCGTGCCCTCGGCCAAGTGGCCTCGGGCGCAACTTGCGTTCAAAGACTCGATGGTTCGCGG,TTAAACTCAGCGGGTAGTCCCGCCTGACCTGGGGTCGCGGTCGAAGCGTCGTGCGCTCCGTTCATAGG…
52	Streptophyta	Magnoliopsida	Apiales	Apiaceae	Foeniculum	Foeniculum vulgare	0	0	0	0	0	0	0	0	0	0	0	0	0	0	184	0	0	62	246	TTAAACTCAGCGGGTAGTCCCGCCTGACCTGGGGTCACAGTTAGGGCGAACAGATTGTGTAGCGCCCAAGGGTCCTAGAGCTCACTAAGATGACGCGGATTCGTGCGACAAGTCAAGAGGGTATTTTACAACCACCGATGTCACGACGTCCACCGCCAGAGACTCGCTTTTGCACCAGCCGCACAACAAGGCACGGGAGGCCAATTTCCGCCCAAAAACCAGCACATCTCATCAAGGAGTGAGTGGTGGGGGCAAGCAAATGTGTGACACCCAGGCAGACGTGCCCTCGGCCTATTGGCTTCGGGCGCAACTTGCGTTCAAAGACTCGATGGTTCACGG,TTAAACTCAGCGGGTAGTCCCGCCTGACCTGGGGTCACAGTTAGGGCGAACAGATTGTG…
53	Streptophyta	Magnoliopsida	Asterales	Asteraceae	Matricaria	Matricaria chamomilla	0	0	0	0	0	0	0	97	0	0	31	47	0	0	0	0	0	28	203	TTAAACTCAGCGGGTAGTCCCGCCTGACCTGGGGTCGCGGTCGAAGCGTCATCCAAAGACAACACATTGGGGTATTTAAAGAGTTATTCCTTGCAACTAACACAGAACAAAGAACGAGGGTTTTTACGACCACCACTAGTTCGTGCGTCCATCGAAGGGACTCTTATTTTGGCCAACCACACCATGAGCACGGGAGACCAATATCCGCCCCCAACATATATTTGTTGGAGGCGACGCGATGCGTGACGCCCAGGCAGACGTGCCCTCGGCCAAAAGGCTTCGGGCGCAACTTGCGTTCAAAAACTCGATGGTTCACGG,TTAAACTCAGCGGGTAGTCCCGCCTGACCTGGGGTCGCGGTCGAAGCGTCATCCTAAGACAACACATTGGGGTTTTTAGA…
54	Streptophyta	Magnoliopsida	Rosales	Rosaceae	Malus	Malus domestica/ Malus sylvestris	0	0	0	0	0	0	0	0	200	0	0	0	0	0	0	0	0	0	200	TTAAATTCAGCGGGTAACCCCGCCTGACCTGGGGTCGCGTTGAAAGCTCAGCCGAAGCGGAGCGTCGAGCGTCGCGGGCCGCTCGGAGCGCGACGAAGGCGCACAACTGGCAACCGCGGTTCGACGACCACCGATTGTCGTGGCGTTCGTCGCCGAGGACCCGGCATTTGTGCCAACCGCGCGGGGTGACGCACGGGAGGCCATCGTCCGCCCCCCCGACGCTCCCGAGGGATGCGTGGGGGGGGCAACGGCGTGTGACGCCCAGGCAGGCGTGCCCTCGGCCTGATGGCTTCGGGCGCAACTTGCGTTCAAAGACTCGATGGTTCACGG,TTAAATTCAGCGGGTAACCCCGCCTGACCTGGGGTCGCGTTGAAAGCTCCGCCGAAGCGAGAGCAGCG…
55	Streptophyta	Magnoliopsida	Caryophyllales	Caryophyllaceae	Cerastium	Cerastium spec.	0	0	0	0	0	0	0	151	30	12	0	0	0	0	0	0	0	0	193	TTAAATTCAGCGGGTAGCCCCGCCTGACCTGGGGTCGCAACGTTTGTGACGCAACAAGGCGACAACAATGGGTCCTGCGAGCTCTACATTCAAAGGGATGCGCGACCGGTTGATTCCACGGCCGAGGCCTTGTTCTCCACCTATCGCCGCGGCAACCCGATGCCTTAGGCTCCTTATTTAGGCCAACCGCGCCCGGTGAGGCACGGGAAACCATCCTACTCCCCTCAACTACCGATGTGGTTGTGGGGGGTTGCGATGCGTGACGCCCAGGCAGACGTGCCCTCGGCCAAAAGCCTCGGGCGCAACTTGCGTTCAAAGACTCGATGGTTCACGG,TTAAATTCAGCGGGTAGCCCCGCCTGACCTGGGGTCGCAACGTTTGTGACGCAACAAGGCGACA…
56	Streptophyta	Magnoliopsida	Sapindales	Sapindaceae	Acer	Acer platanoides	0	0	0	0	0	0	24	118	41	0	0	0	0	0	0	0	0	0	183	TTAAACTCAGCGGGTAATCCCGCCTGACCTGGGGTCGCGATGCGTGCGTTGTTGACAACGCTTCAGGGTCAGTGAGCCTTACTCTACCGACGACGGACGCGCGACGAGAGCTCGAGGTTTATTCGACCACCGAACGTCACGGCGCCCATCGCCGACGACTCAGATTTAGGCCAACCGCGAGCCGTTCGGCCCACGGGAGGCCAATATCCGCCCACACCCAAGTCCCATCGTCTCTTTCGAGAGGAGGGGGGTTTCGGAGGGGGGGGCAACGATGCGTGACACCCAGGCAGGCGTGCCCTCGGCCTAACGGCTTGGGGCGCAACTTGCGTTCAAAGACTCGATGGTTCACGG,TTAAACTCAGCGGGTAATCCCGCCTGACCTGGGGTAGCGATGCGTGC…
57	Streptophyta	Magnoliopsida	Solanales	Solanaceae	Solanum	Solanum spec.	0	0	0	0	0	0	180	0	0	0	0	0	0	0	0	0	0	0	180	TTAAACTCAGCGGGTAATCCCGCCTGACCTGGGGTCGCGGTCGGAGCGCCTAAGCGCTAAGAGGGTCTGGAGTCCAGACGCGCGACGGTCTGTAGCCGCGACACAAAGAGAGTTGAGTTTCAACCACCACTTGCCGCGACGTCCGTCGACGTGGACTCGCATTTAGGCCAGCCGCGAGCTCTAGGCGCACGGGAGGCCAGTATCCGCCCCACGACGCCTTGCGGCGTGCGGGGGGCGACGCGATGCGTGACGCCCAGGCAGACGTGCCCTCGGCCTAATGGCTTCGGGCGCAACTTGCGTTCAAAGACTCGATGGTTCACGG
58	Streptophyta	Magnoliopsida	Rosales	Rosaceae	Potentilla	Potentilla spec.	0	0	0	0	0	0	174	0	0	0	0	0	0	0	0	0	0	0	174	TTAAATTCAGCGGGTAACCCCGCCTGACCTGGGGTCGCGTTGAAAGCGCCGACGGAGCGACGCGCATTATAAAGCCCGGGACGACGCGCGCGCGACGGGACACCGAGGTTTGACAACCACCGATTGTCGCGGCGTTGGTCGCCGAGGACTTGTTATTTATGCCAACCGCGCGACGGAGCGCACGGGAGGCCATCATCCGTCCCAGCCAACTCCCGAAGGGGTTGGGAGGGGCAACGACGTGTGACGCCCAGGCAGACGTGCCCTCGGCCTAATGGCTTCGGGCGCAACTTGCGTTCAAAAACTCGATGGTTCACGG, TTAAATTCAGCGGGTAACCCCGCCTGACCTGGGGTCGCGTTGAAAGCGCCGACGGAGCGACGCGCATTATAGAGCCCGGGA…
59	Streptophyta	Magnoliopsida	Ericales	Ericaceae	Calluna	Calluna vulgaris	0	0	0	0	0	0	0	0	0	0	0	0	0	0	0	0	0	172	172	TTAAACTCAGCGGGTGATCCCGCCTGACCTGGGGTCGCAGTCGAGGTACCGAGTACCTGACGGTACTCGGGGGTCGATGAGCCGGCCAACGACAAAGAACAGCATGCACGACGCGTCGGGACGGTCTGGCAACCACCACTCGCCGTGATGTCCGTCGTTGGGGACTTTCCTTTTAGACCGACCGAGCACGAACGTGAACGGGGGGCCAATATCCGCTCACACACCTTCCGCCCACAGAGGCACGGGGTGAGTGGGCGACGCCATGCGTGACGCCCAGGCAGACGTGCCTTCAGCCTAATGGCATCGGGCGCAACTTGCGTTCAAAGACTCGATGGTTCACGG
60	Streptophyta	Liliopsida	Poales	Poaceae	Dactylis	Dactylis glomerata	0	165	0	0	0	0	0	0	0	0	0	0	0	0	0	0	0	0	165	TTAAATTCAGCGGGTGGTCCCGTCTGACCTGGGGTCGCGGTCAAAGCGTCCTACGCTCCGTTACTAGGGTCTATTGAGGCAATCATGTCGGCCAAGTGTCGGATGCACTGCGTTTAGTATAGCGAGATCGCCTACCACGCGCTGTGTCCGGCAAGTTAAGCCGGCAGCCGGAACTTCGGCCCACCGCCCCTTGCGAGACGGGGAGCCACATGCCGCGTCCCGCCCCAGAGTTTTGGGGTGGAAGCGTGTTTTACGTGACGCCCAGGCAGGCGTGCCCTCGGCCAAGTGGCCTCGGGCGCAACTTGCGTTCAAAGACTCGATGGTTCGCGG,TTAAATTCAGCGGGTGGTCCCGTCTGACCTGGGGTCGCGGTCAAAGCGTCCTACGCTCCGTTACTAGG…
61	Streptophyta	Magnoliopsida	Ranunculales	Ranunculaceae	Clematis	Clematis vitalba	0	0	0	0	0	0	157	0	0	0	0	0	0	0	0	0	0	0	157	TTAAACTCAGCGGGTAATCCCGCCTGACCTGGGGTCGCAGGTTGGAGCCTCCGGGGAGAGCTTCTCTGGGTTCGTTACGCCTGCGTGCGGCGAGGCGTGCGCGTCGTTTCTGTCTTTGGGGGATGAGAATACAGCCACCGCTGACCGCGACGCTCGCCGCCGAGGACCAACATTTGTGCCGACCGTGCCCGTGGGGGCTCGGGGGGCCAGTTTCCGTCCCCCAGCCAACGGGTTGGTGGGGGGCGACGCTGTGTGTGACGCCCAGGCAGGCGTGCCCTCGGTCTAAAAGACTTCGGGCGCAACTTGCGTTCAAAGACTCGATGGTTCACGG
62	Streptophyta	Magnoliopsida	Asterales	Asteraceae	Tripleurospermum	Tripleurospermum maritimum	0	0	0	0	0	0	0	84	0	0	0	66	0	0	0	0	0	0	150	TTAAACTCAGCGGGTAGTCCCGCCTGACCTGGGGTCGCGGTCGAAGCGTCATCCAAAGACAACACATTGGGGTATTTAGAGAGTTTTTCCTTGCGACTAACACAGAACAAAGAACGAGGGTTTTTACGACCACCACTAGTTCGTGCGTCCATCGAAGGGACTCTTATTTTGGCCAACCACACCATGAGCACGGGAGACCAATATCCGCCCCCAACAAATATTTGTTGGAGGCGACGCGATGCGTGACGCCCAGGCAGACGTGCCCTCGGCCAAAAGGCTTCGGGCGCAACTTGCGTTCAAAAACTCGATGGTTCACGG
63	Streptophyta	Liliopsida	Poales	Poaceae	Luzula	Luzula spec.	0	0	0	0	0	0	0	111	37	0	0	0	0	0	0	0	0	0	148	TTAAACTCGGCGGGTGGTCCCGCCTGACCTGGGGTCTTGGTTTCGCCAATGCCATTCGGCATCTGCTATTCTGGGGTTTCAACAAGGCCATATACCCGAGGGGTCTAGCTGGGCGACGTACGGCTCGTCTGAGCGATCGATCCACCACTCGCCACAGCCAGCCCCAATGGGCAAGCCAAACGCTTTGGCCCGCCGAGCTCAGGGACTCGAAGGGCCAGGCCCGCATCCAGCCGTGAGAGATCGCACATGGCATGGAGCGCCGAGGGGCAACTGACGCCCAGGCAGGCGTGCCCTAGGCCAAAAAGGCCTCGGGCGCAACTTGCGTTCAAAAATTCGATGGTTCACGG
64	Streptophyta	Magnoliopsida	Brassicales	Brassicaceae	Cardamine	Cardamine flexuosa	0	0	0	0	0	0	0	0	59	80	0	0	0	0	0	0	0	0	139	TTAAACTCAGCGGGTGATCCCGCCTGACCTGGGGTCGCTTTGAGGACTTTGGGTCATCGAGAGCTTATGGACAAGAACGACCGACGATACGAAGAGGCTTTAGTTCACCACCGCATGTCGTGACGCTCTCGGCGTCCTTAGCTCGGATTTTGGCCAACCGCGTGCGGTAACACACGGGAGACCAGCTTCCGTCCCACGTCCTAAAAGGATGAGAGGGACGACGATTTGTGACACCCAGGCAGACGTGCCCTCGGCCAGAAGGCTTGGGGCGCAACTTGCGTTCAAAGACTCGATGGTTCACGG
65	Streptophyta	Liliopsida	Poales	Poaceae	Festuca	Festuca spec.	0	0	0	0	0	0	0	0	0	134	4	0	0	0	0	0	0	0	138	TTAAATTCAGCGGGTAGTCCCGCCTGACCTGGGGTCGCGGTAGAAGCGTCGTGCGCTCCGTTTATAGGGTCCATGAGGGCATTGCGTCGGCTACGCCCCGGATGCACTGCGTTTAGTATAGCGAGATCGCCTACCACGCGCTGTGTCCGGCACGATACACCGGCAGCCAGATCTTCGGCACACCGCCCCTTGCGAGACGGGGAGCCACATGCCGCATCCCGCCCCATGTTTAGTGGGGTGGGAGCGTGTTTGGCGTGACGCCCAGGCAGGCGTGCCCTCGGCCAGAAGGCCTCGGGCGCAACTTGCGTTCAAAGACTCGATGGTTCGCGG,TTAAATTCAGCGGGTAGTCCCGCCTGACCTGGGGTCGCGGTCGAAGCGTCATGCACTCCGTTAAAAGG…
66	Streptophyta	Magnoliopsida	Rosales	Rosaceae	Prunus	Prunus avium	0	0	0	0	0	0	0	75	55	0	0	0	0	0	0	0	0	0	130	TTAAATTCAGCGGGTAACCCCGCCTGACCTGGGGTCGCGTTGAAAGCCAAGCCGGAGCCAAGCATTTTTTTCGAGCCCTCGATGCGCGACGACTGCACACGACGGGCAACCGAGGTTTCGCAACCACCGATTGTCGTGGCGTGCGCCGCCGAGGACTTGGTATTTATGCCAACCGCGCGACGGAGCGTACGGGAGGCCATCATCCGCCCCCCGCAATCCCGAGGGAGTAGTGGGGGTGCAACGACGTGTGACGCCCAGGCAGGCGTGCCCTCGGCCTAATGGCTTCGGGCGCAACTTGCGTTCAAAGACTCGATGGTTCACGG, TTAAATTCAGCGGGTAACCCCGCCTGACCTGGGGTCGCGTTGAAAGCCAAGCCGGAGCCAAGCATTTTTTTCGA…
67	Streptophyta	Magnoliopsida	Saxifragales	Grossulariaceae	Ribes	Ribes spec.	0	0	0	0	0	0	0	128	0	0	0	0	0	0	0	0	0	0	128	TTAAACTCAGCGGGTAGTCCCGCCTGACCTGGGGTCGCGACAGAATTCGTCGAGACGTGTAGGGGTCGTTGGGCGATCGAACGCGACTGGACGCACACGACACGATGAGGCTGCCGCTAGGGCTTTATCTACCACCACTTGTCGTGACGTTTCGTCGCTCGACGCTTTGCTTTTAGGCCAGCCGCGCCGTTACAGCACGGGAGGCCAATCTCCGCCCTCCTAGCCCTCCACAAATCCGTAAAAATGTGGGAGGTTTTGGGGAGCGATTGGGTACGTGACGCCCAGGCAGACGTGCCTTCGGCCGAATGGCTTCAGGCGCAACTTGCGTTCAAAGACTCGATGGTTCACGG, TTAAACTCAGCGGGTAGTCCCGCCTGACCTGGGGTCGCGACAGAATT…
68	Streptophyta	Liliopsida	Poales	Poaceae	Poa	Poa spec.	0	0	0	0	0	0	0	0	0	121	0	0	0	0	0	0	0	0	121	TTAAATTCAGCGGGTAGTCCCGCCTGACCTGGGGTCGCGGTCGGAGCGTCATGCGCTCCGTTCATAGGGTCCTTAAGGCCATCACGTCGGCTATGGGCCGGATGCACTGCGGTAAGTAAAGCGAGGTCGCCCACCACGCGCTGTGTCCGGCACGATACGCCGGCAGCCGCATCTTCGGCCCACCGCCCCTTGCAAGACGGGGAGCCACATGCCGCATCCCACCACCCGATGAGGGGTGGGAGCGTGTTTGGCGTGACGCCCAGGCAGGCGTGCCCTCGGCCAAGTGGCCTCGGGCGCAACTTGCGTTCAAAGACTCGATGGTTCGCGG,TTAAATTCAGCGGGTAGTCCCGCCTGACCTGGGGTCGCGGTCGGAGCGTCATGCGCTCCGTTCATAGGGT…
69	Streptophyta	Magnoliopsida	Lamiales	Plantaginaceae	Plantago	Plantago lanceolata	0	0	0	0	0	0	0	0	0	9	0	82	0	0	0	0	17	12	120	TTAAACTCAGCGGGTAGTCCCGTCTGACCTGGGGTCGCGGTCGAAGGCGCATTACACGCCGTTAGTTTATGACGATGCCCTAGCAAGCGACAGGGTGAAGCACAACAGCACCAATGATCTTTCAACCACCACTGGTTGTGACATCCGTCGATGAGGGATCCTTTTTGGGCTAACCGAGCTAACGGGAAGCCATTATCCGTCCCATAACCAAACCCGTGAGGGAATGGGAGGGGACGACGCGATGCGTGACGCCCAGGCAGGCGTGCCCTCAGCCCGAAGGCGTCGGGCGCAACTTGCGTTCAAAGACTCGATGGTTCACGG,TTAAACTCAGCGGGTAGTCCCGTCTGACCTGGGGTCGCGGTCGAAGGCGCATTACACGCCGTTAGTTTATGACGATG…
70	Streptophyta	Liliopsida	Poales	Poaceae	Festuca	Festuca ovina	0	0	0	0	0	0	0	0	0	112	0	0	0	0	0	0	0	0	112	TTAAATTCAGCGGGTAGTCCCGCCTGACCTGGGGTCGCGGTCGAAGCGTCGTGCGCTCCGTTAATAGGGTCCATTGAGGGCATTGAGTCGGCTACGTCCCGGATGCACTGCGTTTAGTATAGCGAGATCGCCTACCACGCGCTGTGTCCGGCACGATACACCGGCAGCCGGATCTTCGGCCCACCGCCCCTTGCGAGACGGAGAGCCACATGCCGCATCCCGCCCCATGTTTAGTGGGGTGGGAGCGTGTTTGGCGTGACGCCCAGGCAGGCGTGCCCTCGGCCAGAAGGCCTCGGGCGCAACTTGCGTTCAAAGACTCGATGGTTCGCGG
71	Streptophyta	Liliopsida	Poales	Poaceae	Lolium	Lolium perenne	0	0	0	0	0	0	86	0	0	0	0	24	0	0	0	0	0	0	110	TTAAATTCAGCGGGTAGTCCCGCCTGACCTGGGGTCGCGGTCGAAGCGTCATGCACTCCGTTAAAAGGGTCCATTGGGGCCATCGCGTCGGCTACGCGCCAGAGGCACTGCGTTTAGTAAAGCGAGGTCGCCTACCACGCGCTGTGTCCGGCACGATAGGCCGGCAGCCGGATCTTTGGCCCACCGCCCCTTGCGGGACGAGGAGCCACATGCCGCGTCCCACCCCAAGTTAGTTGGGTGGGAGCGTGTTTGGCGTGACGCCCAGGCAGGCGTGCCCTCGGCCAAGAGGCCTCGGGCGCAACTTGCGTTCAAAGACTCGATGGTTCGCGG,TTAAATTCAGCGGGTAGTCCCGCCTGACCTGGGGTCGCGGTCGAAGCGTCATGCACTCCGTTAAAAGG…
72	Streptophyta	Magnoliopsida	Rosales	Rosaceae	Sorbus	Sorbus spec.	0	0	0	0	0	0	0	0	0	103	0	0	0	0	0	0	0	0	103	TTAAATTCAGCGGGTAACCCCGCCTGACCTGGGGTCGCGTTGAAAGCTCTGCCGAAGCAGGAGCAGCGAGCGTCGCGAGGCGCTCGGAGCGCGGCGAAAGCGCACAACAGGCAACCGAGGTTTGACAACCACCGATTGTCGTGGCGTTCGTCGCCGAGGACTCGTCATTTGTGCCAACCGCGCGGGGTGACGCATGGGAGGCCATCGTCCGCCCCCCGACGCTCCCGAGGGAGGCGTGGGGGGGCAACGGCGTGTGACGCCCAGGCAGGCGTGCCCTCGGCCTAATGGCTTCGGGCGCAACTTGCGTTCAAAGACTCGATGGTTCACGG
73	Streptophyta	Magnoliopsida	Asterales	Asteraceae	Solidago	Solidago canadensi	0	0	0	0	0	0	0	0	0	0	0	0	0	0	0	0	9	94	103	TTAAACTCAGCGGGTAGTCCCGCCTGACCTGGGGTCGCGGTCGAAGCATTGATTCACACCAACGCGTTGGGTCTGTTAAGATGCACCCTTTTGACGAGACACGCAACTGAATTCCGGGTTTTGTCAACCACCACTAGTCGTGCGCCCGTCAACAGAGACTCTTATTTTGGCCAACCGCTCGATGAAAAACGGGAGACCAGTATCCGCCCCCAGCCAAGCATCCTAAAGGAAGGTTGGTGGGAGCGACGCGATGCGTGACGCCCAGGCAGACGTGCCCTCGGCCGAATGGCTTCGGGCGCAACTTGCGTTCAAAAACTCGATGGTTCACGG
74	Streptophyta	Magnoliopsida	Rosales	Rosaceae	Prunus	Prunus serotina	0	0	0	0	0	0	0	0	0	76	24	0	0	0	0	0	0	0	100	TTAAATTCAGCGGGTAACCCCGCCTGACCTGGGGTCGCGTTGAAAGCCGAGCCGGAGCCGGGCAATTCTTCGAGCCCTCGATGCGCGACGACCGCACACGACGGGCAACCGAGGTTTCGCAACCACCGATTGTCGTGGCGTGCGCCGCCGAGGACTTGGTATTTACGCCAACCGCGCGACGGAGCGCACGGGAGGCCATCATCCGCCCCCCGCAATCCCGAGGGAGTGGCGGGGGGCAACGGCGTGTGACGCCCAGGCAGGCGTGCCCTCGGCCTAGTGGCTTCGGGCGCAACTTGCGTTCAAAGACTCGATGGTTCACGG
75	Streptophyta	Magnoliopsida	Lamiales	Oleaceae	Fraxinus	Fraxinus excelsior	0	0	0	0	0	0	0	85	12	0	0	0	0	0	0	0	0	0	97	TTAAACTCAGCGGGTAATCCCGCCTGACCTGGGGTCGCTGTCGAGGTGCGATGCACCGTCGGGGTCAACACGTTCGAGCCGAACGACGCCGCGACAACGCGCGAGTTGAGTTCTTCAACCACCAATCGTCGCGGCACGCGTCGATGCCGAATCACATTTGGGCCGACCGCGCGCCGAAGCGCACGGGGGGCCAATATCCGACCCAACACCCGCGATCCCTTTACGGGCCGAGGCGGAGGGCGACGATGTGCGTGACGCCCAGGCAGACGTGCCCTCGGCATAATGGCTTCGGGCGCAACTTGCGTTCAAAAACTCGATGGTTCACGG,TTAAACTCAGCGGGTAATCCCGCCTGACCTGGGGTCGCTGTCGAGGTGCGATGCACCGTCGGGGTCAACAC…
76	Streptophyta	Magnoliopsida	Lamiales	Lamiaceae	Lamium	Lamium album	0	0	0	0	0	0	0	95	0	0	0	0	0	0	0	0	0	0	95	TTAAACTCAGCGGGTGATCCCGCCTGACCTGGGGTCGCGGTCGTGGGCACGGAGCGTGTGCTCGCGCCGTTGGGTTCTAGTGATGTCTCCGGACCGACGGCGCATTGGTACGCGACAGCACGCGAGTTGAGGATTCAACCACCACTGGTCGCGACGTGCGTCGACGGCGGATTCGCATTTGGGCCGGCCGCGCGCGCGGGATGCGCGCACGGGGGGCCAATCTCCGCCCCCGCTCGCCCCTAGGGGGGAGTGGGGGCGACGCGATGCGTGACGCCCAGGCAGACGTGCCCTCGGCCTAATGGCTTCGGGCGCAACTTGCGTTCAAAGACTCGATGGTTCACGG
77	Streptophyta	Liliopsida	Poales	Poaceae	Holcus	Holcus lanatus	0	51	0	0	0	0	0	0	0	0	0	9	0	0	0	0	31	0	91	TTAAACTCAGCGGGTAGTCCCGCCTGACCTGGGGTCGCGGTCGAAGCATCATGCACTCCGTTCAAAGGGTCCTTAACCAGCCATGATATCGGCTACGCACCGGATACACTGCGGTAAGTAAAGCGAGGTCGCCCACCACGCGCTGTGTCCGGTACGATACACCGGCAGCCAAATCTTCGGCCCACCGCCACTTACGTGACGGGGGACCACATGCCGCGTCCCACTCCCAGATAAGGAGGCGGGAGCGTGTTTTGCGTGACGCCCAGGCAGGCGTGCCCTCGGCCGAGTGGCCTCGGGCGCAACTTGCGTTCAAAGACTCGATGGTTCGCGG,TTAAACTCAGCGGGTAGTCCCGCCTGACCTGGGGTCGCGGTCGAAGCATCATGCACTCCGTTCAAAG…
78	Streptophyta	Liliopsida	Poales	Poaceae	Agrostis	Agrostis spec.	0	0	0	0	0	0	20	0	0	0	0	70	0	0	0	0	0	0	90	TTAAATTCAGCGGGTAGTCCCGCCTGACCTGGGGTCGCGGTCGGAGCGTCGTGCGCACCGTTAAAAGGGTCCTTAGAGGCCATCACGTCGGCTACGCCCCGGATGCACTGCGGTAAGTAAAGCGAGGTCGCTCACCACGCGCTGTGTCCGGCACGATACGCCGGCAGCCATATCTTCGGCCCACCGCAGCTTGCGCTACGGGGGGCCACATGCCGCGTCCCGCTACCCGATGAGGGGGTGGGAGCGTGTTTTGCGTGACGCCCAGGCAGGCGTGCCCTCAGCCGAATGGCCTCGGGCGCAACTTGCGTTCAAAGACTCGATGGTTCGCGG,TTAAATTCAGCGGGTAGTCCCGCCTGACCTGGGGTCGCGGTCGGAGCGTCGTGCGCACCGTTAAAAGG…
79	Streptophyta	Magnoliopsida	Lamiales	Oleaceae	Ligustrum	Ligustrum vulgare	0	0	0	0	0	0	0	0	0	0	0	79	0	0	0	0	0	0	79	TTAAACTCAGCGGGTAATCCCGCCTGACCTGGGGTCTCTGTCGAAGTGCAAAGCACCAACGGGGTCAACGCATTCGAGCCAGGCAACGCAATGTAGCACGACAAAACGAAAGTTGAGGTATTCAACCACCAATTGTCAAGACATACGTCGATGCCGAATCACATTTAGGCCAACCGCACATCGAGACGCACGGGAGGCCAATATCCAACCCAAAACACCTACAACCCGTTTAGGGACGGAGGTGGAGGGCGACGCTATGCGTGACGCCCAGGCAGACGTGCCCTCAGCATAATGGCTTCGGGCGCAACTTGCGTTCAAAAACTCGATGATTCACGG
80	Streptophyta	Magnoliopsida	Ranunculales	Ranunculaceae	Ranunculus	Ranunculus spec.	0	0	0	0	0	0	0	0	0	71	4	0	0	0	0	0	0	0	75	TTAAACTCAGCGGGTAATCCCGCCTGACCTGGGGTCGCAGGGTGAATGCCGTAAATGGCTTTCAAGGGTCGTTTCGATCCACATGCAACGAGGAACGCGTCATTTTGTCTTTGGAGGAAAATACAACCACCGCTGACCGCGACACTCGCTGCCGGGGACCAATATTTGTGCCGACCATGCCCAAAGGACTCGGGGGGCCAATATCCGCTCCCTACCAACTAGGTTGGTGTAGAGCGACGCTGTGTGTGACGCCCAGGCAGACGTGCCCTCAACCTAAAGGTCTCGGGCGCAACTTGCGTTCAAAAACTCGATGGTTCACGG, TTAAACTCAGCGGGTAATCCCGCCTGACCTGGGGTCGCAGGGTGAATGCCATAAATGGCTTTCGAGGGTCGTTTCG…
81	Streptophyta	Magnoliopsida	Fagales	Betulaceae	Carpinus	Carpinus betulus	0	0	0	0	0	0	0	75	0	0	0	0	0	0	0	0	0	0	75	TTAAATTCAGCGGGTAGTCCCGCCTGACCTGGGGTCGCATTGGAAGAGTCGCGATCGCGACGCTACAGGGTCACAGAGCACAAGATGAGCGACGAGGCACGCACGACGGGACACGAGGGTTTGGTAACCACCGATTGTCGTGGCGCTCGTCGCCTAGGACTCGCTTTTAGGCCAACCGCAATTGGAAGCGCACGGGAGGCCAATGTCCGCCCCACAGACTGCCCTCGACTCTTGGAGAGGCGATGGGGTTGGGGGCGACGATGCGTGACACCCAGGCAGACGTGCCCTCGACCAGATGGCTTCGGGCGCAACTTGCGTTCAAAGACTCGATGATTCGCGG
82	Streptophyta	Magnoliopsida	Brassicales	Brassicaceae	Brassica	Brassica napus	0	0	0	0	0	0	0	0	71	0	0	0	0	0	0	0	0	0	71	TTAAACTCAGCGGGTGATCCCGCCTGACCTGGGGTCGCGTTGAGGACTTTGGGTCATCAAGAGCTTTTGGACCGGAACGTCTGACTATATGACGAGAATTAAATTCACCACCGCATGTCAAGACGCTCCTGACGTTCTTAGCTCGGATTTTGGCCAACCGCGTGCGGTAACACACGGGAGATCAGCTTCCGTCCCATATCCTCGAGAGGATGGGGGGACGACGATTTGTGACACCCAGGCAGACGTGCCCTCGGCCAGAAGGCTTGGGGCGCAACTTGCGTTCAAAGACTCGATGGTTCACGG
83	Streptophyta	Magnoliopsida	Rosales	Rosaceae	Prunus	Prunus domestica	0	0	0	0	0	0	0	68	0	0	0	0	0	0	0	0	0	0	68	TTAAATTCAGCGGGTAACCCCGCCTGACCTGGGGTCGCGTTGAAAGCCGAGCCGGAGCCCGGCAATTTTTTCGAGCCCTCGATGCGCGACGACCGCACACGACGGGCAACCGAGGTTTCGCAACCACCGATTGTCGTGGCGTGCGTCGCCGAGGACTTGGCATTTATGCCAACCGCGCGGCGAGGCGCACGGGAGGCCATCATCCGCCCCCCGCAATCCCGAAGGAGTTGATGGGGGGGCAACGACGTGTGACGCCCAGGCAGGCGTGCCCTCGGCCTAGTGGCTTCGGGCGCAACTTGCGTTCAAAGACTCGATGGTTCACGG
84	Streptophyta	Magnoliopsida	Brassicales	Brassicaceae	Brassica	Brassica oleracea	0	0	0	0	0	0	0	0	42	26	0	0	0	0	0	0	0	0	68	TTAAACTCAGCGGGTGATCCCGCCTGACCTGGGGTCGCGTTGAGGACTTTGGGTCATCAAGAGCTTTCGGACCGAAACGACTGACGATTTGACGAGAATTGAATTCACCACCGCATGTCAAGACGCTCCTGGCATCCTTAGCTAGGATTTTGGCCAACCGCGTGCGGTAACACACGGGAGACCAGCTTCCGTCCGATATCCTCGAGAGGATGGGGGGACGACGATTTGTGACACCCAGGCAGACGTGCCCTCGGCCAGAAGGCTTGGGGCGCAACTTGCGTTCAAAGACTCGATGGTTCACGG
85	Streptophyta	Magnoliopsida	Ericales	Primulaceae	Primula	Primula veris	0	0	0	0	0	0	0	64	0	0	0	0	0	0	0	0	0	0	64	TTAAATTCAGCGGGTAATCCCGCCTGACCTGGGGTCACGATCGAGGCACCAAGCAAATGGCGCTACAGCGTCAATGAGACTCCCGATAACGAACGAAACGTGCACGACAGCATGAAACAGTCTTTACAACCACCACTTGCCGCGACGTCGATCATCAGGACTCGTTTTTAGGCCGACCGCGCACTAGTGCACACGGGGAGCCAATATCCGCTTCAAGCACCAATGCCCTAATGAGATTTGGTGTGTAGCGACGCATTATGAGAGACACCCAGGCAGACGTGCCCTCGGCCTAATGACTTCGGGCGCAACTTGCGTTCAAAAACTCGATGGTTCACGG
86	Streptophyta	Magnoliopsida	Rosales	Rosaceae	Potentilla	Potentilla reptans	0	0	0	42	0	0	0	0	0	0	3	17	2	0	0	0	0	0	64	TTAAATTCAGCGGGTAACCCCGCCTGACCTGGGGTCGCGTTGAAAGCGTCGACGAATCGACACGCATTGGATAGGAAATCCACGAACGACGCGCGCGCGACAGGATACCGAGGTTTGATAACCACCGATTGTCGTGGCGTTAGTCGCCGAGGACCTGTTATTTATGCCAACCGCGTGACCGGGCACACGGGAGGCCATCATCCGTCCCATCCAACTCCCGAAGGGGTTGGGAGGGGCAACGACGTGTGACGCCCAGGCAGACGTGCCCTCGGCCTAATGGCTTCGGGCGCAACTTGCGTTCAAAAACTCGATGGTTCACGG
87	Streptophyta	Magnoliopsida	Asterales	Asteraceae	Senecio	Senecio spec.	0	0	0	0	0	0	0	0	32	30	0	0	0	0	0	0	0	0	62	TTAAACTCAGCGGGTAGTCCCGCCTGACCTGGGGTCGCAGTCGGAGCATCGTCATGAGACGACGCATTAGGGTCATTAGAGAGAGATCTTCCAGGATCACACGACTCGATAAGAAGGTCTTTTCAACCACCACTAATCGTGCGTCCGTCGAAGAGGACTCAAAATTCAGCCAACCGCACCTTAGGAACGGGAGACCAATCTCCGCTCCCCATTCAAGCATCCCCGTCAAGAGGTGTGATTGGGGGCGACGCGATGTGTGACGCCCAGGCAGACGTGCCCTCGGCCAAAAGGCTTCGGGCGCAACTTGCGTTCAAAAACTCGATGGTTCACGG
88	Streptophyta	Pinopsida	Pinales	Pinaceae	Picea	Picea spec.	0	0	0	0	0	0	0	0	47	0	0	0	0	0	0	0	0	14	61	TTAAACTCAGCGGGTGTTCTCGCCTGAGCTGGGGTCGCATTTGGAGCCAAAGACCTCCACCAAGATGGAAAGTCGATGGGCAAAGCAAGTTCCCGAAATGCTGCACACACCCTGCATCAACCAACGCCGACTCGCCCCAACAAGGGGACAATATCACCGCTCGCCGACACAAGACACGGAACATGGCATGTATTTCAGCCGACCGAACCACGTTGGGAACGGACGACCATCTCCGCTCCTCCCCCATGCCTTGCAGGGAGCGCGTGTATGTAGGATGCGACGCCCAGACAGACGTGCCCTCGACCAAGGCCTTGGGCGCAAATTGCGTTCAAAAACTCGATGATTCACGG,TTAAACTCAGCGGGTGTTCTCGCCTGAGCTGGGGTCGCATTTGGAGCC…
89	Streptophyta	Magnoliopsida	Fabales	Fabaceae	Medicago	Medicago spec.	0	0	0	0	0	0	0	0	0	0	0	16	0	0	29	0	16	0	61	TTAAATTCAGCGGGTAGCCCCGCCTGACCTGAGGTCTCATCACGAGCGTTATAAAACACATGTGGGTAAAAGAGTCCACGTTCAATAGAGCTGCACATGATTTGGTCTCGTGGGTCACACATCCACCATCTATCATGGCACACCCTACCAAGGTCTCAATTTTCAACCAACCACGAGACAGAGCTCACGGGAGGCCAACATATTCACCCTGCACGCAATACCTAATAAATAGGAAATTGGCAAGGGGATTCGATATGTGACACCCAGGCAGACGTGCCCTCAACCTAATGGCATCGGGCGCAACTTGCGTTCAAAAACTCGATGGTTCACGG
90	Streptophyta	Magnoliopsida	Brassicales	Brassicaceae	Aubrieta	Aubrieta spec.	0	0	0	0	0	0	0	60	0	0	0	0	0	0	0	0	0	0	60	TTAAACTCAGCGGGTGATCCCGCCTGACCTGGGGTCGCGTTAAGGATGTTGGGTCATCAAGAGCATTCAGACAAAAACGACCGACAATATTACGAGGCTTTACTTCACCACCGCATGTCGAGACGCTCAAGGCATCCTCAGCTCGGATTTTGGCCAACCGCATGCGGTAACACACGGGAGACCAGCTTCCGTCCCTTCTCCGAAAAGGATGGGGACGACGTTTTGTGACACCCAGGCAGACGTGCCCTCGGCCAGAAGGCTTGGGGCGCAACTTGCGTTCAAAGACTCGATGGTTCACGG
91	Streptophyta	Magnoliopsida	Malvales	Malvaceae	Tilia	Tilia platyphyllos	0	0	0	0	0	0	0	0	0	0	0	59	0	0	0	0	0	0	59	TTAAACTCAGCGGGTAATCCCGCCTGACCTGGGGTCGCGATGCGAGCATCGTTCGAGCGATGCACAAAAGGGTCCAAGGGGGTCCGCACGGACAACGGGCGCGCGCGATTGGAGACAAGGCACGCTAGGAGCATTACCACCGATCATCACGGCGCCATTCGTTGCCGAGGACTCGCGTTTGGGCCAACCGCAAGCTGGGAGCATACGGGAGGCCATTTTCCGTCCCATCAACGCCCTTAGCCTTTTGTCGGGCTAAAGGGTGGAGGGGGCGACGATGCGTGACACCCAGGCAGGCGTGCCCTCGGCCTAATGGCTTGGGGCGCAACTTGCGTTCAAAGACTCGATGGTTCACGG
92	Streptophyta	Magnoliopsida	Sapindales	Sapindaceae	Acer	Acer negundo	0	0	0	0	0	0	0	58	0	0	0	0	0	0	0	0	0	0	58	TTAAACTCAGCGGGTAATCCCGCCTGACCTGGGGTCGCGATGCGTGCGTTTTTGACAACGCTTCAGGGTCAGTGAGCCTTATCAGACCGACGACGTACGCGCAACGGGAGCTCGAGGTTTATTTGACCACCGAACGTCACGGCGTCCATCGCCGACGACTCATATTTAGGCCAACCGCAGGCCGTTCGGCACACGGGAGGCCAATATCCGCCCACGGCCAAGTCCACCCGTCTCTTCCGAGGACAAGGGTTTGGCGGGGGCAACGATGCGTGACACCCAGGCAGGCGTGCCCTCGGCCTAACGGCTTGGGGCGCAACTTGCGTTCAAAGACTCGATGGTTCACGG,TTAAACTCAGCGGGTAATCCCGCCTGACCTGGGGTCGCGATGCGTGCGTTTTT…
93	Streptophyta	Magnoliopsida	Rosales	Rosaceae	Rubus	Rubus spec.	0	0	0	0	0	0	0	0	0	0	14	37	0	0	0	0	0	0	51	TTAAATTCAGCGGGTAACCCCGCCTGACCTGGGGTCGCGTTGAAAGCATCGACGAATCGATGCAACATGGTTTGTTGAGCCCTCGCTCGACACGCGCACACGATAGGCAACAGAGGTTTGACAACCACCGATTGTCGTGGCGTTAGTCGCCGAGGACTTGTTTTTATGCCAACCGCATGACAGAGCACACGGGAGGCCATCATCCGTCCCGCCCAACTCCCGAGGGGTTTGGGGGGGGGCAACGACGTGTGACGCCCAGGCAGGCGTGCCCTCGGCCTAATGGCTTCGGGCGCAACTTGCGTTCAAAGACTCGATGGTTCACGG, TTAAATTCAGCGGGTAACCCCGCCTGACCTGGGGTCGCGTTGAAAGCATAGACGAATCGATGCAACATGGTTT…
94	Streptophyta	Pinopsida	Pinales	Cupressaceae	Callitropsis	Callitropsis nootkatensis	0	0	0	0	0	0	125	16	0	0	0	0	0	0	0	0	0	0	141	TTAAACTCAGCGGGTATTCACGCCTGACTTGGGGACGCGGAAGGGGCCCAACATGCCCGCACTATGGCAGGCCGCTGTGGCCAATTTAAAGTTCCACACTCGGCCTCGCTCGAACTGCACAAACCAACGCCGACCTTCATAGGCCACCGCTCGTCGCGACAGATCGACGGACCTCGTGCTCATTTCAGCCGACCGCACCACAATCGGACACGGACGGCCATCTACGCTCCTCCGCCAGGGAGGGCGAACTTGGAGTGCGACGCCCAAGCAGACGTGCCCTTGGCCGAGGCCTCGGGCGCAACTTGCGTTCAAAGACTCGATGATTCACGG,TTAAACTCAGCGGGTATTCACGCCTGACTTGGGGACGCGGTAGAGGTGCACCATGCCCGCGCTCTGGC…
95	Streptophyta	Magnoliopsida	Brassicales	Brassicaceae	Raphanus	Raphanus spec.	0	0	0	0	0	0	0	0	0	0	0	51	0	0	0	0	0	0	51	TTAAACTCAGCGGGTGATCCCGCCTGACCTGGGGTCGCGTTGAGGACTTTGGGTCATCGAGAGCTTTTGGACCGGAACGACCGACGATATGACGAGGAGATTGAATTCACCACCGCATGTCAAGACGCTCCTGGCATCCTTAGCTCGGATTTTGGCCAACCGCGTGCGGTAACACACGGGAGACCAGCTTCCGTCCTATATCCTCGAGAGGATGGGGGGACGACGATTTGTGACACCCAGGCAGACGTGCCCTCGGCCAGAAGGCTTGGGGCGCAACTTGCGTTCAAAGACTCGATGGTTCACGG
96	Streptophyta	Magnoliopsida	Rosales	Rosaceae	Sorbus	Sorbus randaiensis	0	0	0	0	0	0	0	0	0	50	0	0	0	0	0	0	0	0	50	TTAAATTCAGCGGGTAACCCCGCCTGACCTGGGGTCGCGTTGAAAGCTCCGCCGAAGCAAAGAGCAGCGAGCATCGCGAGCCGCTCGGAGCGCGACGAAGGCGCACAACAGGCAACCGAGGTTTGACAACCACCGATTGTCGTGGCGTTCGTCGCCGAGGACTCGGCATTTGTGCCAACCGCGCGGGGTGACGCACGGGAGGCCATCGTCCGCCCCCCGACGCTCCCGAGGGAGGGGCGGGGGGGCAACGGCGTGTGACGCCCAGGCAGGCGTGTCCTCGGCCTAATGGCTTCGGGCGCAACTTGCGTTCAAAGACTCGATGGTTCACGG
97	Streptophyta	Magnoliopsida	Brassicales	Brassicaceae	Aurinia	Aurinia saxatilis	0	0	0	0	0	0	0	0	50	0	0	0	0	0	0	0	0	0	50	TTAAACTCAGCGGGTGATCCCGCCTGACCTGGGGTCGCGTTGAGGACTAAGGGTCATCTGGAGCTCAGAGACAGGAGCGTCCGACCGTATAACGAGAGGCTTTGTTTTCACCACCGCAGGTCGGGACGCTCCGAACGTCCTTTGCTCGGATTTTGGCCAACCGCGTGCGGTAACACACGGGAGACCAGCTTCCGTCCCGTTCGCATCCGACTAAGGATGGAGGGGGGGACGACGATTTGTGACACCCAGGCAGACGTGCCCTCGGCCAGAAGGCTTGGGGCGCAACTTGCGTTCAAAGACTCGATGGTTCACGG
98	Streptophyta	Magnoliopsida	Fagales	Fagaceae	Castanea	Castanea crenata	0	0	0	0	0	0	0	0	0	0	0	48	0	0	0	0	0	0	48	TTAAACTCAGCGGGTAGTCCCGCCTGACCTGGGGTCGCGTTGGGAGCGCCGCCGAGGCGACGCGTCAGGGTCTCGAGAGCGCGTTCGGGCGACGGGGCGCGCACGACGGGGAACGAGGGTCGAAAAACCACCGATTGTCGTGGCGCTCGTCGCCGAGGACTCGCTTTTGGGCTAACCGCGCGCGCGGGCACGCACGGGAGGCCAACTTCCGCCCCGCCCCGAACCGGAGTTGGGGGGGGCAACGATGCGTGACACCCAGGCAGACGTGCCCTCGGCCGAATGGCTTCGGGCGCAACTTGCGTTCAAAAACTCGATGATTCGCGG,TTAAACTCAGCGGGTAGTCCCGCCTGACCTGGGGTCGCGTTGGGAGCGCCGCCGAGGCGACGCGTTAAGGTCTC…
99	Streptophyta	Magnoliopsida	Boraginales	Boraginaceae	Omphalodes	Omphalodes verna	0	0	0	0	0	0	48	0	0	0	0	0	0	0	0	0	0	0	48	TTAAATTCAGCGGGTAATCCCGCCTGACCTGGGGTCGCGGTCGTAGCACAAGTTCTCCAGTTACTAGGGTAACCTGTGCCTTAGGGTCTTGACAGTCACTGGAGGTTCGGCGCACGACAGGACGCGAGTTGTTGTCCAACCACCACTTGCCGTGACATCCTACGTTCCGGACTCAAATTTTGACCAGCTGCACTCTAGGCACAGGAGGTCACATTCCACCCCGTCCACCAGTATTGGGGAAGGGGTGATGCGATGCGTGACGCCCAGGCAGGCGTGCCCTTAGCCTAATGGCTTCAGGCGCAACTTGCGTTCAAAGACTCGATGGTTCACGG
100	Streptophyta	Liliopsida	Poales	Poaceae	Poa	Poa trivialis	0	35	0	0	0	0	0	0	0	0	0	0	0	0	0	0	12	0	47	TTAAATTCAGCGGGTAGTCCCGCCTGACCTGGGGTCGCGGTCGGAGCGTCATGCGCCCCGTTCATAGGGTCCTTAAGGCCATCACGTCGGCTACGGTCCGGACGCACTGCGATAAGTAAAGCGAGTTCGCCCACCACGCGCTGTGTCCGGAACGATACGCCGGCAGCCACATCTTTGGCCCACCGACTCTTACGAGGCGGGGGGCCACATGCCGCATCCCACAACCCGATGAGGGGTGGGAGCGTGTTTGGCGTGACGCCCAGGCAGGCGTGCCCTTGGCCAAGAGGCCTCGGGCGCAACTTGCGTTCAAAGACTCGATGGTTCGCGG,TTAAATTCAGCGGGTAGTCCCGCCTGACCTGGGGTCGCGGTCGGAGCGTCATGCGCCCCGTTCATAGGGT…
101	Streptophyta	Magnoliopsida	Fabales	Fabaceae	Securigera	Securigera varia	0	0	0	0	0	0	0	45	0	0	0	0	0	0	0	0	0	0	45	TTAAACTCAGCGGGTAGCCCCGCCTGACCTGAGGTCTCATTGTGAGTGCGGTTATAGAACACGTGTGGGTTCCGAGAGCCCGAACGAAGTAGGGTTTTCCACAACTGGTCACGAGCATTACTCAGCCACCATCCGTCATGGTAAACGCTACCACGGACTCATTTTTCAACCAACCGTGAGGCGCAGCTCACGGGAGGCCAGCTTCCACCCCACGCGCCGTCGAGCACAAGGCGTTCGGCGTTGGGGCAACGATGTGTGACACCCAGGCAGACGTGCCCTCGGCCTAAAGGCTTCGGGCGCAACTTGCGTTCAAAGACTCGATGGTTCACGG, TTAAACTCAGCGGGTAGCCCCGCCTGACCTGAGGTCTCATTGTGAGTGCGGTAATAGAACACGTGT…
102	Streptophyta	Magnoliopsida	Rosales	Rosaceae	Prunus	Prunus fruticosa	0	0	0	0	0	0	0	44	0	0	0	0	0	0	0	0	0	0	44	TTAAATTCAGCGGGTAACCCCGCCTGACCTGGGGTCGCGTTGAAAGCGAAGCCGGAGCCGAGCATTTTTTCGAGCCCCCGATGCGCGACGACCGCACACGACGGGCAACCGAGGTTTCGCAGCCACCGATTGTCGTGGCGTGCGTCGCCGAGGACTTGGTATTTTATGCCAACCGCGCGACGGAGCGTACGGGAGGCCATCATCCGCCCCCCGCAATCCCGAGGGAGAAGCGGGGGTGCAACGACGTGTGACGCCCAGGCAGGCGTGCCCTCGGCCTAATGGCTTCGGGCGCAACTTGCGTTCAAAGACTCGATGGTTCACGG
103	Streptophyta	Magnoliopsida	Brassicales	Brassicaceae	Brassica	Brassica spec.	0	0	0	0	0	0	0	0	0	44	0	0	0	0	0	0	0	0	44	TTAAACTCAGCGGGTGATCCCGCCTGACCTGGGGTCGCGTTGAGGACTTTGGGTCATCAAGAGCTTTTGGACCGGAACGTCTGACTATATGACGAGAATTAAATTCACCACCGCATGTCAAGACGCTCCTGACGTCCTTAGCTCGGATTTTGGCCAACCGCGTGCGGTAACACACGGGAGATCAGCTTCCGTCCCATATCCTCGAGAGGATGGGGGGACGACGATTTGTGACACCCAGGCAGACGTGCCCTCGGCCAGAAGGCTTGGGGCGCAACTTGCGTTCAAAGACTCGATGGTTCACGG
104	Streptophyta	Liliopsida	Poales	Poaceae	Arrhenatherum	Arrhenatherum spec.	0	39	0	0	0	0	0	0	0	0	0	0	0	0	0	0	3	0	42	TTAAATTCAGCGGGTAGTCCCGCCTGACCTGGGGTCGCGGTCGGAGCGTCATGCGCACCGTTCAAAGGGTCTTTAGAGGCCATTACGTCAGCTACGCCTCGGAGGCACTGCGGTAAGTAAAGCGAGGTCGCCCACCACGCGCTGTGTCCGACACGATACGCCGGCAGCCATATCTTCGGCCCACCGCCCCTTGCGTGACGGGAGGCCACATGCCGCATCCTACTCCCAATGATGGGGGTTGGAGCGTGTTTAGCGTGACGCCCAGGCAGGCGTGCCCTCGACCGAATGGTCTCGGGCGCAACTTGCGTTCAAAGACTCGATGGTTCGCGG,TTAAATTCAGCGGGTAGTCCCGCCTGACCTGGGGTCGCGGTCGGAGCGTCATGCGCACCGTTCAAAGG…
105	Streptophyta	Liliopsida	Poales	Poaceae	Alopecurus	Alopecurus pratensis	0	0	0	0	0	0	41	0	0	0	0	0	0	0	0	0	0	0	41	TTAAACTCAGCGGGTAGTCCCGCCTGACCTGGGGTCGCGGTCGAAGCGTCATGCGCTCCGTTTATAGGGTCGATTGAGGCCAACACGTCGGCTACATGCCGGATGCACTGCGGTAAGTAAAGCGAGGTCGCCCACCACGCGCTGTGTCCGACACGATACGCCGGCAGCCGCATCTTCGGCCCACCGCCTCTTGCATGACGGGGGGCCACATGCCGCATCCCACCTTCCCGATGAGGGGTGTGGGAGCGTATTTGGCGTGACGCCCAGGCAGGCGTGCCCTCGGCCAAGAGGCCTCGGGCGCAACTTGCGTTCAAAGACTCGATGGTTCGCGG,TTAAACTCAGCGGGTAGTCCCGCCTGACCTGGGGTCGCGGTCGAAGCGTCATGCGCTCCGTTTATA…
106	Streptophyta	Magnoliopsida	Asterales	Asteraceae	Bellis	Bellis perennis	0	0	0	0	0	0	0	0	19	19	0	0	0	0	0	0	0	0	38	TTAAACTCAGCGGGTAGTCCCGCCTGACCTGGGGTCGCGGTCGAAGCGTCATCAAATGATAACACATTGGGTTTTTAAAGATGCACCTTTCATCCAGACACACGACACGATTCCGGTTTTGTCAACCACCACAAGTCGTGTGCCCGTCAAATGGGACTCTTATTTTGGCCAACCGCTCAGTGATGAACGGGAGACCAGTATCCGCCCCCATCAAAGCATCACAAGGATGGCATGATGGGGGCGACGCGATGCGTGACGCCCAGGCAGACGTGCCCTCAACCGAATGGCTTCGGGCGCAACTTGCGTTCAAAAACTCGATGGTTCACGG,TTAAACTCAGCGGGTAGTCCCGCCTGACCTGGGGTCGCGGTCGAAGCGTCATCAAATGATAACACATTGG…
107	Streptophyta	Magnoliopsida	Brassicales	Brassicaceae	Teesdalia	Teesdalia nudicaulis	0	0	0	0	0	0	0	0	28	10	0	0	0	0	0	0	0	0	38	TTAAACTCAGCGGGTGATCCCGCCTGACCTGGGGTCGCGTTGAGGCCTTTGGGTCATCAAGAGCTTCCGGACAGAGCGACCGACGATATGACGAGGCTTTTCACCACCGCATGTCGAGACGCTCATGACGTCCTTTGCTCGGATTTTGGCCAGCCGCGTGCGGTAACACACGGGAGACCAGCTTCCGTCCTCTATCCTTATAGGATGGGGGACGACGATTTGTGACACCCAGGCAGACGTGCCCTCAGCCAGAAGGCTTTGGGCGCAACTTGCGTTCAAAGACTCGATGGTTCACGG
108	Streptophyta	Magnoliopsida	Asterales	Asteraceae	Crepis	Crepis biennis	0	0	0	0	0	0	0	0	0	0	0	37	0	0	0	0	0	0	37	TTAAACTCAGCGGGTAGTCCCGCCTGACCTGGGGTCGCGGTCGAAGCATCGTCTTAAGGAAGACGATACAATGGGGTCTTGGATGAGGGTTACCCTAGCAGCTCACGACACACGGCACAATACGAGGGTCAATACAACCACCACTAGCCGTGTATCCACCGAAGGGGACTCACATTTAGGCCAACCACACTAGAAGCACGGGAGGCCAATCTCCGCCCCAAAACACCAAAACAACCCGTTAGGCTAAGTATGGTGGAGGGGCGACGCGATGCGTGACGCCCAGGCAGGCGTGCCCTCAACCGGATGGCTTCGGGCGCAACTTGCGTTCAAAAACTCGATGGTTCACGG
109	Streptophyta	Magnoliopsida	Fabales	Fabaceae	Trifolium	Trifolium repens	0	0	36	0	0	0	0	0	0	0	0	0	0	0	0	0	0	0	36	TTAAATTCAGCGGGTAGCCCCGCCTGACCTGAGGTCTCATCACGAGCGTTTCGAAACGCATGTGGGTAAAAGAGGCCTAAATTCAATAGAGCAGCACATGACTTACTTGGTCTCGTGCGTAACACAGCCACCACCTATCATGGCACACCCTACCAAGGTCTCGATTTTCAACCAACCATGAGGCAATAAAGCTCACGGGAGGCCAACATTCGCCCTGCACAATACCCCTATCAATATAGGAAATTGGCGAGAGGCTTCGATATGTGACGCCCAGGCAGACGTGCCCTCAACCTAATGGCATCGGGCGCAACTTGCGTTCAAAGACTCGATGGTTCACGG, TTAAATTCAGCGGGTAGCCCCGCCTGACCTGAGGTCTCATCACGAGCGTTTCGAAACG…
110	Streptophyta	Magnoliopsida	Rosales	Rhamnaceae	Rhamnus	Rhamnus spec.	0	0	0	0	0	0	0	0	0	36	0	0	0	0	0	0	0	0	36	TTAAACTCAGCGGGTAGCCCCGCCTGACCTGGGGTCGCGTTGTGAGCGTCGTGGCTACGACGCATTGGGGTCGTCGAGTAACAGTGAGCGGATCGCGCGCGCGGCATGGCACCGAGGGTTGGACAACCACCGATTGCCGCGGCGCTCGTCGCCGAGTACTCGCATTTAGGCCAACCGCGAGCCGTGGCGCACGGGAGGCCAGCATCCGCCCCCCGTCCTCTTGGAAGTCGAGGTTTGGGGGGGCAACGTTGTGTGACGCCCAGGCAGACGTGCCCTCGGCCTAATGGCTTCGGGCGCAACTTGCGTTCAAAGACTCGATGGTTCACGG
111	Streptophyta	Magnoliopsida	Asterales	Asteraceae	Centaurea	Centaurea cyanus	0	0	0	0	0	0	0	0	0	0	15	18	0	0	0	0	0	0	33	TTAAACTCAGCGGGTAGTCCCGCCTGACCTGGGGTCGCGGTCGAAGCATCGTCATAACACGACACATTAGGGTCTTTAGAGAGCACCTCCCTAGCATTAGCACGGCTCGATACGAAGGTCTTGACAACCACCACTAGCCGTGCGTCCGCCAAAGGGGACTCTTTTTTAGGAAAACCGCACCATAGGCACGGGAGACCAATCTCCGTCCCAAACCAAACACATCCCAAGTGGGAGCATGGTCTGGGGCGACGCGATGCGTGACGCCCAGGCAGACGTGCCCTCGGCCGAATGGCTTCGGGCGCAACTTGCGTTCAAAAACTCGATGGTTCACGG,TTAAACTCAGCGGGTAGTCCCGCCTGACCTGGGGTCGCGGTCGAAGCATCGTCATAACACGACAC…
112	Streptophyta	Magnoliopsida	Saxifragales	Grossulariaceae	Ribes	Ribes rubrum	0	0	0	0	0	0	0	32	0	0	0	0	0	0	0	0	0	0	32	TTAAACTCAGCGGGTAGTCCCGCCTGACCTGGGGTCGCGACAGAATTCGTCGAGACGTGTAGGGGTCGTTCGGCTATCAAACGCGACTGGACGCACACGACACGATGAGGCTGCCGCTAGGGCTTTATCAACCACCACTTGTCGTGACGTTTCGTCGATCGATGCTTTGCTTTTAGGCCATCCGCGCCGTTACAGCACGGGAGGCCAATCTCCGCCCTCCGAGCCCTCCACAAATCCGTAAAATTGTGGGAGGTTTTGGGGAGCGATTGGGTACGTGACGCCCAGGCAGACGTGCCTTCGGCCGAATGGCTTCAGGCGCAACTTGCGTTCAAAGACTCGATGGTTCACGG
113	Streptophyta	Magnoliopsida	Apiales	Apiaceae	Anthriscus	Anthriscus sylvestris	0	0	0	0	0	0	0	0	0	31	0	0	0	0	0	0	0	0	31	TTAAACTCAGCGGGTAATCCCGCCTGACCTGGGGTCACAATCGAAGTGCCAAAGTTTTTGGCGCCTAAGGGTCATTGAGCCGTATAAGATGACGGACATTCACACGACAAGACAAGAAGGTCTTCTTACAACCACCGATGTCGTGACATTCGTCACCATAGACTCAGTTTTACGCCAGCCGCACAACATGGCACAGGAGGCTAATTTCCGCCCCCAAACCGACAAAATCTCTTAGAAGATTAGTTTGGTCAGGGGGCAACTAGATGCGTGACACCCAGGCAGACGTGCCCTTAGCCTAGTGGCTTCGGGCGCAACTTGCGTTCAAAGACTCAATGGTTCACGG
114	Streptophyta	Magnoliopsida	Lamiales	Plantaginaceae	Veronica	Veronica verna	0	0	0	0	0	0	0	29	0	0	0	0	0	0	0	0	0	0	29	TTAAACTCAGCGGGTAGTCCCGCCTGACCTGGGGTCGCGGTCGTGGGCGCGCGAGGCGCCTTTTTTGTGTTCGAGGAAACGGCAAGCGATGAGTAGGCGCACGACAGCACGATTGAGTTTTCAACCACCACTGGTCGTGACATTCATCGATGCAGGATCACATTTGGGCCAGCCGCGTTCCGCTAGGCACACGGGAGACCATTTTCCGCTCCCGCTCGCAAGTCCCTAGGGACTTGGAGGGGGCGACGCGATGCGTGACGCCCAGGCAGGCGTGCCCTCGGCCAGAAGGCTTCGGGCGCAACTTGCGTTCAAAGACTCGATGGTTCACGG
115	Streptophyta	Liliopsida	Poales	Poaceae	Secale	Secale cereale	0	0	0	0	0	0	7	0	0	9	0	0	0	0	13	0	0	0	29	TTAAACTCAGCGGGTAGTCCCGCCTGACCTGGGGTCGCGGTCGAAGCGACGTGCGCTACGTTTGTTGGGTCGTTTTGAGGCCATCATGCCGGCTACGCGTCGTATGCACTGCGTTGATAAAGCAAAGACGCCCACCACGCGCTGTGTTTGACACGGTACGCCGGCAGCCCGAACTTCGGTCCACCGCCCCTTGCGAGACGAGGGACCAGATGCCGCATCCCGATTCCCAATGAGGGGTGTGGGAGCGTGTTTTGGCGTGACGCCCAGGCAGGCGTGCCCTCGGCCGAGTGGCCTCGGGCGCAACTTGCGTTCAAAGACTCGATGGTTCGCGG
116	Streptophyta	Magnoliopsida	Cornales	Hydrangeaceae	Philadelphus	Philadelphus pubescens	0	0	0	0	0	0	0	0	0	0	0	22	7	0	0	0	0	0	29	TTAAACTCAGCGGGTAGTCCCGCCTGACCTGGGGTCGCAGTCGATGCGCATCGGTAAAATAGTGCGCGTCAGGGTCTTGGAGACGCCCGACAACGGGTTCGCCAGCGACAGGACGCGACAAGGTTGTTCAACCACCACGTGCCGTGACGATCCATCGTCGGGGACTTCACTTTTAGGCCAACCGCGGGCTGTCGCGCACGGGAGACCATCATCCGCCCACAACGCCCGCAGGGGGGGTTGGGGGCGACGCGTTGCGAGACGCCCAGGCAGACGTGCCTTCGGCCTAATGGCTTCGGGCGCAACTTGCGTTCAAAGACTCGATGGTTCACGA
117	Streptophyta	Liliopsida	Poales	Poaceae	Apera	Apera spica-venti	0	0	0	0	0	0	0	0	0	0	0	26	0	0	0	0	0	0	26	TTAAACTCAGCGGGTAGTCCCGCCTGACCTGGGGTCGCGGTCGAAACGTCATGCGCTCCGTTCATAGGGTCCGTTAAGGCCATCACGTCGGCTACGTGTCGGATGCACTGCGGTAAGTAAAGCGAGGTCGCCCACCACGCGCTGTGTCCGGCACGATACGCCGGCAGCCGCATCTTCGGCCCACCGCCTCTTGCGTGACGGGGGGCCACATGCCGCATCCCACTGCCCGATGAGGGGTGTGGGAGCGTATTTAGCGTGACGCCCAGGCAGGCGTGCCCTCGGCCAGGTGGCCTCGGGCGCAACTTGCGTTCAAAGACTCGATGGTTCGCGG, TTAAACTCAGCGGGTAGTCCCGCCTGACCTGGGGTCGCGGTCGAAACGTCATGCGCTCCGTTCATA…
118	Streptophyta	Magnoliopsida	Lamiales	Orobanchaceae	Melampyrum	Melampyrum pratense	0	0	0	0	0	0	0	0	0	0	0	0	0	0	26	0	0	0	26	TTAAACTCAGCGGGTAATCCCGCCTGACCTGGGGTCGCGTTCGAAAGCTCGAGGTGCTCGAGCCGTTGGGATGCTTGTGCCCGACGGGCGAGCTCGTTCGCCACGACAGCACGAGAGTTGAGTGTTCAACCACCACTTGTCGCGACGCGAGTCGCCGCGGGTTCGCGTTTAGGCCGACCGCGCGCGGACGCGCACGGGGGACCAATGTCCGATCCTGCTCTGCCTTCCCGGAGGAGGAGAGCGGGGATGCGACGCGATGCGTGACGCCCAGGCAGACGTGCCCTCGGCCAGAAGGCCTCGGGCGCAACTTGCGTTCAAAGACTCGATGGTTCACGG
119	Streptophyta	Magnoliopsida	Cornales	Hydrangeaceae	Philadelphus	Philadelphus lewisii	0	0	0	0	0	0	0	0	0	0	0	24	0	0	0	0	0	0	24	TTAAACTCAGCGGGTAGTCCCGCCTGACCTGGGGTCGCAGTCGATGCGCATCGGTAATAATGCGCGTCAGGGTCTTGGAGACGCCCGACAACGGGTTCGCCAGCGACAGGACGCGACAAGGTTGTTCAACCACCACGTGTCGTGACGATCCATCGTCGGGGACTTCACTTTTAGGCCAGCCGCGGGCTGTCGCGCACGGGAGGCCATCATCCGCCCACAACGCCCACAGGGGGGTTGGGGGCGACGCGTTGCGAGACGCCCAGGCAGACGTGCCTTCGGCCTAATGGCTTCGGGCGCAACTTGCGTTCAAAGACTCGATGGTTCACGA
120	Streptophyta	Liliopsida	Poales	Poaceae	Calamagrostis	Calamagrostis spec.	0	0	0	0	0	0	0	0	0	24	0	0	0	0	0	0	0	0	24	TTAAATTCAGCGGGTAGTCCCGCCTGACCTGGGGTCGCGGTCGGAGCGTCGTGCGCACCGTTCATAGGGTCCTTCGAGGCCATCACGTCGGCTATGCGTCGGACGCACTGCGGTAAGTAAAGCGAGGTCGCCCACCACGCGCTGTGTCCGGCACGATACGCCGGCAGCCATATCTTCGGCCCACCGCCCCTTGCGCGACGGGAGGCCACATGCCGCATCCAACTCCCCGATGAGGGGGTGGGAGCGTGTTTAGCGTGACGCCCAGGCAGGCGTGCCCTCGGCCGAATGGCCTCGGGCGCAACTTGCGTTCAAAGACTCGATGGTTCGCGG
121	Streptophyta	Magnoliopsida	Caryophyllales	Chenopodiaceae	Chenopodium	Chenopodium spec.	0	0	0	0	0	0	0	0	0	0	0	0	0	0	0	0	0	23	23	TTAAACTCAGCGGGTAGCCCCGCCTGACCTGGGGTCGCAACGGTTTTGATGCCCCAATGGGCAAACAAACTTAGGGTCCTGCGAGTCCTCAAAAGCTAAAAAGTGCACGACTCCGATGTATCCTAGGCTAGGCCTTGTATCTCACCTATGCCGCGGCACTTCATAACCGGGGGCTCCGTATTTAGGCCATCCACACCCGGTGAGGCATGGGAGGCCATCATCCTCCGCCCCTCCCACTGAAGGTGGGTGGGGGGAGACGCGATGCGTGACGCCCAGGCAGGCGTGCCCTCGACCTAAAGGCTTCGGGCGCAACTTGCGTTCAAAGACTCGATGGTTCACGG,TTAAACTCAGCGGGTAGCCCCGCCTGACCTGGGGTCGCAACGGTTTTGCCGTCCCTA…
122	Streptophyta	Liliopsida	Poales	Poaceae	Digitaria	Digitaria spec.	0	0	0	0	0	0	0	0	0	0	0	0	0	0	0	0	0	23	23	TTAAACTCAGCGGGTAGTCTCGTCTGACCTGGGGTCGCGGTCCGAGCGGCAAGCGCTACGGTCGATGGGTCCTTAGGGCAACACGCTAGCTACGTGCCGGGGCGCTGCACCGAGAACAACTTGAAGTCGCCCACCACGTGCGGTGCCCGACACGGTATGCCGGCAGCCTCAACTTCGACCAACCGCGCCTTGCGGCACGGGAGGCCAAACACCACGTCCCTCCCCTTGGATGGGTTGGGAGTGTCTTTTGACGTGACGCCCAGGCAGGCGTGCCCTCGACCAGAAGGCCTCGGGCGCAACTTGCGTTCAAAAACTCGATGGTTCACGG,TTAAACTCAGCGGGTAGTCCCGCCTGACCTGGGGTCGCGGTCCGAGCGGCCAAGCGCTACGGTCAATGGG…
123	Streptophyta	Magnoliopsida	Ericales	Primulaceae	Lysimachia	Lysimachia vulgaris	0	0	0	0	0	0	0	0	0	0	0	0	0	0	23	0	0	0	23	TTAAACTCAGCGGGTAATCCCGCCTGACCTGGGGTCGCGATCGAGGCACCATGCAAATGGAGCTCTAGGGTCATACAATCACCGATGGTGACAAAGCGCACGCGACAAAATGAAACGGTTTGACAACCACCAATTGCCACGACGTCTGTCGTCGGGACTCGCTTTTAAGCTGGCCGCGCACAAGTGAGCACGGGTAGCCAATATCCGCCCCTAACAACACCTATAGGGTAGTTGGGGGCGACGCATTGTGAGACGCCCAGGCAGACGTGCCCTCGGCCTAATGGCTTCGGGCGCAACTTGCGTTCAAAAACTCGATGGTTCACGG
124	Streptophyta	Magnoliopsida	Fagales	Fagaceae	Berula	Berula erecta	0	0	0	0	0	0	0	0	0	0	0	0	0	0	22	0	0	0	22	TTAAACTCAGCGGGTAGTCCCGCCTGACCTGGGGTCACTTTTGAAGCGCACAGAGTGTGTGGCGCCTTTGGGTCCTTGAGCTCGCTAAGGCAACAGGCATTGCCACGACAAGACAAGAGGGTCTTTTTACAACCACCGATGTCGCGACGTCCGTCGCCGAAAGACTCATTTTTGCACCAACCGCACCGCAAGGCACGGGAGGCCATTAACCGCCCCCAGACAGGCCCAGCTCACCTAGGGGAGTGAGATGTCGGGGGCAACAAGATGCGTGACACCCAGGCAGACGTGCCCTTAGCCTAGTGGCCTCAGGCGCAACTTGCGTTCAAAGACTCGATGGTTCACGG,TTAAACTCAGCGGGTAGTCCCGCCTGACCTGGGGTCGCGTTGGGAGCGCCGCCG…
125	Streptophyta	Magnoliopsida	Geraniales	Geraniaceae	Geranium	Geranium robertianum	0	0	0	0	0	0	0	0	0	21	0	0	0	0	0	0	0	0	21	TTAAATTCAGCGGGTAATCCCGCCTGACCTGGGGTCGCAGTAAGAGCTCATCCTCCCCGAGAGGAGAAGTCGCGCAAGGGTCGTGTGGTCCGCAGTGAGCGACCTGTCATCGGCACATTTCCGAGGGTTTCTCAACCACCGTCGGCCGCATAACAGAGCGCCCGGGACTCGATTTTAGGCCAACCGCGAGCTCTCGCGCACGGGAGACCAATCTCCGCACCGCATGATCCCTGGCCCGTTTCGGGGTTTGGGGTTGCGGGGCGACGGAGCGCGTGACGCCCAGGCAGGCGTGCCCTCGGCCTAATGGCTTCGGGCGCAACTTGCGTTCAAAGACTCGATGGTTCACGG
126	Streptophyta	Magnoliopsida	Asterales	Asteraceae	Achillea	Achillea spec.	0	0	0	0	0	0	0	0	0	0	0	0	0	0	21	0	0	0	21	TTAAACTCAGCGGGTAGTCCCGCCTGACCTGGGGTCGCGGTCGAAGCGTCATCCTAAGACAACGCGTTGGGGTATTCGAAGAGTTTTTCCTTGCGACTAACACAGAACAAAGAACGAGGGTTTTTACGACCACCACTAGTTCGTGTGTCCATCGAAGGGACTCTTATTTTGGCCAACCACACCATGAGCACGGGAGACCAATATCCGCCCCCAACAGATATTTGTTGGGGGCGACGCGATGCGTGACGCCCAGGCAGACGTGCCCTCGGCCAAAAGGCTTCGGGCGCAACTTGCGTTCAAAAACTCGATGGTTCACGG
127	Streptophyta	Magnoliopsida	Ranunculales	Ranunculaceae	Robinia	Robinia pseudoacacia	0	0	0	0	0	0	0	0	0	20	0	0	0	0	0	0	0	0	20	TTAAACTCAGCGGGTAGCCCCGCCTGACCTGAGGTCTCCTTAGGGAGCATCCAAGGGACGCATGTGGGTCACCGAGCCCAATTCTGGTGGAGTTACCCATGATTGGTCTCGAGCATCATCACTCAACCACCATCCATCATGGTACACCCGACACCATGCACTCGATTTTCAACCAACCGTGAGACAAAGCTCACGGGAGGCCAACATTCACCCCAAGCAAATACCTACAAAGTGAGGCGATTGGCATTGGGGCAACGATGTGTGACACCCAGGCAGGCGTGCCCTCGGCCTAACGGCTTCGGGCGCAACTTGCGTTCAAAAACTCGATGGTTCACGG
128	Streptophyta	Magnoliopsida	Saxifragales	Crassulaceae	Hylotelephium	Hylotelephium spec.	0	0	0	0	0	0	0	0	0	0	0	0	0	0	0	0	0	20	20	TTAAACTCAGCGGGTAGTCCCGCCTGACCTGGGGTCGCGATGCTGGCGGCGTCGGGGACGCCCCATTCGGGTTAATCTCCGGGCATGAGTAGGATCAGACGCGCGACTCGCAAAGCTCTCAGGCTCGAAGGCCTCCTGACCACCACTTGTCGCGACGTCATCGCCGTCCCGAGGCTCGTTTTTAAGCCATCCGCGAGTTGGAGCTCACGGGAGGCCAAGCTCCGCTCCCCACGCGCATATGGATGGGGGCAACACAATACGTGACGCCCAGGCAGACGTGCCCTCGGCCTAATGGCTTCGGGCGCAACTTGCGTTCAAAGACTCGATGGTTCACGG
129	Streptophyta	Magnoliopsida	Lamiales	Oleaceae	Forsythia	Forsythia suspensa	0	0	0	0	0	0	20	0	0	0	0	0	0	0	0	0	0	0	20	TTAAACTCAGCGGGTAATCCCGCCTGACCTGGGGTCGCTGTCGAAGTGCAAAAGCACCATGGGGTCAAAACATCAGATCAAAACGACGCAGCCTTGCACGACAACACGCAAGTTGAGGTCATCAACCACCAATTGTCGTGACATGCGTCGATGCCGAATCAAATTTAGGCCAACCGCACACGATGGCGCACGGGAGGCCAATATCCAGCCCAGCACCTCACGAATCCCTTTCGGGGAGATGTGGAGGGCGACGAGATGCGTGACGCCCAGGCAGACGTGCCCTCAGCATAATGGCTTCGGGCGCAACTTGCGTTCAAAAACTCGATGGTTCACGG
130	Streptophyta	Magnoliopsida	Fagales	Fagaceae	Fragus	Fagus crenata	0	0	0	0	0	0	0	0	20	0	0	0	0	0	0	0	0	0	20	TTAAACTCAGCGGGTAGTCCCGCCTGACCTGGGGTCGCGTTGGGAGCGACGTGGGTACGACGCGTTAGGGTCGACGAGTCACACCGTGTGGCGACCAGACACGCACGACGGGGACCGAGGTCTAATCAACCACCGATTGTCGTGGCGCTCGTCGCCGGGGACTCCTTTTTAGGCTAACCGCGAGCACAGGCCCACGGGAGGCCAACTTCCGCCACCAAACGAGATCCCGCGCCCCTTGCGAGGCGGGGGCGTTTGGGGGCAACGATGCGTGACACCCAGGCAGACGTGCCCTCGGCCGAATGGCGTCAGGCGCAACTTGCGTTCAAAGACTCGATGATTCACGG
131	Streptophyta	Magnoliopsida	Asterales	Asteraceae	Eupatorium	Eupatorium cannabinum	0	0	0	0	0	0	0	0	0	0	0	0	0	0	3	0	17	0	20	TTAAACTCAGCGGGTAGTCCCGCCTGACCTGGGGTCGCGATCGAAGAGCCATCACAAGACGACGCATTAGGGTACTACAAGAGCCATACCGTCAAGAATCGAGACCCACGACACGAGACGACTGTGTAATCAACCACCACCAGTCGTGCGTCACCCTTAAACGGACTCGTATTTGGGCCAACCGCACCATGGGCACGGGAGACCAGTCTCCGCCCACATACATCATGGATGTTTGATGTGGGCGACGTGATGCGTGACGCCCAGGCAGACGTGCCCTCAGCCGGGTGGCTTCGGGCGCAACTTGCGTTCAAAAACTCGATGGTTCACGG
132	Streptophyta	Magnoliopsida	Ranunculales	Berberidaceae	Berberis	Berberis spec.	0	0	0	0	0	0	0	0	0	20	0	0	0	0	0	0	0	0	20	TTAAACTCAGCGGGTAGTCCCGCCTGACCTGGGGTCGCAAGGTGAGTGTTAGATGCAACACACAAGGGTTTGTACAGCTCGAGCATTCAACGAGGCAAACACGACGCCGGTCTACGACGACAGGGGTTCTAAACCACCATAGATCGTGATGCCCATCGCTCGAGGCCATCATTTAGGCCTACCGAGCTGAGATAGCTCGGGTGGCCAACTTCCGCTCATCAACACGAAAACATTGCTTGTGTTGAGCGCGACGCTGTGCGTGACGCCCAGGCAGACGTGCCCTCAGCCTAGTGGCTTTGGGCGCAACTTGCGTTCAAAAACTCGATGGTTCACGG
133	Streptophyta	Magnoliopsida	Malpighiales	Euphorbiaceae	Euphorbia	Euphorbia cyparissias	0	0	0	0	0	0	0	0	0	19	0	0	0	0	0	0	0	0	19	TTAAACTCAGCGGGTAATCCCGCCTGACCTGGGGTCGCATAGCGAGCGGGCCCTAAGGCACGCTTCGGGGTCTCATCGGTCCGTACGGACGGCCGGGCGCGCACGACGTTCTGCGAGGGTCTTACAACCACCGATTGTCGCGGCGTGGCTGCCGAGGACCGGACATTTGGGCCAACCGCGGAGAACAAGTCCACGGGAAGCCAGTTTCCGTCCCGCCCGCATCCCTCTCGAGGGAGGGAGGCGGTGGGGGCGACGATTGAGTGACACCCAGGCAGACGTGCCCTCGGCCAAAAGGCTTCGGGCGCAACTTGCGTTCAAAGACTCGATGGTTCGCGG
134	Streptophyta	Magnoliopsida	Asterales	Asteraceae	Centaurea	Centaurea spec.	0	0	0	0	0	0	0	0	0	0	0	0	0	0	19	0	0	0	19	TTAAACTCAGCGGGTAGTCCCGCCTGACCTGGGGTCGCGGTCGAAGCATCGTCGTAAGACGACACGTTAGGGTCTTTAGAGAGCGACTCCCTAGCATCACCACGGCTCGATACGAAGGTCTTGACAACCACCACTAGCCGTGCGTCCGCCAAAGGGGACTCCTTTTTAGGCCAACCGCGCCATCGGCACGGGAGGCCAGTCTCCGTCCCAGGCCAAATGTCCCTATGGGGGAGCATGGTCTGGGGCGACGCGATGCGTGACGCCCAGGCAGACGTGCCCTCGGCCGAATGGCTTCGGGCGCAACTTGCGTTCAAAAACTCGATGGTTCACGG
135	Streptophyta	Magnoliopsida	Malpighiales	Salicaceae	Populus	Populus spec.	0	0	0	0	0	0	18	0	0	0	0	0	0	0	0	0	0	0	18	TTAAACTCAGCGGGTAGTCCCGCCTGACCTGGGGTCGCAACGAGAGCATCCTAGAAGGTCGATGCCCGAGGGTCCAGGAGATCCCGGGGGCGACGGGCGCGCGCACGACAGTGTCCGAGGGTCTCTCAACCACCGCTCGTCGTGGCGACCGTCGCCGGGGACTCGATTTTGGGCCAGCCGCGAGCGGGAGCGCGCGGGAGACCAGTATCCGCCCCCGCCCTCGTGAGCCGAGGGGAGCGGGGGCGACGATGCGTGACACCCAGGCAGACGTGCCCTCGACCAGGAGGCCTCGGGCGCAACTTGCGTTCAAAGACTCGATGGTTCACGG, TTAAACTCAGCGGGTAGTCCCGCCTGACCTGGGGTCGCAACGAGGGCATCCTAGAAGGTCGATGCCCGA…
136	Streptophyta	Magnoliopsida	Nymphaeales	Nymphaeaceae	Nymphaea	Nymphaea spec.	0	0	0	0	0	0	0	0	0	0	0	18	0	0	0	0	0	0	18	TTAAACTCAGCGGGTAGTCTCGCCTGACCTGGGGTCGCAAAGCTAAGGCAAGCGACTAAGTTGTGCTTGCCTCGAGTCCCATGGCCCTTCGATCACGCGAAGCACAACTCACTGGAAATCCACCGCTTGTTGTGCCACACAACAGATCGTAAGCCAAAATTTTCAGCCAACAACGCCGATGAAAGCGACGCCGAAGGCCAATCCTCCGCTCTCCCTCGGCCTCGGTTCGAAAACACGGGGATTGGGGAGGGCGACGCTAAACGTGACGCCCAGGCAGACGTGCCCTTGGCCGAATGGCCTCGGGCGCAACTTGCGTTCAAAAACTCGATGATTCACGG
137	Streptophyta	Magnoliopsida	Ranunculales	Ranunculaceae	Caltha	Caltha palustris	0	0	0	0	0	0	0	0	18	0	0	0	0	0	0	0	0	0	18	TTAAATTCAGCGGGTAATCCCGCCTGACCTGGGGTCGCAGGTGAACGCTATAATAAAACAGCTTCTAAGGGTCGATTTTGGTCCTTATAGGCAAAATAAGCAAAGCACGTCTATTGCTGTGAGGATGAGTTTACAACCACCACTGACGGCGAAGCTTATCACCGGGGACCAATATTTGTGCCAACCGTGCCCTCAGGGGGTCGGGGGGCCAATTTCCGCTCACCGACCAAATAAATGGTGGGAAAACGACGCTGTGTGTGACGCCCAGGCAGACGTGCCCTCAACCTAGTGGCATCGGGCGCAACTTGCGTTCAAAGACTCGATGGTTCACGG
138	Streptophyta	Magnoliopsida	Caryophyllales	Caryophyllaceae	Arenaria	Arenaria spec.	0	0	0	0	0	0	0	0	0	18	0	0	0	0	0	0	0	0	18	TTAAATTCAGCGGGTAGCCCCGCCTGACCTGGGGTCGCAACGGTTAGGTTGCCAAGAGCAACTCAGCAGGGTCCTTCGAGCTCCAAATGACAAAGTGCTGCGCGACGGGTTGCTTGCATGGCAGATGCCTTGTTCACCACCTATCGCCGCGGCAGCTCAGTGCCTAAGGCTCCGTTTTTAGGCCAACCGTGCCCGGTGAGGCATGGGAAGCCATCCTCCTTCCCCCTTCCCATAAAGGTGGGTGTGGGGGGAGATGCGATGCGTGACGCCCAGGCAGACGTGCCCTCAGCCAGAAGCTTTGGGCGCAACTTGCGTTCAAAAACTCGATGGTTCACGG
139	Streptophyta	Liliopsida	Poales	Poaceae	Triticum	Triticum spec.	0	0	0	0	0	0	17	0	0	0	0	0	0	0	0	0	0	0	17	TTAAACTCAGCGGGTAGTCCCGCCTGACCTGGGGTCGCGGTCGAAGCGACGTGCGCTTCGTTTGTTGGGTCGTTCAAAGGCCATAATGCCAGCTGCGCGCCGGATGCACTGCATTGATAAAGCGAGGACGCCCACCATGCGCTGTGTCCGGCGCGGTACGCCGGCAGCCCAATCTTCGGTCCACCGTCCCTTGAGAGACGAGGGACCAGATGCCGCATCCCGAATCCCGTTGAGGGTGGTTGGGAGCGTGTTTTGGCGTGACGCCCAGGCAGGCGTGCCCTCGGCCGAGTGGCCTCGGGCGCAACTTGCGTTCAAAGACTCGATGGTTCGCGG TTAAACTCAGCGGGTAGTCCCGCCTGACCTGGGGTCGCGGTCGAAGCGACGTGCGCTTCGTTTGT…
140	Streptophyta	Magnoliopsida	Ranunculales	Ranunculaceae	Ranunculus	Ranunculus bulbosus	0	0	0	0	0	0	0	0	0	17	0	0	0	0	0	0	0	0	17	TTAAACTCAGCGGGTAATCCCGCCTGACCTGGGGTCGCAGGGTGAATGCCATAAATGGCTTTCGAGGGTCGTTTCGATCCAGCATGCAACGAGAAACGCGTCATTTTGTCTTTGGAGGAAATACAACCACCGCTGACCGCGACACTCGCTGCCGGGGACCAATATTTGTGCCGACCGTGCCCAAAGGACTCGGGGGGCCAATATCCGCTCCCTACCAACTAGGTTGGTGTGGAGCGACGCTGTGTGTGACGCCCAGGCAGACGTGCCCTCAACCTAAAGGTCTCGGGCGCAACTTGCGTTCAAAAACTCGATGGTTCACGG, TTAAACTCAGCGGGTAATCCCGCCTGACCTGGGGTCGCAGGGTGAATGCCATAAATGGCTTTCGAGGGTCGTTTCG…
141	Streptophyta	Magnoliopsida	Boraginales	Boraginaceae	Myosotis	Myosotis spec.	0	0	0	0	0	0	0	0	0	0	0	17	0	0	0	0	0	0	17	TTAAATTCAGCGGGTAGTCCCGCCTGACCTGGGGTCGCGGTCGTAGCACGAGCTCCACTCCACAAATGCGGAGAGAAACACATGCCTTAGGGTCTTTACAGCCGCAAGAGGTTCGGCACACGACAGCACGCGAGTTGTTATCCAACCACCACTTGCCGTGACATCCTAAGCTCCGGACTCAAATTTCGACCAACTGCACCTCACGGAACAGGAGGTCACATTCCACCCCATCCACCTAAGAAGGAGGAGGGGGTGACGCGATGCGTGACGCCCAGGCAGACGTGCCCTTGGCCTAATGGCTTCAGGCGCAACTTGCGTTCAAAGACTCGATGGTTCACGG
142	Streptophyta	Magnoliopsida	Rosales	Rosaceae	Geum	Geum rivale	0	0	0	0	0	0	0	0	0	17	0	0	0	0	0	0	0	0	17	TTAAATTCAGCGGGTAACCCCGCCTGACCTGGGGTCGCGTTGAAAGCACCACAAAAGTGATGCACATGGGTCAACAAGGCCCCGAACGATGCACGCACACAACAGGCAACAGAGGTTTGACAACCACCGATTGTCGTGGCGTTAGTCGCCAAGGACTTAATATTTATGCCAACCGCGTGACCAAGCACACGGGAGGCCATCATCCGTCCCACCCAGCATCCGAGGAGGCTGAGGGGGGCAACGACGTGTGACGCCCAGGCAGACGTGCCCTCGGCCTGATGGCTTCGGGCGCAACTTGCGTTCAAAAACTCGATGGTTCACGG
143	Streptophyta	Liliopsida	Poales	Poaceae	Alopecurus	Alopecurus spec.	0	0	0	0	0	0	0	0	0	16	0	0	0	0	0	0	0	0	16	TTAAACTCAGCGGGTAGTCCCGCCTGACCTGGGGTCGCGGTCGAAGCGTCACGCACTCCGTTTATAGGGTCAATCGAGGCCAACACGTCGGCTACATGCCGGATGCACTGCGGTAAGTAAAGCGAGGTCGCCCACCACGCGCTGTGTCCGACACGATACGCCGGCAGCCGCATCTTCAGCCCACCGCCTCTTGCGTGACGGGGGACCACATGCCGCATCCCACTTCCCGATGAGGGGTGTGGGAGCGTATTTGGCGTGACGCCCAGGCAGGCGTGCCCTCGGCCAAGAGGCCTCAGGCGCAACTTGCGTTCAAAGACTCGATGGTTCGCGG,TTAAACTCAGCGGGTAGTCCCGCCTGACCTGGGGTCGCGATCGAAGCGGCATGCGCTCCGTTTATAG…
144	Streptophyta	Magnoliopsida	Lamiales	Lamiaceae	Glechoma	Glechoma hederacea	0	0	0	0	0	0	0	0	16	0	0	0	0	0	0	0	0	0	16	TTAAACTCAGCGGGTAATCCCGCCTGACCTGGGGTCGCGGTCGAAGGTGCAAAAACACCGTTGGGTCGTTCAGTGATGCCCGTCGGACGACGCAGGAGCGCGACGGCGAATTGATATGTTCAACCACCACTTGTCGCGACACGAGTCGCCGGGGGATCGCATTTGGGCCGACCGCACGCCGAGGCACACGGGGGGCCAATATCCGCCCCACCTCGGCCGCGCTGTGCGCGGGGAGGGGGGGCGACGCGATGCGTGACGCCCAGGCAGACGTGCCCTCGGCCTAGTGGCTTCGGGCGCAACTTGCGTTCAAAGACTCGATGGTTCACGG
145	Streptophyta	Magnoliopsida	Cucurbitales	Cucurbitaceae	Cucumis	Cucumis sativus	0	0	0	16	0	0	0	0	0	0	0	0	0	0	0	0	0	0	16	TTAAACTCAGCGGGTAGTCCCGCCTGACCTGGGGTCGCGTCGAGAGTGTCGTCCCTTTGCGGGGGCGACGTTCGGAGGGTCATGCAGGAGTCCGTGGAGGCGACGTGGAGGCCGAGACGCGTCACCGAGGTTGGATCAACCACCGTAGTGTCGCGACGACGAGCGTCGAGGACTCGAATTTAAGCCATCCGCACGACGGTGCGCACGGTAGGCCAGTGTGTGCCCTCGCCCGCACAACGAGCCCGCACGGTGGGCGGGGGAGTTGTGTGGGTGGGGACAACGATGCGTGACGCCCAGGCAGACGTGCCCTCGGCCAGAAGGCTCCGGGCGCAACTTGCGTTCAAAGACTCGGTGGTTCACGG
146	Streptophyta	Magnoliopsida	Solanales	Solanaceae	Solanum	Solanum nigrum	0	0	0	0	0	0	15	0	0	0	0	0	0	0	0	0	0	0	15	ATAAACTCAGCGGGTAATCCCACCTGACCTGGTGTCATGGTCGGAGCGCCTAAGCGCTAAAAGGGTCTAGGAGTCCAGAGGTGCGATGGGCTGTAGCCGTGACACAAAGAGAGTTGAGTTTCAACCACCACTTGACTCGACGTGCGTCGACGTGGAATCGCATTTAGCCACGATGCCTTGGGGCATGTAGGGTGGGGGTTTGACATGATGCGTGACTCCCAGGCAGATGTGCACTCGGCCTAATGGCTTTGGGTGCAACTTGCGTTCAAGGACTCGATAGTCCACGT
147	Streptophyta	Liliopsida	Poales	Cyperaceae	Carex	Carex hirta	0	0	0	0	0	0	0	0	0	15	0	0	0	0	0	0	0	0	15	TTAAACTCGGCGGGTAGCCCCGCCTGACCTGGGGTATCGGTCCGAAGGCGCCGCGCGGCCGGAGCCGCAGCGGCTTGCTCCTCGTTAGGGGGTCGTACAAGGCCCTGCATCGCTACGGGGCTCGGGGCGGCGTGCGCAGCAGCCCACCACTCGCCGCTCCCGGCCACGTACGACGGCCGCACACTTAGGCCCACCGCGCCTCGCGGTTCGGAGGGCCAATGTCCGCATCTCTGCCGCTAGTCGGGCAGCCGAGCGTGGATGGGCTTCTAACGCCCATGAGGCAGGCGTGCCCTCGGGAGGGTCCCTCGGGCGCAACTTGCGTTCAAAGACTCGATGGTTCACGG
148	Streptophyta	Magnoliopsida	Apiales	Apiaceae	Anthriscus	Anthriscus caucalis	0	0	0	0	0	0	0	0	0	15	0	0	0	0	0	0	0	0	15	TTAAACTCAGCGGGTGATCCCGCCTGACCTGGGGTCACAATCGAAGTGCAAAATGTTTTTTGCACCTAAGGGTCATTGAGCATTATAAGATGACGAACATTAACACGACAAGACAAGAAGGTCTTATTACAACCACCGATGTCGCGACATTCGTCACCATAGACTCAGTTTTGCGCCAGCCGCACAACAAGGCACAGGAGGCTAATTTCCGCCCACAAACCGACCAAATCTATTAAAAGATTAGTTTAGTAAGGGGCGACAAGATGCGTGACACCCAGGCAGACGTGCCCTTAGCCAAATGGCTTCGGGCGCAACTTGCGTTCAAAGACTCAATGGTTCACGG
149	Streptophyta	Magnoliopsida	Cucurbitales	Cucurbitaceae	Cucurbita	Cucurbita spec.	0	0	0	0	0	0	14	0	0	0	0	0	0	0	0	0	0	0	14	TTAAACTCAGCGGGTAGTCCCGCCTGACCTGGGGTCGCGTCGAGAGCATCGTCTTTGGGGACAATGTTCAAAGGGTCGACGTGACATTCCTCCCTCGCCCACCAACAGGAGGCGCGCAAGCTGAGATCGAGACGCGGTACCGAGGTTGAATCAACCACCGTAGCGTCACGACAGCAGATGCCGAGGACTCGATTTTAAGCCATCCGTGCGACGGCGCACACGGGAGGCCAACATGTGCCCCCGCCAGTGCAACAAACCGAAGCGGTTGTCGTATGTGGGGGGCAGCGATGCGTGACGCCCAGGCAGACGTGCCCTCGGCCAGAAGGCTCCGGGCGCAACTTGCGTTCAAAGACTCGGTGGTTCGCGG,TTAAACTCAGCGGGTAGTCCCGCCTGACCTG…
150	Streptophyta	Magnoliopsida	Lamiales	Lamiaceae	Lamium	Lamium spec.	0	0	0	0	0	0	0	0	0	14	0	0	0	0	0	0	0	0	14	TTAAACTCAGCGGGTGATCCCGCCTGACCTGGGGTCGCGGTCGTGGGCACGGAGCGTGTGCTCGCGCCGTTGGGTTCTAGTGATGTCTCCGGACCGACGGCGCATTGGTACGCGACAGCACGCGAGTTGAGGATTCAACCACCACTGGTCGCAACGTGCGTCGACGGCGGATTCGCATTTGGGCCGGCCGCGCGCGCGGGATGCGCGCACGGGGGGCCAATCTCCGCCCCCGCTCGCCCCTAGGGGGGAGTGGGGGCGACGCGATGCGTGACGCCCAGGCAGACGTGCCCTCGGCCTAATGGCTTCGGGCGCAACTTGCGTTCAAAGACTCGATGGTTCACGG
151	Streptophyta	Magnoliopsida	Fabales	Fabaceae	Cytisus	Cytisus scoparius	0	0	0	0	0	0	0	0	0	14	0	0	0	0	0	0	0	0	14	TTAAACTCAGCGGGTAGCCCCGCCTGACCTGAGGTTCCCGTCTTAGGCGGCCAACAGACCCCCATGGGTCACAGAGTCGCAAATCTGGTGGGGGTGACACGCACGATCGGTCTCGAGCTTTAACTCAGCCACCATCCATCACGGCGCCCTCCACCACGGACTCAGTTTTCAACCAACCGTGAGACACTGCTCGCGGGAAGCCAACATTCGCCCCACTCGGTGCCTAGCACATGGCCAAGGCATTGGGGCAACGATGTGCAACACCCAGGCAGGCGTGCCCTCAGCCTAATGGCTTCGGGCGCAACTTGCGTTCAAAGACTCGATGGTTCACGG
152	Streptophyta	Liliopsida	Poales	Poaceae	Molinia	Molinia caerulea	0	0	0	0	0	0	13	0	0	0	0	0	0	0	0	0	0	0	13	TTAAACTCAGCGGGTAGTCCCGCCTGACCTGGGGTCGCGGTCCGAGCGCCGAGCGCTTGCGGTCGGTTGGGTCCTTAGGGCCGCTGCGCCGGCTGCGTGCCGGGGCGCTGCACCGAGAACAACTCGTGTCGCCCACCAAGTGCTGTGCCCGGCACGGTACGCCGGCAGCCCCAACTTCGGCCCACCGCGCCCTGCGGCACGGGGGGCCAAACGCCGCGTCCCTCCGCCCACGGATGGGGGTTTGGGGAGCGTCTTTTGGCGTGACGCCCAGGCAGGCGTGCCCTCGGCCAGAAGGCCTCGGGCGCAACTTGCGTTCAAAAACTCGATGGTTCGCGG,TTAAACTCAGCGGGTAGTCCCGCCTGACCTGGGGTCGCGTCGAGAGCATCGTCTTTGGGGAC…
153	Streptophyta	Magnoliopsida	Asterales	Asteraceae	Cicerbita	Cicerbita muralis	0	0	0	0	0	0	0	0	0	0	0	13	0	0	0	0	0	0	13	TTAAACTCAGCGGGTAGTCCCGCCTGACCTGGGGTCGCGGTCGAAGCATCATCCATAGACGATACAATGGGGTCTTTAATGAGGTCATCCCTTACAGCCCACGACACACAACACAAGACGAGGGTCTGTTCAACCACCACTAGTCGTGTGTCCGCCGAAGGGGACTCCTGTTTAGGCCAACCGCAACAAGCACGGGAGGCCATTATCCGCCCCCAACACCATTAATACCCGTCAAGGAAGTATGGTGGGGAGCGACGCGATGCGTGACGCCCAGGCAGGCGTGCCCTCAACCGGATGGCTTCGGGCGCAACTTGCGTTCAAAAACTCGATGGTTCACGG
154	Streptophyta	Magnoliopsida	Apiales	Apiaceae	Peucedanum	Peucedanum palustre	0	0	0	0	0	0	0	0	0	0	0	0	0	0	12	0	0	0	12	TTAAACTCAGCGGGTAGTCCCGCCTGACCTGGGGTCACAGTTGAAGCGCACAGAGTGTGTGCTGCCTAAGGGTCCTCGAGCTCGCTAAGATGACGAGGATTCGCACGACAAAACAAGAGGGTCTTTTACAACCACCGATGTCGCGACATCCGTCGCCGGAGACTCATTTTTCCGCCAACCGCACGACTAGGTACGGGAGGCCAGTTTCCGCCCCAAACCGGCACAACTTCTCAGGTGTGAGTGGTTTGGGGGCAAGACGATGCGTGACACCCAGGCAGACGTGCCCTCAGCCTAGTGGCTTCGGGCGCAACTTGCGTTCAAAGACTCGATGGTTCACGG
155	Streptophyta	Magnoliopsida	Solanales	Convolvulaceae	Convolvulus	Convolvulus arvensis	0	0	0	0	0	0	0	0	0	12	0	0	0	0	0	0	0	0	12	TTAAACTCAGCGGGTAGTCCCGCCTGACCTGGGGTCGCGGTCGAAGAGCTACTCAAGTAGAGAGGCTCCAAAAGGGTCATTAGTCCCACAGACAACGGGGGCACGGCGCGACGATATGCACGCTAGGTACGACCACCAATCGCCATGACATCCGCCGCCAAGGACTCACATTTGGGCCAACCGCACCCCGGTGAGGAGCACGGGAGGCCATCTTCCGCTCCCCACAACTCGACACAAGGTCGAGGAGGGGGGCGACGCGATGCGTGACGCCCAGGCAGACGTGCCCTCGGCCTGACGGCTTTAGGCGCAACTTGCGTTCAAAAACTCGATGGTTCACGG
156	Streptophyta	Magnoliopsida	Caryophyllales	Polygonaceae	Rumex	Rumex acetosa	0	0	0	0	0	0	0	0	0	11	0	0	0	0	0	0	0	0	11	TTAAACTCAGCGGGTAGTCCCGCCTGATCTGGGGTCGCAACGGCGGACCCGAGGGTCCGCGTGAGTGTTTCCTAGACTTTCCGTTGGCCGCAGAGGGCGCGACGCGATGCCATGTTTACGCCACCAATCGTCGCGCCGATTCTATTCGGCCGCGGGGTCTGCTTTTAGGCCGACCGCGCGCGGAGCGCACGGGGGGCCAATCTCCGCCCCTCCCGCTGGGAGTGGGGCGACGCGGTGCGTGACGCCCAGACAAACGTGCCCTCGGCCAGAAGGCTTCGGGCGCAACTTGCGTTCAAAGACTCGATGGTTCACGG, TTAAACTCAGCGGGTAGTCCCGCCTGATCTGGGGTCGCAACGGCGGACCCGAGGGTCCGCGTGAGTGTTTCCTAGACTTTCCG…
157	Streptophyta	Magnoliopsida	Brassicales	Brassicaceae	Alliaria	Alliaria petiolata	0	0	0	0	0	0	0	0	11	0	0	0	0	0	0	0	0	0	11	TTAAACTCAGCGGGTGATCCCGCCTGACCTGGGGTCGCATTGAGGACTTTGGGTCATCAAGAGCTTCCGGACAAGAGCGACCGACAAAATCAAGAGGCTTGAATTCACCACCGCATGTCGAGACGCTCCTGGCGTCCTTAGCTCGGATTTTGGCCAACCGCTTTCGGTACAACACGGGAGACCAGCTTCCGTCCCATATCCTCATGAGGATTGGGGGACGACGATTTGTGACACCCAGGCAGACGTGCCCTCGGCCAGAAGGCTTGGGGCGCAACTTGCGTTCAAAGACTCGATGGTTCACGG,TTAAACTCAGCGGGTGATCCCGCCTGACCTGGGGTCGCATTGAGGACTTTGGGTCATCAAAAGCTTCCGGACAAGAGCGACCGACAAAATCAAGA…
158	Streptophyta	Magnoliopsida	Asterales	Asteraceae	Tripleurospermum	Tripleurospermum inodorum	0	0	0	0	0	0	0	0	0	0	0	0	0	0	0	0	0	11	11	TTAAACTCAGCGGGTAGTCCCGCCTGACCTGGGGTCGCGGTCGAAGCATCATCCAAAGACAACACATTGGGTATTTAGAGAGTTTTTCCTTACGACTAACACAGAACAAAGAACGAGGGTTTTTACGACCACCACTAGTTCATGCGTCCATCGAAGGGACTCTTATTTTGGCCAACCACACCATGAGCACGGGAAACCAATATCCGTCCCCAACAAATATTTGTTGGAGGCGATGCGATGCGTGACGCCCAGGCAGACGTGCCCTCGGCCAAAAGGCTTCGGGCGCAACTTGCGTTCAAAAACTCGATGGTTCACGG
159	Streptophyta	Magnoliopsida	Caryophyllales	Caryophyllaceae	Spergularia	Spergularia rubra	0	0	0	0	0	0	0	0	0	0	0	11	0	0	0	0	0	0	11	TTAAATTCAGCGGGTAGCCCCGCCTGACCTGGGGTCGCAACGGTTTTGAGCCACAGCCCGCACAAGGCGAGGTGGTGCGTCAAAAGGGTCCTTCGAGTACCGGTGACAAGGGGCCGCGCGACTGGTTTACTTAGGCCTAGGCCCTATTTCCACCTTACGCCGCGACAGCTCGATGCCGTGGTCTCCGATTTTAGGCCAGCCGCGCCCGGTGAGGCACGGGAAGCCATCATCCTCCTCCTTCCCACGCGAGGTGGGTGTGGGGGAGACGCGATGCGTGACGCCCAGGCAGACGTGCCCTAAGCCCGAGGGCTTCGGGCGCAACTTGCGTTCAAAGACTCGATGATTCACGG
160	Streptophyta	Magnoliopsida	Caryophyllales	Polygonaceae	Polygonum	Polygonum aviculare	0	0	0	0	0	0	0	0	0	0	0	0	0	0	0	0	0	11	11	TTAAACTCAGCGGGTAGTCCCGCCTGATCTGGGGTCGCAACGGTGGTTTCACTGAGGGTCGATCGTGGCCTCCGAGGGCCGCTCGGGGCGCGACGGGATGCGTAGGGTCTACTCCACCGATCGTCGCGCCGTCCAGCGGCCGCGGGGTCTGCGTTTGGGCCGGCCGCGCGCCCTGGGGCACACGGGGGGCCAGTCTCCGCCCCGTTCCCCCCGGAGGGGGAGGGGGCGACGCGGTGCGTGACGCCCAGACAGACGTGCCCTGGCCACGAGGGCTTCGGGCGCAACTTGCGTTCAAAGACTCGATGGTTCACGG
161	Streptophyta	Liliopsida	Asparagales	Hyacinthaceae	Ornithogalum	Ornithogalum spec.	0	0	0	0	0	0	0	0	0	11	0	0	0	0	0	0	0	0	11	TTAAACTCAGCGGGTGTCCCCGCCTGACCTGGGGTCGTGTTTCCGAGGGAGCCTGTCGGCCCCCGCCGGCGTGGGTTCCTTACGTGCGCCGCTTGGGTCGATGGTCCGCGGCGCTCAGCGCCGTGCGTTTGCGTCCACCACTCGCCGCGTCCGACCCGAGCGACGGCCCGCACTTCAGCCAGCCGCGCCGCGAGGCACGGAGGGCCAATCTCCGCTTCCGCACCCGCCGGGGAGGCGGCGCGCGGAGCGACGTGAGGCGTGACGCCCAGGCAGGCGTGCCCTCGGCCGGATAGCCTCGGGCGCAACTTGCGTTCAAAGACTCGATGGTTCGCGG
162	Streptophyta	Magnoliopsida	Asterales	Asteraceae	Crepis	Crepis tectorium	0	0	0	0	0	0	0	0	0	0	0	11	0	0	0	0	0	0	11	TTAAACTCAGCGGGTAGTCCCGCCTGACCTGGGGTCGCGGTCGAAGCATCGTCCTAAGGTAGACGATACAATGGGGTCTTTGATGAGGGTTACCCTAACAGCTCACGACACACGGCATAATACAAGGGTCAATACAACCACCACTAGCCGTGTGTCCACCGAAGGGGACTCATATTTAGGCCAACCGCACTACAAGCACGGGAGGCCAATCTCCGCCCCAAACACCAAAACAACCTGTTAAGAGGAGTATGGTGGGGGAGCGACGCGATGCGTGACGCCCAGGCAGGCGTGCCCTCAACCGGATGGCTTCGGGCGCAACTTGCGTTCAAAAACTCGATGGTTCACGG
163	Streptophyta	Magnoliopsida	Asterales	Asteraceae	Carduus	Carduus spec.	0	0	0	0	0	0	0	0	0	0	0	0	0	0	11	0	0	0	11	TTAAACTCAGCGGGTAGTCCCGCCTGACCTGGGGTCGCGGTCGAAGCATCGTCGCGAGACGACACGTTAGGGTCTATGTAGAGCGCTTCCCTTGCGGCTAACGACACACGGCTCGATACGAAGGCTTTTTCAACCACCACTAGCCGTGCGTCCGTCGAAGGGGACTCCTTTTTAGGCCAACCGCGCCAACGGCACGGGAGACCATTCTCCGCCCCAGACAAACACATCCCCCATATGGAGGCGTGGTCTGGGGCGACGCGATGCGTGACGCCCAGGCAGACGTGCCCTCGGCCGAATGGCTTCGGGCGCAACTTGCGTTCAAAAACTCGATGGTTCACGG
							17	3013	157	563	41872	32051	7137	13971	12911	31200	2864	26811	69	2	723	21	465	8503	182350

## Sheet: Malaisefalle_Melbgarten
Nr.	Phylum	Class	Order	Family	Genus	Species	NC_1	NC_2	Iso-Blank_1	Iso-Blank_2	PC_1	PC_2	Melb_B01	Melb_B02	Melb_B03	Melb_B04	Melb_B05	Melb_B06	Melb_B07	Melb_B08	Number	Sequence
1	Streptophyta	Magnoliopsida	Fabales	Fabaceae	Sophora	Sophora tetraptera	0	0	0	0	23776	18235	0	0	241	0	0	0	0	0	42252	TTAAACTCAGCGGGTAGCCCCGCCTGACCTGAGGTCCCGTCTTGGGCAGCCAACGGCCGCTCATGGGTCAAAGAGTCCCAAATCCGGTATGGGTGACACACACGATCGGTCTCGAGCTTTTACTCAACCACCATCCATCGCGGCGCACTCCACCACGGACTCAATTTTCAGCCAACCGTGAGGCGTCGCTCACGGGAAGCCAACATTCACCCCTTTACTATGCCTAGCAACAGGGCTGAGGCATTGAGGCAACGATGTGCGACACCCAGGCAGGCGTGCCCTCGGCCTAATGGCTTCGGGCGCAACTTGCGTTCAAAAACTCGATGGTTCACGG, TTAAACTCAGCGGGTAGCCCCGCCTGACCTGAGGTCCCGTCTTGGGCAGCCAACGGCCGCTCA…
2	Streptophyta	Magnoliopsida	Lamiales	Lamiaceae	Clerodendrum	Clerodendrum thomsoniae	0	0	0	0	13775	10853	0	0	163	0	0	0	0	0	24791	TTAAACTCAGCGGGTAATCCCGCCTGACCTGGGGTCGCGGTCGGAGGCGCAATGCGTGAATGCGCCGCTGGGTCTGTAGTGACTCCCGATCGGACGACGTCTTGTGGCACGACAGCACGCGAGTTGATACTTCAACCACCACTGGTCGTGACGTTCGCCGCCGAGGGATCGCATTTGGACCGGCCGCGCACGAATGATGCACGGGAGGCCAATATCCACCCCCATCAACAGCGCTGTGCGCGGACGGAGGCGACGTGATGCGTGACGCCCAGGCAGACGTGCCCTCGGCCTAATGGCTTCGGGCGCAACTTGCGTTCAAAGACTCGATGGTTCACGG,TTAAACTCAGCGGGTAATCCCGCCTGACCTGGGGTCGCGGTCGGGGGCGCAATGCGTGAAT…
3	Streptophyta	Magnoliopsida	Fabales	Fabaceae	Vicia	Vicia sepium	0	0	0	266	0	0	16	26	1067	8423	5702	557	52	250	16359	TTAAATTCAGCGGGTAGCCCCGCCTGACCTGAGGTCTCATCACGAGCGTTTAGAAACGCATATGGGTAAAAGAGGCCATATTTAATAGAGCAGCACATGATTGGTCTCGTGGATCACACAACCACCATCTATCATGGCACACCCTACCAAGGTCTCAATTTTCAACCAACCATGACCAAAAAGAGTTCACGGGAGGCCAACGTCCACCCTGCACAATAATCAAAGGGAAATTGGCAGGAGGCTTCGATATGTGACACCCAGGCAGACGTGCCCTCAACCTAATGGCATCGGGCGCAACTTGCGTTCAAAGACTCGATGGTTCACGG, TTAAATTCAGCGGGTAGCCCCGCCTGACCTGAGGTCTCATCACGAGCGTTTAGAAACGCATATGGGTAAAA…
4	Streptophyta	Liliopsida	Asparagales	Amaryllidaceae	Allium	Allium ursinum	0	0	0	0	0	0	0	0	13185	23	0	0	0	0	13208	TTAAACTCAGCGGGTGCCCCCACCTGACCTGAGGTCATGGTCCGAGCCTGCAAAATGTGCAAACATCGTCATCGGTTTTACTTCTTGTAAGTCGTGGCTAGGGGTCTTATGCACAACTGGAGGCTTGATGCGCACAATCTATCCACCTTTCGTCGCATGCAAAACATAGCAACGACCATCACTCAAACCCGCCGCACAACGAAAGCACAAAGGGTCAATATCCACATCTACACACACCAATACGCACGTAATGGTTTACACGTGTTTGGAGTGACAAAGGCGTGACGCCCAAGCAGACGTGCCCTTGACCTGATGGTCTCGGGCGCAACTTGCGTTCAAAGACTCGATGGTTCACGG, TTAAACTCAGCGGGTGCCCCCGCCTGACCTGAGGTCATGG…
5	Streptophyta	Magnoliopsida	Rosales	Urticaceae	Urtica	Urtica dioica	17	2398	9	9	5	6	5	6	9	4	301	8486	99	5	11359	TTAAATTCAGCGGGTAGCCCCGCCTGACCTGGGGTCGCGTTGTAAGCTCCGCTCTTCACAAAGCGAGGCGTCGGGTTTACTAGTGTGACATCCTTCGCGGCACGTGAGCGCGCGGCGGGGTAACGAAAGGGATCGATGACCACCGAATGCCGCGCGCACCGCGGCTAGGGATTCATTTTTAGGCCAACCGCGGGACAAAGCCGACGGGAAGCCACTTTACGCCCCCCACGCGCCTCGCCAATCCTCCGTGGAGGACTGAGGGGGTTTGGGGGGCAACGGTGCGTGACGCCCAGGCAGACGTGCCCTCGGCCTAAAGGCTTCGGGCGCAACTTGCGTTCAAAAACTCGATGGTTCACGG, TTAAATTCAGCGGGTAGCCCCGCCTGACCTGGGGTCGCG…
6	Streptophyta	Magnoliopsida	Malpighiales	Euphorbiaceae	Euphorbia	Euphorbia mollis	0	0	0	0	3621	2446	0	0	51	0	0	0	0	0	6118	TTAAACTCAGCGGGTAGTCCCGCCTGACCTGGGGTCGCAATGCAAGCGTCCCTTAAGATACGCATCGGGGTCTCGTAGATCCAAATGGGCTTATGAGCACACACGACTTCCTCCGAGGGTCTTACAACCACCGATGCCGTGGCGTCATCACCAAGGACCATGCATTTGGGCCAACCACGAGCGATGTGCGCACGGGAGGCCAGCATCCGCCCCATACAGCCCTTCCAATGGGAGGGAGTTGGAGCGACATTTGAGTGACACCCAGGCAGACGTGCCCTCAGCCGGAAGGCTTCGGGCGCAACTTGCGTTCAAAGACTCGATGGTTCGCGG,TTAAACTCAGCGGGTAGTCCCGCCTGACCTGGGGTCGCAATGCAAGCGTTCCTTTAGGTACGCATCGG…
7	Streptophyta	Magnoliopsida	Fagales	Fagaceae	Castanea	Castanea crenata	0	0	0	0	0	0	0	0	0	0	0	447	534	2753	3734	TTAAACTCAGCGGGTAGTCCCGCCTGACCTGGGGTCGCGTTGGGAGCGCCGCCGAGGCGACGCGTCAGGGTCTCGAGAGCGCGTTCGGGCGACGGGGCGCGCACGACGGGGAACGAGGGTCGAAAAACCACCGATTGTCGTGGCGCTCGTCGCCGAGGACTCGCTTTTGGGCTAACCGCGCGCGCGGGCACGCACGGGAGGCCAACTTCCGCCCCGCCCCGAACCGGAGTTGGGGGGGGCAACGATGCGTGACACCCAGGCAGACGTGCCCTCGGCCGAATGGCTTCGGGCGCAACTTGCGTTCAAAAACTCGATGATTCGCGG,TTAAACTCAGCGGGTAGTCCCGCCTGACCTGGGGTCGCGTTGGGAGCGCCGCCGAGGCGACGCGTTAAGGTCTC…
8	Streptophyta	Magnoliopsida	Ranunculales	Ranunculaceae	Ficaria	Ficaria verna	0	0	4	0	0	0	2689	291	0	0	0	0	0	0	2984	TTAAACTCAGCGGGTAATCCCGCCTGACCTGGGGTCGCAGGGTGAAGGCCGCGAACGGCTTTCGAGGGTCGTTTTGGTCCAACATGCAACGAGGAACGCGTCATTTCGTCTTTGGAGGATGAGTTACAACCACCGCTGACCGCGACACTCGCTGCCGGGGACCAACATTTGTGCCGACCGTGTCCAAAGAACTCGGGGGGCCAATCTCCGCTCTCCACCAACTGGGTTGGTGGGGAGCGACGCTGTGTGTGACGCCCAGGCAGACGTGCCCTCGACCTAAAGGTCTCGGGCGCAACTTGCGTTCAAAAACTCGATGGTTCACGG,TTAAACTCAGCGGGTAATCCCGCCTGACCTGGGGTCGCAGGGTGAAGGCCGCGAACGGCTTCCGAGGGTCGTTT…
9	Streptophyta	Liliopsida	Poales	Poaceae	Dactylis	Dactylis glomerata	0	165	0	0	0	0	0	0	0	9	2725	8	0	0	2907	TTAAATTCAGCGGGTGGTCCCGTCTGACCTGGGGTCGCGGTCAAAGCGTCCTACGCTCCGTTACTAGGGTCTATTGAGGCAATCATGTCGGCCAAGTGTCGGATGCACTGCGTTTAGTATAGCGAGATCGCCTACCACGCGCTGTGTCCGGCAAGTTAAGCCGGCAGCCGGAACTTCGGCCCACCGCCCCTTGCGAGACGGGGAGCCACATGCCGCGTCCCGCCCCAGAGTTTTGGGGTGGAAGCGTGTTTTACGTGACGCCCAGGCAGGCGTGCCCTCGGCCAAGTGGCCTCGGGCGCAACTTGCGTTCAAAGACTCGATGGTTCGCGG,TTAAATTCAGCGGGTGGTCCCGTCTGACCTGGGGTCGCGGTCAAAGCGTCCTACGCTCCGTTACTAGG…
10	Streptophyta	Magnoliopsida	Dipsacales	Adoxaceae	Sambucus	Sambucus nigra	0	325	0	0	0	0	0	0	7	0	2119	16	0	0	2467	TTAAACTCAGCGGGTAATCCCGCCTGACCTGGGGTCGCGATCGAAGCGACGTCAGAGACGACGCGTCAGGGTCAACTCGATGCCCGCGACAACGAATTGGTGCACGACAGGATAAGAAGGCTTTTCAACCACCACTTGTCGTGACGTCCGTTTCCGAGGACTCGCTTTTGGGCCAACCGCGCTCGAGAGCACGGGAGACCAATATCCGCCCGACTACCAACGTCCCCAGGAATGGGAAAAATTTGGAAGGGGGGCGACGGCAATGTGTGACGCCCAGGCAGACGTGCCCTCGGCCTAATGGCTTCGGGCGCAACTTGCGTTCAAAAACTCGATGGTTCACGG, TTAAACTCAGCGGGTAATCCCGCCTGACCTGGGGTCGCGATCGAAGCGACGTCAG…
11	Streptophyta	Magnoliopsida	Boraginales	Boraginaceae	Pulmonaria	Pulmonaria spec.	0	0	0	0	0	0	1668	204	248	3	0	0	0	0	2123	TTAAATTCAGCGGGTAATCCCGCCTGACCTGGGGTCGCGGTCGTAGCACGAGTTTCCCACCCGAAAAGGAGGGCAACAAGCACAACTTAGGGTCATGAGAGTCGCGAATGCTTGGCCCACGACATGACGAGAGTTGTCTTCCAACCACCACTTGTCGTGAAGTCCTAAGCTCCGGACTAAAATTTCGACCAACTGCAACACTAGGAACAGGAAGTCACATTCCACCCACCCACCAGAATCGGGGATGTGGTGACGCGATGCGTGACGCCCAGGCAGACGTGCCTTTGGCCTAATGGCCTCAGGCGCAACTTGCGTTCAAAGACTCGATGGTTCACGG
12	Streptophyta	Magnoliopsida	Asterales	Asteraceae	Crepis	Crepis capillaris	0	0	0	0	0	0	0	0	0	0	0	0	847	1188	2035	TTAAACTCAGCGGGTAGTCCCGCCTGACCTGGGGTCGCGGTCGAAGCACCGTCCTGAGAAGAACGATACACTGGGGTCTTTGATGAGGGAACCCTAGCAGCTCACAACACACGGCAAAATACGAGGGTCAATACAACCACCACTAGCCGTGTATCCACTGAAGGGGACTCTTATTTAGGCCAACCGCACTACAAGCACGGGAGGCCAATCTCCGCCCCCAAACACCAACACAGCCCGTTAGGAGAAGTGTGGTGGGGGGCGACGCGATGCGTGACGCCCAGGCAGGCGTGCCCTCAACCGGATGGCTTCGGGCGCAACTTGCGTTCAAAAACTCGATGGTTCACGG,TTAAACTCAGCGGGTAGTCCCGCCTGACCTGGGGTCGCGGTCGAAGCACCGT…
13	Streptophyta	Liliopsida	Poales	Poaceae	Poa	Poa trivialis	0	35	0	0	0	0	0	0	0	9	1781	0	0	0	1825	TTAAATTCAGCGGGTAGTCCCGCCTGACCTGGGGTCGCGGTCGGAGCGTCATGCGCCCCGTTCATAGGGTCCTTAAGGCCATCACGTCGGCTACGGTCCGGACGCACTGCGATAAGTAAAGCGAGTTCGCCCACCACGCGCTGTGTCCGGAACGATACGCCGGCAGCCACATCTTTGGCCCACCGACTCTTACGAGGCGGGGGGCCACATGCCGCATCCCACAACCCGATGAGGGGTGGGAGCGTGTTTGGCGTGACGCCCAGGCAGGCGTGCCCTTGGCCAAGAGGCCTCGGGCGCAACTTGCGTTCAAAGACTCGATGGTTCGCGG,TTAAATTCAGCGGGTAGTCCCGCCTGACCTGGGGTCGCGGTCGGAGCGTCATGCGCCCCGTTCATAGGGT…
14	Streptophyta	Magnoliopsida	Fabales	Fabaceae	Trifolium	Trifolium repens	0	0	36	0	0	0	0	0	0	0	17	75	113	1461	1702	TTAAATTCAGCGGGTAGCCCCGCCTGACCTGAGGTCTCATCACGAGCGTTTCGAAACGCATGTGGGTAAAAGAGGCCTAAATTCAATAGAGCAGCACATGACTTACTTGGTCTCGTGCGTAACACAGCCACCACCTATCATGGCACACCCTACCAAGGTCTCGATTTTCAACCAACCATGAGGCAATAAAGCTCACGGGAGGCCAACATTCGCCCTGCACAATACCCCTATCAATATAGGAAATTGGCGAGAGGCTTCGATATGTGACGCCCAGGCAGACGTGCCCTCAACCTAATGGCATCGGGCGCAACTTGCGTTCAAAGACTCGATGGTTCACGG, TTAAATTCAGCGGGTAGCCCCGCCTGACCTGAGGTCTCATCACGAGCGTTTCGAAACG…
15	Streptophyta	Liliopsida	Poales	Poaceae	Arrhenatherum	Arrhenatherum spec.	0	39	0	0	0	0	0	0	0	17	1553	0	0	0	1609	TTAAATTCAGCGGGTAGTCCCGCCTGACCTGGGGTCGCGGTCGGAGCGTCATGCGCACCGTTCAAAGGGTCTTTAGAGGCCATTACGTCAGCTACGCCTCGGAGGCACTGCGGTAAGTAAAGCGAGGTCGCCCACCACGCGCTGTGTCCGACACGATACGCCGGCAGCCATATCTTCGGCCCACCGCCCCTTGCGTGACGGGAGGCCACATGCCGCATCCTACTCCCAATGATGGGGGTTGGAGCGTGTTTAGCGTGACGCCCAGGCAGGCGTGCCCTCGACCGAATGGTCTCGGGCGCAACTTGCGTTCAAAGACTCGATGGTTCGCGG,TTAAATTCAGCGGGTAGTCCCGCCTGACCTGGGGTCGCGGTCGGAGCGTCATGCGCACCGTTCAAAGG…
16	Streptophyta	Magnoliopsida	Ranunculales	Ranunculaceae	Ranunculus	Ranunculus spec.	0	0	0	0	0	0	0	0	179	64	950	25	31	355	1604	TTAAACTCAGCGGGTAATCCCGCCTGACCTGGGGTCGCAGGGTGAATGCCGTAAATGGCTTTCAAGGGTCGTTTCGATCCACATGCAACGAGGAACGCGTCATTTTGTCTTTGGAGGAAAATACAACCACCGCTGACCGCGACACTCGCTGCCGGGGACCAATATTTGTGCCGACCATGCCCAAAGGACTCGGGGGGCCAATATCCGCTCCCTACCAACTAGGTTGGTGTAGAGCGACGCTGTGTGTGACGCCCAGGCAGACGTGCCCTCAACCTAAAGGTCTCGGGCGCAACTTGCGTTCAAAAACTCGATGGTTCACGG, TTAAACTCAGCGGGTAATCCCGCCTGACCTGGGGTCGCAGGGTGAATGCCATAAATGGCTTTCGAGGGTCGTTTCG…
17	Streptophyta	Magnoliopsida	Apiales	Apiaceae	Heracleum	Heracleum spec.	0	0	0	0	0	0	0	0	0	0	0	0	13	1555	1568	TTAAACTCAGCGGGTAGTCCCGCCTGACCTGGGGTCACAGTCGAAGCGCACACAATGTGTGCCGCCTAAGGGTCCTGGAGCTCGTTAAGATGACCCGGATTCGCCCGACAAGACAAGAGGGTCTTTTACAACCACCAATGTCACGACGTCCATAGCCAGAGACTCATTTTTTTGCCAACCATGCGAGAAGGCATGGGAGGCCAATTTCCGCCCTCAAACCAACACAGCTCCTCAAGGAGTGTGTGGTTTTGGGCAAGTGAATGCGTGACACCCAGGCAGACGTGCCCTTAGCCTAATGGCTTCGGGCGCAACTTGCGTTCAAAGACTCGATGGTTCACGG
18	Streptophyta	Magnoliopsida	Fagales	Fagaceae	Castanea	Castanea sativa	0	0	0	0	0	0	0	0	0	0	0	664	824	0	1488	TTAAACTCAGCGGGTAGTCCCGCCTGACCTGGGGTCGCGTTGGGAGCGCCGCCGAGGCGACGCGTCAGGGTCTCGAGAGCGCGTTCGGGCGACGGGGCGCGCACGACGGGGAACGAGGGTCGAAGAACCACCGATTGTCGTGGCGCTCGTCGCCGAGGACTCGCTTTTGGGCTAACCGCGCGCGCGGGCGCGCACGGGAGGCCAACTTCCGCCCCGCCCCGAACCGGAGTTGAGGGGGGGGCAACGATGCGTGACACCCAGGCAGACGTGCCCTCGGCCGAATGGCTTCGGGCGCAACTTGCGTTCAAAAACTCGATGATTCGCGG
19	Streptophyta	Liliopsida	Poales	Poaceae	Arrhenatherum	Arrhenatherum elatius	0	0	0	0	0	0	0	0	0	0	1032	0	0	0	1032	TTAAATTCAGCGGGTAGTCCCGCCTGACCTGGGGTCGCGGTCGGAGCGTCATGCGCACCGTTCAAAGGGTCTTTAGAGGCCATTACGTCAGCTACGCCTCGGAGGCACTGCGGTAAGTAAAGCGAGGTCGCCCACCACGCGCTGTGTCCGACACGATACGCCGGCAGCCATATCTTCGGCCCACCGCCCCTTGCGTGACGGGAGGCCACATGCCGCATCCTACTCCCAATGATGGGGTTTGGAGCGTGTTTAGCGTGACGCCCAGGCAGGCGTGCCCTCGACCGAATGGTCTCGGGCGCAACTTGCGTTCAAAGACTCGATGGTTCGCGG,TTAAATTCAGCGGGTAGTCCCGCCTGACCTGGGGTCGCGGTCGGAGCGTCATGTGCACCGTTCAAAGG…
20	Streptophyta	Magnoliopsida	Caryophyllales	Polygonaceae	Rumex	Rumex acetosa	0	0	0	0	0	0	0	0	0	60	937	0	0	0	997	TTAAACTCAGCGGGTAGTCCCGCCTGATCTGGGGTCGCAACGGCGGACCCGAGGGTCCGCGTGAGTGTTTCCTAGACTTTCCGTTGGCCGCAGAGGGCGCGACGCGATGCCATGTTTACGCCACCAATCGTCGCGCCGATTCTATTCGGCCGCGGGGTCTGCTTTTAGGCCGACCGCGCGCGGAGCGCACGGGGGGCCAATCTCCGCCCCTCCCGCTGGGAGTGGGGCGACGCGGTGCGTGACGCCCAGACAAACGTGCCCTCGGCCAGAAGGCTTCGGGCGCAACTTGCGTTCAAAGACTCGATGGTTCACGG, TTAAACTCAGCGGGTAGTCCCGCCTGATCTGGGGTCGCAACGGCGGACCCGAGGGTCCGCGTGAGTGTTTCCTAGACTTTCCG…
21	Streptophyta	Magnoliopsida	Asterales	Asteraceae	Bellis	Bellis perennis	0	0	0	0	0	0	98	21	51	14	424	47	120	107	882	TTAAACTCAGCGGGTAGTCCCGCCTGACCTGGGGTCGCGGTCGAAGCGTCATCAAATGATAACACATTGGGTTTTTAAAGATGCACCTTTCATCCAGACACACGACACGATTCCGGTTTTGTCAACCACCACAAGTCGTGTGCCCGTCAAATGGGACTCTTATTTTGGCCAACCGCTCAGTGATGAACGGGAGACCAGTATCCGCCCCCATCAAAGCATCACAAGGATGGCATGATGGGGGCGACGCGATGCGTGACGCCCAGGCAGACGTGCCCTCAACCGAATGGCTTCGGGCGCAACTTGCGTTCAAAAACTCGATGGTTCACGG,TTAAACTCAGCGGGTAGTCCCGCCTGACCTGGGGTCGCGGTCGAAGCGTCATCAAATGATAACACATTGG…
22	Streptophyta	Magnoliopsida	Lamiales	Lamiaceae	Stachys	Stachys sylvatica	0	0	0	0	0	0	0	0	0	0	335	408	29	80	852	TTAAACTCAGCGGGTGATCCCGCCTGACCTGGGGTCGCGGTCGTGGGCGCGATTCGCGATCGCTCCGTTGGGTCCTTTCGGTCGTCTCCGGACCGACGGCGCATTGGCGCGCGACAGCACGCGAGTTGAGTGTTCAACCACCACTGGTCGCGACGTGCGTCGACGGCGGATTCGGGTTTGGGCCGGCCGCGCGCATCGCTGCGCACGGGGGGCCAATCTCCGCCCCCGCCGCCCCCCGACGAGGGGGGGAGGAGGGGGCGACGCGATGCGTGACGCCCAGGCAGGCGTGCCCTCGGCCTAATGGCTTCGGGCGCAACTTGCGTTCAAAGACTCGATGGTTCACGG, TTAAACTCAGCGGGTGATCCCGCCTGACCTGGGGTCGCGGTCGTGGGCGCGA…
23	Streptophyta	Liliopsida	Alismatales	Araceae	Spathiphyllum	Spathiphyllum spec.	0	0	0	0	452	356	0	0	0	0	0	0	0	0	808	TTAAACTCAGCGGGTGGCCCCGGCTGACCTGGGGTCGCAGTCGAAGCGACGCACACGCGCCTACTCGCGGTTGGGTTCGTCGTTCACTAGTTCGTTCCTCTTTCGCACACGCACAAGCGAGCACGACGACGATGAGTCGAGTAGAATCCACCACTCGTCGTGACCCGCCTTACCGCGACGGACAAGAGGGCCCAGCTCTTCAGCCCGCCATGCACAAGCACGGTAGGCCACTCTTCGCGTCCGACAACCCTAGAGCCGTCAGCGCCAAGCCGACGAGCAAGGGGTGGGGGAGCAACATGGGGCGTGACGCCCAGGCAGGCGTGCCCTCAGCCTAGTGGCCTCAGGCGCAACTTGCGTTCAAAGATTCGATGGCTCGCGG,TTAAACTCAGCGGGTGGCC…
24	Streptophyta	Magnoliopsida	Ranunculales	Ranunculaceae	Ranunculus	Ranunculus repens	0	0	0	0	0	0	0	5	99	46	457	0	22	59	688	TTAAACTCAGCGGGTAATCCCGCCTGACCTGGGGTCGCAGGGTGAATGCCGTAAATGGCGTTCAAGGGTCGTTTCGATCCACATGCAACGAGGAACGCGTCATTTTGTCTTTGGAGGAAAATACAACCACCGCTGACCGCGACACTCGCTGCCGGGGACCAATATTTGTGCCGACCGTGCCCAAAGGACTCGGGGGGCCAATATCCGCTCCCTACCAACTAGGTTGGTGTAGAGCGACGCTGTGTGTGACGCCCAGGCAGACGTGCCCTCAACCTAAAGGTCTCGGGCGCAACTTGCGTTCAAAAACTCGATGGTTCACGG
25	Streptophyta	Magnoliopsida	Boraginales	Boraginaceae	Myosotis	Myosotis stenophylla	0	0	0	0	0	0	0	465	194	4	0	0	0	0	663	TTAAATTCAGCGGGTAGTCCCGCCTGACCTGGGGTCGCGGTCGTAGCACGAGCTCCACTCCACAAATGCGGAGAGAAACACATGCCTTAGGGTCTTTACAGCCGCAAGAGGTTCGGCACACGACAGCACGCGAGTTGTTATCCAACCACCACTTGCCGTGACATCCTAAGCTCCGGACTCAAATTTCGACCAACTGCACCTCACGGCACAGGAGGTCACATTCCACCCCATCCACCTAAGTAGGAGGAGGGGGTGACGCGATGCGTGACGCCCAGGCAGACGTGCCCTTGGCCTAATGGCTTCAGGCGCAACTTGCGTTCAAAGACTCGATGGTTCACGG,TTAAATTCAGCGGGTAGTCCCGCCTGACCTGGGGTCGCGGTCGTAGCACGAGCTCCAC…
26	Streptophyta	Magnoliopsida	Ranunculales	Ranunculaceae	Clematis	Clematis vitalba	0	0	0	0	0	0	0	0	0	0	0	4	119	519	642	TTAAACTCAGCGGGTAATCCCGCCTGACCTGGGGTCGCAGGTTGGAGCCTCCGGGGAGAGCTTCTCTGGGTTCGTTACGCCTGCGTGCGGCGAGGCGTGCGCGTCGTTTCTGTCTTTGGGGGATGAGAATACAGCCACCGCTGACCGCGACGCTCGCCGCCGAGGACCAACATTTGTGCCGACCGTGCCCGTGGGGGCTCGGGGGGCCAGTTTCCGTCCCCCAGCCAACGGGTTGGTGGGGGGCGACGCTGTGTGTGACGCCCAGGCAGGCGTGCCCTCGGTCTAAAAGACTTCGGGCGCAACTTGCGTTCAAAGACTCGATGGTTCACGG
27	Streptophyta	Magnoliopsida	Cornales	Hydrangeaceae	Hydrangea	Hydrangea serrata	0	0	0	0	0	0	0	0	0	0	0	0	19	514	533	TTAAACTCAGCGGGTAGTCCCGCCTGACCTGGGGTCGCTGTCGATGCGCCGTTCGTGACGACGCACGAGGGTCATAGCTTCGCCGACAATGGGGGCGCCAACAACAGAACGCGACTAGGTTCTTCAACCACCACGTGCCGTGACGATCCATTGTCAGGAACTTTTCTTTTAGGCCAACTGCATGCAAATGCGCACAGGAGGCCATCATCTGCCCCCAATGTCCAACGCTCGAAGAGAGACGAAGGGTTGGGGGCGACGCGTTGCGAGACGCCCAGGCAGACGTGCCTTCGGCCTAATGGCTTCAAGCGCAACTTGCGTTCAAAGACTCGATGGTTCACGG,TTAAACTCAGCGGGTAGTCCCGCCTGACCTGGGGTCGCTGTCGATGCGCCGTTCGTGA…
28	Streptophyta	Magnoliopsida	Saxifragales	Saxifragaceae	Astilbe	Astilbe spec.	0	0	0	0	0	0	0	0	0	0	0	0	0	501	501	TTAAACTCAGCGGGTAGTCCCGCCTGACCTGGGGTCGCGACAGTAGCGTCCGTCACGGACGTGTCGGGGTTCGCACGAGAGCTTTTCCGATCAACGAGCGCGCGCACGACTAGATTCGGCCGGCCGCGAGGGCCTGTAAACCACCACTTGTCGTGACGTTCCGTCACTCGGTACTCTCTTTTTTTAGGCCAGCCGCGCCTGATGGTCGGCACGGGAGGCCATTCTCCGCTCGCCGTAAAATCCTTCGCCCCGAGACGGCCGGGGACGATTTGCGGGAGGCGTGGGTACGTGACGCCCAGGCAGACGTGCCCTCAACCGAATGGCTTCGGGCGCAACTTGCGTTCAAAAACTCGATGGTTCACGG, TTAAACTCAGCGGGTAGTCCCGCCTGACCTGGG…
29	Streptophyta	Magnoliopsida	Rosales	Rosaceae	Rubus	Rubus spec.	0	0	0	0	0	0	0	0	0	0	74	294	49	0	417	TTAAATTCAGCGGGTAACCCCGCCTGACCTGGGGTCGCGTTGAAAGCATCGACGAATCGATGCAACATGGTTTGTTGAGCCCTCGCTCGACACGCGCACACGATAGGCAACAGAGGTTTGACAACCACCGATTGTCGTGGCGTTAGTCGCCGAGGACTTGTTTTTATGCCAACCGCATGACAGAGCACACGGGAGGCCATCATCCGTCCCGCCCAACTCCCGAGGGGTTTGGGGGGGGGCAACGACGTGTGACGCCCAGGCAGGCGTGCCCTCGGCCTAATGGCTTCGGGCGCAACTTGCGTTCAAAGACTCGATGGTTCACGG, TTAAATTCAGCGGGTAACCCCGCCTGACCTGGGGTCGCGTTGAAAGCATAGACGAATCGATGCAACATGGTTT…
30	Streptophyta	Magnoliopsida	Gentianales	Rubiaceae	Coffea	Coffea arabica	0	0	0	0	233	155	0	0	0	0	0	0	0	0	388	TTAAACTCAGCGGGTAATCCCGCCTGACCTGGGGTCGCCGTCGAGATGAGAGCAACTCTCTTCAGGGTCGTCGGAGCCCCGAATGCGGCGGGTGGTCTAACGGCACGACAAGGACTCGAGTTGAGGGACTCAACCACCACTGGTCGTGACGTCCCCCGCCGAGGACTCGCGTTTAGGCCGGCCGCGCCCGGGGGCACGGGAGGCCAGTCTCCGCCGCCCCCGCGGGAGGGGGGTGGCGACGCGATGCGTGACGCCCAGGCAGACGTGCCCTCGGCCTAAAGGCTTCGGGCGCAACTTGCGTTCAAAGACTCGATGGTTCGCGG
31	Streptophyta	Magnoliopsida	Fagales	Fagaceae	Quercus	Quercus spec.	0	0	0	0	233	155	0	102	237	23	74	298	187	1534	2843	TTAAACTCAGCGGGTAATCCCGCCTGACCTGGGGTCGCAGGTTGGAGCCTCCGGGGAGAGCTTCTCTGGGTTCGTTACGCCTGCGTGCGGCGAGGCGTGCGCGTCGTTTCTGTCTTTGGGGGATGAGAATACAGCCACCGCTGACCGCGACGCTCGCCGCCGAGGACCAACATTTGTGCCGACCGTGCCCGTGGGGGCTCGGGGGGCCAGTTTCCGTCCCCCAGCCAACGGGTTGGTGGGGGGCGACGCTGTGTGTGACGCCCAGGCAGGCGTGCCCTCGGTCTAAAAGACTTCGGGCGCAACTTGCGTTCAAAGACTCGATGGTTCACGG,TTAAACTCAGCGGGTAGTCCCGCCTGACCTGGGGTCGCTGTCGATGCGCCGTTCGTGACGACGCACG…
32	Streptophyta	Magnoliopsida	Saxifragales	Saxifragaceae	Heuchera	Heuchera spec.	0	0	0	0	0	0	0	0	0	0	0	0	0	339	339	TTAAACTCAGCGGGTAATCCCGCCTGACCTGGGGTCGCGACAATAGCGTCGATTTAAGACGTGTAGGGGTTTGCTTGAGGATCATCCCGAGCAACAAATGCACACGACTCGATCTGGCAAAGCCACTAAGGGCTTACAAACCACCACTCATCGTGACACTTCGTCACTCGGTACTCTTTTTTGGGTCAACCGCACAAAAATTGCACGGGAGGCCACTCTCTGCTCGCCACAAAATCCCTGTCCCGAAATGGAGAAAGGTTTTGTGGGAGGCGTGTGTACGTGACGCCCAGGCAGACGTGCCCTCAACCAGATGGCTTCGGGCGCAACTTGCGTTCAAAAACTCGATGGTTCACGG,TTAAACTCAGCGGGTAATCCCGCCTGACCTGGGGTCGCGACAA…
33	Streptophyta	Liliopsida	Poales	Poaceae	Holcus	Holcus lanatus	0	51	0	0	0	0	0	0	0	5	250	0	0	0	306	TTAAACTCAGCGGGTAGTCCCGCCTGACCTGGGGTCGCGGTCGAAGCATCATGCACTCCGTTCAAAGGGTCCTTAACCAGCCATGATATCGGCTACGCACCGGATACACTGCGGTAAGTAAAGCGAGGTCGCCCACCACGCGCTGTGTCCGGTACGATACACCGGCAGCCAAATCTTCGGCCCACCGCCACTTACGTGACGGGGGACCACATGCCGCGTCCCACTCCCAGATAAGGAGGCGGGAGCGTGTTTTGCGTGACGCCCAGGCAGGCGTGCCCTCGGCCGAGTGGCCTCGGGCGCAACTTGCGTTCAAAGACTCGATGGTTCGCGG,TTAAACTCAGCGGGTAGTCCCGCCTGACCTGGGGTCGCGGTCGAAGCATCATGCACTCCGTTCAAAG…
34	Streptophyta	Magnoliopsida	Fabales	Fabaceae	Trifolium	Trifolium pratense	0	0	0	0	0	0	0	0	0	0	228	26	12	35	301	TTAAATTCAGCGGGTAGCCCCGCCTGACCTGAGGTCTCATCACGAGCGTTTAGACACGCATGTGGGTAAAAGAGGCTAAATTCAATAGAGCAGCACATGATTGTTTGGTCTCGTGCTTAACACATGCACCATTTATCATGGCACACTCTACCAAGGTCTCGATTTTCAACCAACCATGAGGCGATGGTGCTCACGGGAGGCCAACATCATCTTGCACAATACCAATCAATAGGAAATTGGCAAGAGGCTTCGATATGTGACGCCCAGGCAGACGTGCCCTCAACCTAATGGCATCAGGCGCAACTTGCGTTCAAAGACTCGATGGTTCACGG
35	Streptophyta	Magnoliopsida	Rosales	Rosaceae	Rubus	Rubus caesius	0	0	0	0	0	0	0	0	0	0	258	0	0	0	258	TTAAATTCAGCGGGTAACCCCGCCTGACCTGGGGTCGCGTTGAAAGCATAGACGAATCGATGCAACATGGTTTGTGGAGCCCTCGCTCGACACGCGCACACGATAGGCAACAGAGGTTTGACAACCACCGATTGTCGTGGCGTTAGTCGCCGAGGACTTGTTTTTATGCCAACCGCTTGACAGAGCACACGGGAGGCCATCATCCGTCCCGCCCAACTCCCGAGGGGTTGGGGGGGCAACGACGTGTGACGCCCAGGCAGGCGTGCCCTCGGCCTAATGGCTTCGGGCGCAACTTGCGTTCAAAGACTCGATGGTTCACGG
36	Streptophyta	Magnoliopsida	Lamiales	Scrophulariaceae	Buddleja	Buddleja officinalis	0	0	0	0	0	0	0	0	0	0	0	0	0	253	253	TTAAACTCAGCGGGTAATCCCGCCTGACCTGGGGTCGCGGTCGAAGGCGCTCCGGGGAGCGCCGTTGGGTCTGCGACGATGCCCGAGCGAACGACGCGGCACGTTGCGACAGCACGCGAGTTGAGCTTTCAACCACCACTGGTCGCGACACGCGTCGACGCGGGATCACATTTGGGCCGGCCGCGCGCCGAGGCGCACGGGGGGCCAATATCCGCCCCCCTCGCCGACGCCCCGAAGGGATGGGAGGGGGGCGACGCGATGCGTGACGCCCAGGCAGACGTGCCCTCGGCCTAATGGCTTCGGGCGCAACTTGCGTTCAAAAACTCGATGGTTCACGG,TTAAACTCAGCGGGTAATCCCGCCTGACCTGGGGTCGCGGTCGAAGGCGCTCCGGGGAGC…
37	Streptophyta	Magnoliopsida	Fagales	Fagaceae	Quercus	Quercus robur	0	0	0	0	0	0	0	130	112	0	0	0	0	0	242	TTAAACTCAGCGGGTAGTCCCGCCTGACCTGGGGTCGCGTTGGGAGCGCCGCCGAGGCGACGCGTGAGGGTCGCAGGAGCGCGTTTAGGCGACGGGGCGCGCACGACGAGGAACGAGGGCAAAAAACCACCGATTGTCGTGGCGCTCGTCGCCGAGGACTCGCTTTTGGGCTAACCGCGCGCGCGAGCACGCACGGGAGGCCAACTTCCGCCCCGCCCGAACCGGAGTTTGGGGGGGGCAACGATGCGTGACACCCAGGCAGACGTGCCCTCGGCCGAATGGCTTCGGGCGCAACTTGCGTTCAAAAACTCGATGATTCGCGG, TTAAACTCAGCGGGTAGTCCCGCCTGACCTGGGGTCGCGTTGGGAGCGCCGCCGAGGCGACGCGTGAGGGTCGT…
38	Streptophyta	Liliopsida	Poales	Poaceae	Lolium	Lolium perenne	0	0	0	0	0	0	0	0	0	0	237	0	0	0	237	TTAAATTCAGCGGGTAGTCCCGCCTGACCTGGGGTCGCGGTCGAAGCGTCATGCACTCCGTTAAAAGGGTCCATTGGGGCCATCGCGTCGGCTACGCGCCAGAGGCACTGCGTTTAGTAAAGCGAGGTCGCCTACCACGCGCTGTGTCCGGCACGATAGGCCGGCAGCCGGATCTTTGGCCCACCGCCCCTTGCGGGACGAGGAGCCACATGCCGCGTCCCACCCCAAGTTAGTTGGGTGGGAGCGTGTTTGGCGTGACGCCCAGGCAGGCGTGCCCTCGGCCAAGAGGCCTCGGGCGCAACTTGCGTTCAAAGACTCGATGGTTCGCGG,TTAAATTCAGCGGGTAGTCCCGCCTGACCTGGGGTCGCGGTCGAAGCGTCATGCACTCCGTTAAAAGG…
39	Streptophyta	Magnoliopsida	Asterales	Asteraceae	Hieracium	Hieracium pilosella	0	0	0	230	0	0	0	0	0	0	0	0	0	0	230	TTAAACTCAGCGGGTAGTCCCGCCTGACCTGGGGTCGCGGTCGAAGCATCGTCGCAAGACGACACATTGGGGTCTTCATCGAGCACATCCCTCACAGCTCAAGACGCACGACACATGACGAGGGTCTATTCAACCACCACTAGTCGTGCGTCCACCGAAGGGGACTCCGGTTTAGGCCAACCACACCGAAGGCATGGGAGGCCAATCTCCGCCCCGATCCCAAGCATGCCCAGAGGAATGCTTGGTGGGGGCGACGCGATGCGTGACGCCCAGGCAGGCGTGCCCTCGGCCGGATGGCTTCGGGCGCAACTTGCGTTCAAAAACTCGATGGTTCACGG
40	Streptophyta	Pinopsida	Pinales	Pinaceae	Pinus	Pinus sylvestris	0	0	112	0	0	0	8	0	31	7	13	48	0	0	219	TTAAACTCAGCGGGTGTTCTCGCCTGAGCTGAGGTCGCAAAGTTGGAGCTAAATCCGCCCTACCCCATGGGAGGACAAGAGAGAGCAAAGCAAGTTCGAGCGATGCCACACAAAGCCCGCATCGGCTAACGCCGACTGCCCATCCAAGGGGACAAGATCACCGCTCGCCGACGCGCGCCACGAAACATCGCTTGAGGTATTTCAGCCAACCGCACCGCACGGGGCACGGACGACCAGCTCCGCTGCTCCCTAGCACATTGCAGGGAGCGCGTTTGAATGGGATGCGACGCCCAGACAGACGTGCCCTCGACCGAGGCCTCGGGCGCAAATTGCGTTCAAAAACTCGATGATTCACGG
41	Streptophyta	Magnoliopsida	Cornales	Hydrangeaceae	Philadelphus	Philadelphus lewisii	0	0	0	0	0	0	0	0	0	0	163	0	0	0	163	TTAAACTCAGCGGGTAGTCCCGCCTGACCTGGGGTCGCAGTCGATGCGCATCGGTAATAATGCGCGTCAGGGTCTTGGAGACGCCCGACAACGGGTTCGCCAGCGACAGGACGCGACAAGGTTGTTCAACCACCACGTGTCGTGACGATCCATCGTCGGGGACTTCACTTTTAGGCCAGCCGCGGGCTGTCGCGCACGGGAGGCCATCATCCGCCCACAACGCCCACAGGGGGGTTGGGGGCGACGCGTTGCGAGACGCCCAGGCAGACGTGCCTTCGGCCTAATGGCTTCGGGCGCAACTTGCGTTCAAAGACTCGATGGTTCACGA
42	Streptophyta	Magnoliopsida	Fabales	Fabaceae	Lotus	Lotus pedunculatus	0	0	0	0	0	0	0	0	0	0	0	6	0	148	154	TTAAACTCAGCGGGTAGCCCCGCCTGACCTGAGGTCTCATTGTGAGCGCGGTTGCACCACGCATGCGGGTTTCGAGGGCCCAAGCAAGATAGGGTTTCCCATGATTGGTCTCGAGCGTCACTCAACCACCATCCATCATGGCATACGCTACCATGGACCCAATTTTAAACCAACCGTGAGCCTGGGCTCGCGGGAGGCCAACATTCGCCCCACACGCCGCACAGCACTAGGCGTTTGGCGTTGGGGCAACGATGCGTGACACCCAGGCAGGCGTGCCCTCAACCTAATGGTTTCGGGCGCAACTTGCGTTCAAAGACTCGATGGTTCACGG,TTAAACTCAGCGGGTAGCCCCGCCTGACCTGAGGTCTCATTGTGAGCGCGGTTGCACCACGCATGCG…
43	Streptophyta	Magnoliopsida	Fagales	Betulaceae	Betula	Betula spec.	0	0	0	0	10	0	105	18	12	0	0	0	0	0	145	TTAAATTCAGCGGGTAGTCCCGCCTGACCTGGGGTCGCGTTGGAAGCGTCGCTAGCGCGACACAACAGGGTCAAGGAGCACACGATGAGCGACGCGGCACGCACGACGGGACACGAGGGTTTGACAACCACCGATTGTCGTGGCGCGCGTCGCCGAGGACTCGCTTTTAGGCCAACCGCATGCATGAGCTCACGGGAGGCCAATTTCTGCCCCACAGGCCCCCTCGTCCCTTTGCAAGGAGATGGGGTTGGGGGCAACGATGCGTGACACCCAGGCAGACGTGCCCTCGGCCAGGTGGCTTCGGGCGCAACTTGCGTTCAAAGACTCGATGATTCGCGG,TTAAATTCAGCGGGTAGTCCCGCCTGACCTGGGGTCGCGTTGGAAGCGTCGCTAGCGCG…
44	Streptophyta	Magnoliopsida	Apiales	Apiaceae	Heracleum	Heracleum sphondylium	0	0	0	0	0	0	0	0	0	0	0	0	0	141	141	TTAAACTCAGCGGGTAGTCCCGCCTGACCTGGGGTCACAGTCGAAGCGCACACAATGTGTGCCGCCTAAGGGTCCTGGAGCTCGTTAAGATGACCCGGATTCGCCCGACAAGACAAGAGGGTCTTTTACAACCACCAATGTCACGACGTCCATAGCCAGAGACTCATTTTTTTGCCAACCATGCGAGAAGGCATGGGAGGCCAATTTCCGCCCTCAAACCAACACAGCTCCTCAAGGAGTGTGTGGTTTTGGGCAAATGAATGCGTGACACCCAGGCAGACGTGCCCTTAGCCTAATGGCTTCGGGCGCAACTTGCGTTCAAAGACTCGATGGTTCACGG
45	Streptophyta	Magnoliopsida	Rosales	Rosaceae	Potentilla	Potentilla reptans	0	0	0	42	0	0	0	0	0	0	11	7	43	31	134	TTAAATTCAGCGGGTAACCCCGCCTGACCTGGGGTCGCGTTGAAAGCGTCGACGAATCGACACGCATTGGATAGGAAATCCACGAACGACGCGCGCGCGACAGGATACCGAGGTTTGATAACCACCGATTGTCGTGGCGTTAGTCGCCGAGGACCTGTTATTTATGCCAACCGCGTGACCGGGCACACGGGAGGCCATCATCCGTCCCATCCAACTCCCGAAGGGGTTGGGAGGGGCAACGACGTGTGACGCCCAGGCAGACGTGCCCTCGGCCTAATGGCTTCGGGCGCAACTTGCGTTCAAAAACTCGATGGTTCACGG
46	Streptophyta	Magnoliopsida	Apiales	Apiaceae	Aegopodium	Aegopodium podagraia	0	0	0	0	0	0	0	0	0	0	85	48	0	0	133	TTAAACTCAGCAGGTAGTCCCGCCTGACCTGGGGTCACATTCAAAGCGCACACAATGGGTGGCGCCTAAGGATCCTAGAGCTCTCTAAGGTGACAGGGATTCGCGCGACAAGATAAGGTCTTTTTACAACCACCGATGTCGCGACGACCATTGTCAGAGACTCGCTTTTGTGCCAGCCGCACAACAAGGCACGGGAGGCCAATTTCCGCCCCCAAACCAGCACATCTCCTCTAGGAGTGAGTGATCGGTGGCAACACGATACGTGACACCCAGGCAGACGTGCCCTCAGCCTAGTGGCTTCGGGCGCAACTTGCGTTCAAAGACTCGATGGTTCACGG
47	Streptophyta	Magnoliopsida	Ericales	Primulaceae	Anagallis	Anagallis arvensis	0	0	0	0	0	0	0	0	0	0	0	0	0	130	130	TTAAACTCAGCGGGTAATCCCGCCTGACCTGGGGTCGCGATCGAGGCACCAAATGCATGGAGCTTCAGGGTCAGGGAGCCAACCATACCGAAGGAAGCACGCGACAAAGAGAAACGGCATTTTACAACCACCAATTGCCACGACTTCGATCGTCGGGACTCGCTTTTAGGCCGACCGCACGCGGGGCGTACGGGGAGCCAGTATCCGCCCCCTCCACGAAAGGGTGGGGGGCGACGCGTTGTGAGACGCCCAGGCAGACGTGCCCTCGGCCTAATGGCTTCGGGCGCAACTTGCGTTCAAAAACTCGATGGTTCACGG
48	Streptophyta	Magnoliopsida	Malvales	Malvaceae	Tilia	Tilia spec.	0	0	0	0	0	0	0	0	0	0	13	33	45	17	108	TTAAACTCAGCGGGTAATCCCGCCTGACCTGGGGTCGCGATGCGAGCATCGTTCGAGCGATGCACAAAAGGGTCCGAGGGGGTCCGCACGGACAACGGGCGCGCGCGACTGGAGACAAGGCACGCTAGGAGCATTACCACCGATCGTCACGGCGCCATTCGTTGCCGAGGACTCGCGTTTGGGCCAACCGCAAGCTGGGAGCCTACGGGAGGCCATTTTCCGTCCCAGCAACGCCCTTAGCCTTTTGTTGGGCTAAGGGGTGGAGGGGGCGACGATGCGTGACACCCAGGCAGGCGTGCCCTCGGCCTAATGGCTTGGGGCGCAACTTGCGTTCAAAGACTCGATGGTTCACGG, TTAAACTCAGCGGGTAATCCCGCCTGACCTGGGGTCGCGATGC…
49	Streptophyta	Magnoliopsida	Caryophyllales	Polygonaceae	Hypericum	Hypericum spec.	0	0	0	0	0	0	0	0	0	0	8	37	37	19	101	TTAAATTCAGCGGGTAGTCCCGCCTGACCTGGGGTCACTTTGTGAGTGTTCGAGGTTTCTCGATCATGTTCAGGGTCGATGTGTCCCGACGTGCAAGCTCACGACTATGACCGAGGGTCTTACAACCACCGCTGGTCATGGCTTGCGATCGCCAGGAACAAAGTTTTGGGCCAACCGCGAACGGGTGCGCACGGGAGACCATTATCCGCCCATCCTGTACCCAATGAACTCGAAAGAGGCATTGGTTTTGGGGGCGACGATGTGTGACACCCAGGCAGACGTGCCCTCGGCCAGAAGGCTTCGGGCGCAACTTGCGTTCAAAGACTCGATGGTTCACGG
50	Streptophyta	Magnoliopsida	Apiales	Apiaceae	Daucus	Daucus carota	0	0	0	0	0	0	0	0	0	0	0	0	0	92	92	TTAAACTCAGCGGGTAGTCCCGCCTGACCTGGGGTCACAATCGAAGTGCACACAATTTTTGCTGTGCCCAAGGGCCCTCGAGTTCCCTACTGCGGCGGGTATACACAACGACACAAGAAGGTCTTCTTACAACCACCGATGTCGTGATGCCCGTCACCAGAGACTCATTTTTGAGCCAACCGCACACAAAAGGCACGGGAGGCCAATTTCCGCCCCTGAACAAATAAATCTCTCGAGGAGATGTTTGGTCAGGGGCAACACGATGCGTGACACCCAGGCAGACGTGCCCTGGGCCTAATGGCTTCGGGCGCAACTTGCGTTCAAAGACTCGATGGTTCACGG
51	Streptophyta	Magnoliopsida	Cornales	Hydrangeaceae	Hydrangea	Hydrangea arborescens	0	0	0	0	0	0	0	0	0	0	0	0	67	23	90	TTAAACTCAGCGGGTAGTCCCGCCTGACCTGGGGTCGCTGTCGATGCGCCGTCAAGGACGACACACAAGGGTCAGAGCTTCGCCCGACAATGGGTGGGCCAACAACAAAACGCGACGAGGTTGTTCAACCACCACGTGCCGTGACGATCCACTGTCAGGAACTTTTTTTTTAGGCCAACTGCATGCGTTTGCACACAGGAGGCCATCATCTGCCCCCAACGTCCAGCGCTCAAAGAGAGACAAAGGGTTGGGGGCGACGCATTGCGAGACGCCCAGGCAGACGTGCCTTCAGCCTAATGGCTTCAAGCGCAACTTGCGTTCAAAGACTCGATGGTTCACGG,TTAAACTCAGCGGGTAGTCCCGCCTGACCTGGGGTCGCTGTCGATGCGCCGTCAAGG…
52	Streptophyta	Magnoliopsida	Apiales	Araliaceae	Borago	Borago officinalis	0	0	0	0	0	0	0	0	0	0	0	5	0	76	81	TTAAATTCAGCGGGTATTCCCGACTGACCTGGGGTCGCAAACAAAGCACATATTTTCCAACAAGATAGATAGGAAAACAAGCACCTTAGGGTCATGAGAGTCAAACAAGTTTAGAACACAAAACGATGCTAGTTTTATACAACCACCGCTTGTCATGAAGTCCTAAGGCTCCAGACTCGAATTTCAACCAACCGCAACTCTAAGTCACAGGAAGTCATATTCCACCCCACCAAAATTGTAGGAGGGATGACGCGATGCATGACACCCAGGCAGACGTGCCTTTAGCCTAAAGGCTTTAGGCGCAACTTGCGTTCAAAGACTCGATGGTTCACGG
53	Streptophyta	Magnoliopsida	Rosales	Rosaceae	Hedlundia	Hedlundia cuneifolia	0	0	0	0	0	0	0	0	0	0	0	81	0	0	81	TTAAATTCAGCGGGTAACCCCGCCTGACCTGGGGTCGCGTTGAAAGCTCCGCCGAAGCAAAGAGCAGCGAGCATCGCGAGCCGCTCGGAGCGCGGCGAAGGCGCACAACAGGCAACCGAGGTTTGACAACCACCGATTGTCGTGGCGTTCGTCGCCGAGGACTCGGCATTTGTGCCAACCGCGCGGGGTGACGCACGGGAGGCCATCGTCCGCCCCCCGACGCTCCCGAGGGAGGCGCGGGGGGGCAACAGCGTGTGACGCCCAGGCAGGCGTGCCCTCGGCCTAATGGCTTCGGGCGCAACTTGCGTTCAAAGACTCGATGGTTCACGG
54	Streptophyta	Magnoliopsida	Cornales	Hydrangeaceae	Hydrangea	Hydrangea paniculata	0	0	0	0	0	0	0	0	0	0	0	0	0	81	81	TTAAACTCAGCGGGTAGTCCCGCCTGACCTGGGGTCGCTGTCGATGCGCCGTCGTGGACGACGCGCAAGGGTCAGAGCTTCGCCCGACAATAGGTGCGCCGACGACAAAACGCGACGAGGTTGTTCGACCACCACGTGCCGTGACGATCCATTGTCAGGAACTTTGCTTTTAGGCCAACTGCATGCATTTCGCGCACAGGAGGCCACCATCTGCCCCCAACGTCCAACGCCCAAAGAGAGACAGAGGGTTGGGGGCGAAGCGTTGCGAGACGCCCAGGCAGACGTGCCTTCAGCCTAATGGCTTCAAGCGCAACTTGCGTTCAAAGACTCGATGGTTCACGG,TTAAACTCAGCGGGTAGTCCCGCCTGACCTGGGGTCGCTGTCGATGCGCCGTCGTG…
55	Streptophyta	Magnoliopsida	Malpighiales	Salicaceae	Salix	Salix alba	0	0	0	0	0	0	58	9	10	0	0	0	0	0	77	TTAAACTCAGCGGGTAGTCCCGCCTGACCTGGGGTCGCAACGAGAGCATCCTTGAAAGCCAATGCTCGGGGGTCCGGGAGGTCCGGGGGCGACGAGCACGCGCACGACCGTGTCCGAGGGTCTCTCAACCACCGCTTGTCGTGGCGACCGTCGCCGGGGACTCGATTTTAGGCCAACCACGGGCGGGAGCGCGCGGGAGACCAGTATCCGCCCCCGCCCTCGTGAGCCGAGGGGAGCGGGGGCGACGATGCGTGACACCCAGGCAGACGTGCCCTCGACCAGGAGGCCTCGGGCGCAACTTGCGTTCAAAGACTCGATGGTTCACGG
56	Streptophyta	Magnoliopsida	Asterales	Asteraceae	Taraxacum	Taraxacum spec.	0	0	0	0	0	0	0	60	17	0	0	0	0	0	77	TTAAACTCAGCGGGTAGTCCCGCCTGACCTGGGGTCGCGGTCGAAGCATCGTCCTAGAACGATACATTGGGTTCTTATTTGAGGGTTTCCCTAGCAGCTCACAACACACAGCAGAAGAAAAAGGTCTTTACAACCACCACTAGCCGTGTGTCCACCGAAGGGGACTCCTATTTTGACCAACCGCACAACAAGCACGGGAAGCCAATCTCCGCTCCCAATCACCACGACTACCCTTAAGGGAAGTATGATGTGGGGCGACGCGATGCGTGACGCCCAGGCAGGCGTGCCCTAAACCGGATGGCTTCGGGCGCAACTTGCGTTCAAAAACTCGATGGTTCACGG, TTAAACTCAGCGGGTAGTCCCGCCTGACCTGGGGTCGCGGTCGAAGCATCATCCT…
57	Streptophyta	Liliopsida	Poales	Poaceae	Bromus	Bromus sterilis	0	0	0	0	0	0	0	0	0	0	0	0	0	76	76	TTAAACTCAGCGGGTAGTCCCGCCTGACCTGGGGTCGCGATCGAAGCGACACGCGCTCCGTTAGTTGGGTCTTTTTTAGGCCATCATGCGGCTACGCATCGAATGCACTGCGCAGATAAAGCAAAGACGCCCACCATGCGCTGTGTCCGACACGATACGTCGGCAGCCCGATCTTCGGCTCACCGTCCCTTGCGAGACGAGGGGCCATATGCCGCATCCCGATCCCCGATGAGGGGGTTGGAAGCGTGTTTTGGCGTGACGCCCAGGCAGGCGTGCCCTCGACCGAGTGGCCTCGGGCGCAACTTGCGTTCAAAGACTCGATGGTTCGCGG
58	Streptophyta	Magnoliopsida	Asterales	Asteraceae	Hypochaeris	Hypochaeris radicata	0	0	0	0	0	0	0	0	0	0	0	0	46	27	73	TTAAACTCAGCGGGTAGTCCCGTCTGACCTGGGGTCGCGGTCGAAGCACCGTCCGAAAACGATACAAAGGGTCTTTGATGAGGGCTCCCTAGCAGCTCATGACACACAATAAAGACGAGGGTCTGTTCAACCACCACTAGTCGTGTGTCCACCGAAGGGGACTCCTTTTTAGGCCAACCACAACAGGTACGGGAGGCCAATCTCCGCCCCCAACCAGATTTGGAAATTTGGTGGGGGCGACGCGATGCGTGACGCCCAGGCAGGCGTGCCCTCGGCCGGATGGCTTCGGGCGCAACTTGCGTTCAAAAACTCGATGGTTCACGG
59	Streptophyta	Magnoliopsida	Fabales	Fabaceae	Lathyrus	Lathyrus prastensis	0	0	0	0	0	0	0	0	0	0	0	18	6	49	73	TTAAATTCAGCGGGTAGCCCCGCCTGACATGGGGTCTCATCACGAGCGTTTAGAAACGCATACGGGTAAAAGAGGCCAAATTCAATAGAGCAGCACATGATTGGTCTCGTGGGTCACACAACCACCATTTATCATGGCACACCCTACCAAGGTCTCAATTTTCAACCAACCATGAGACAAAAGAGCTCACGGGAGGCCAACATCCACCCTGCACAATACCTGTCAAAAGGAAATTGGCAGGAGGCTTCGATATGTGACACCCACGCAGACGTGCCCTCAACCTAATGGCATCGGGCGCAACTTGCGTTCAAAGACTCGATGGTTCACGG
60	Streptophyta	Magnoliopsida	Sapindales	Sapindaceae	Acer	Acer pseudoplatanus	0	0	0	0	0	0	0	0	71	0	0	0	0	0	71	TTAAACTCAGCGGGTAATCCCGCCTGACCTGGGGTCGCAATGCGTGCGCTGTTGACAACGCTTCAGGGTCAGTGAGCCTTATTAGGCCGACGACGTACGCGCGACGGGAGCTCGAGGTTTTATTTGACCACCGAACGTCACGACGTCTATCGCCGACGACAACTCGTATTTAGGCCAACCGCAGGCCGTTCGGCACACGGGAGGCCAATATCCGCCCACGGCCAAGTCCCCTCGTCTCTCTGTTTCGAGAGGGGAGGGGTTTGGGGGGGGCAACGATGCGTGACACCCAGGCAGGCGTGCCCTCGGCCTAACGGCTTGGGGCGCAACTTGCGTTCAAAGACTCGATGGTTCACGG
61	Streptophyta	Magnoliopsida	Lamiales	Lamiaceae	Prunella	Prunella vulgaris	0	0	0	0	0	0	0	0	0	0	0	0	26	39	65	TTAAACTCAGCGGGTAATCCCGCCTGACCTGGGGTCGCGGTCGAAGGTGGGGCGCCGTGCGGCACCGACACCGTTGGGTCGTTCATTGATGCCCTTGCAGACGACGCGGGAGCACGACGATTGAGAGATTGAGGTTCAACCACCACTAGTCGCGACACGAGTCGCCGAGGGATCGCATTTGGGCCGACCGCACGCCGAGGCGCACGGGGGGCCAATATCCGCCCCACTCGCCGGCACGTTCGTGCGCGGTGAGGTGGGGCGACGCGATGCGTGACGCCCAGGCAGACGTGCCCTCGGCCTAAAGGCTTCGGGCGCAACTTGCGTTCAAAGACTCGATGGTTCACGG, TTAAACTCAGCGGGTAATCCCGCCTGACCTGGGGTCGCGGTCGAAGGTGGG…
62	Streptophyta	Magnoliopsida	Asterales	Campanulaceae	Campanula	Campanula spec.	0	0	0	0	0	0	0	0	0	0	0	0	13	51	64	TTAAATTCAGCGGGTAGTCCCGCCTGACATGGGGTCGCGGTCGGAGCGCAGCCATCATCGGCCACCACATGCGTGGGGGTCGCGAAGGTGCGTCATCAGGGTCACTTGTGACGAGCCAAATCCAGCGGAGGATTGCCGCACGACGGGACGCGAGGGCCTTGTTATCAACCACCACTTGTCGTGCGTCCTACGCAGGGGACTCAAGTTTGAGCCAGCCGCACCGAAAGGCACGGGAGACCAATATCCGCTCCCCACCAAGCCAGAGAGCACTCTGGGTGCTCAATGTTTGGGGGGCGACGCGATGCGTGACGCCCATGCAGACGTGCCCTCGGCCTAAAGGCTTCGGGCGCAACTTGCGTTCAAAGACTCGATGGTTCACGG,TTAAATTCAGCGGGTAG…
63	Streptophyta	Magnoliopsida	Apiales	Apiaceae	Torilis	Torilis japonica	0	0	0	0	0	0	0	0	0	0	0	0	0	62	62	TTAAACTCAGCGGGTAGTCCCGCCTGACCTGGGGTCACAATCGAAGCGCACACAGTTCGTGGCACCTAAGGGTCCTCGAGCTAACTAAGGGGATGGGCTTCCGCACGACAATACAAGGTCTTGTTACAACCACCGATGTCGTGACGTCCATCGCCAGAGACTCGTTTTTGCGCCAGCCGCGCAACGGGGCACGGGAGGCCATTATCCGCCCCCAAACCAGCAAATCTCCAAGAGATGTGTTTGGTGGGGGCAACACGATGCGTGACACCCAGGCAGACGTGCCCTCAGCCTAGTGGCTTCGGGCGCAACTTGCGTTCAAAGACTCGATGGTTCACGG
64	Streptophyta	Magnoliopsida	Lamiales	Lamiaceae	Lamium	Lamium galeobdolon	0	0	0	0	0	0	0	0	60	0	0	0	0	0	60	TTAAACTCAGCGGGTGATCCCGCCTGACCTGGGGTCGCGGTCGTGGGCACGATGCGTGTGCTCGCGCCGTTGGGTTCTTTTTCTCCGAACCGACGACGCATCGGGGCGCGACAGCACGCGAGTTGAGGGTTCAACCACCACTGGTCGCGACGTGCGTCGACGGCGGATTCGCATTTGGGCCGGCCGCGCGCGCGGCTGCGCTCACGGGGGGCCAATCTCCGCCCCCGATCCCCCGCGGGGGAGTGGGGGCGACGCGATGCGTGACGCCCAGGCAGGCGTGCCCTCGGCCTAATGGCTTCGGGCGCAACTTGCGTTCAAAGACTCGATGGTTCACGG
65	Streptophyta	Magnoliopsida	Lamiales	Scrophulariaceae	Scrophularia	Scrophularia nodosa	0	0	0	0	0	0	0	0	0	0	0	0	0	60	60	TTAAACTCAGCGGGTAATCCCGCCTGACCTGGGGTCGCGGTCGAAGGCACTCAAGAAAGAGCGCCTTTTGGGTCTGCGACGATGCCCGAATGAACGACGCGGTACGGCACGACAGCACGCGAGTTGAGGAATCAACCACCACTGGTCGTGACTCGCGTCGACGCGGGATCACATTTGGGCCAGCCGCGCACCGAAGAGCACGGGAGGCCAATATCCGCCCCTCTCCGTTGTCCCGAGGGATTGGGAGGGGGGCGACGCGATGCGTGACGCCCAGGCAGACGTGCCCTCGGCCTAATGGCTTCGGGCGCAACTTGCGTTCAAAAACTCGATGGTTCACGG, TTAAACTCAGCGGGTAATCCCGCCTGACCTGGGGTCGCGGTCGAAGGCACTCAAGAGC…
66	Streptophyta	Magnoliopsida	Cornales	Hydrangeaceae	Hydrangea	Hydrangea petiolaris	0	0	0	0	0	0	0	0	0	13	46	0	0	0	59	TTAAACTCAGCGGGTAGTCCCGCCTGACCTGGGGTCGCTGTCGGTGCGCCGTCAGAGACGACGCGCAGGGGTCAGAGCTTCGCCCGACAACGGGCGCGCCAACGACGAAGCGCGACGGGGCTGTTCGACCACCACGTGCCGCGACGATCCGTTGTCAGGAACTTTGCTTTTGGGCCAACCGCGTGCGTTTCGACACGGGAGGCCATCATCTGCCCCCAACGTCCACCGCTCAGGGAGAGACGGAGGGTTGGGGGCGACGCGTTGCGAGACGCCCAGGCAGACGTGCCTTCAGCCTAATGGCTTCAAGCGCAACTTGCGTTCAAAAACTCGATGGTTCACGG,TTAAACTCAGCGGGTAGTCCCGCCTGACCTGGGGTCGCTGTCGGTGCGCCGTCAGAG…
67	Streptophyta	Magnoliopsida	Lamiales	Oleaceae	Fraxinus	Fraxinus excelsior	0	0	0	0	0	0	49	5	4	0	0	0	0	0	58	TTAAACTCAGCGGGTAATCCCGCCTGACCTGGGGTCGCTGTCGAGGTGCGATGCACCGTCGGGGTCAACACGTTCGAGCCGAACGACGCCGCGACAACGCGCGAGTTGAGTTCTTCAACCACCAATCGTCGCGGCACGCGTCGATGCCGAATCACATTTGGGCCGACCGCGCGCCGAAGCGCACGGGGGGCCAATATCCGACCCAACACCCGCGATCCCTTTACGGGCCGAGGCGGAGGGCGACGATGTGCGTGACGCCCAGGCAGACGTGCCCTCGGCATAATGGCTTCGGGCGCAACTTGCGTTCAAAAACTCGATGGTTCACGG,TTAAACTCAGCGGGTAATCCCGCCTGACCTGGGGTCGCTGTCGAGGTGCGATGCACCGTCGGGGTCAACAC…
68	Streptophyta	Magnoliopsida	Apiales	Apiaceae	Chaerophyllum	Chaerophyllum temulum	0	0	0	0	0	0	0	0	0	0	14	14	25	0	53	TTAAACTCAGCGGGTAATCCCGCCTGACCTGGGGTCACAATCGAAGCGCACAGTGTTTGTGGCGCTTAAGGGTCATTGAGCTACTAAGGTGACGAGCATTAACACGACAAGACATGAAGGTCTTCTTACAACCACCAATGTCGCGACAACCGTCACCAGACTCATTTTTACGCCAGCCGCACAACAGGGTACGGGAGGCCATTGTCCGCCCGAAAACCGACAAAATATCCTAGGAGATTGGTTTGGTCAGGGGCAACAAGATGCGTGACACCCAGGCAGACGTGCCCTCAGCCTAGTGGCTTCGGGCGCAACTTGCGTTCAAAGACTCAATGGTTCACGG
69	Streptophyta	Magnoliopsida	Dipsacales	Caprifoliaceae	Dipsacus	Dipsacus fullonum	0	0	0	0	0	0	0	0	0	0	0	0	0	52	52	TTAAACTCAGCGGGTAATCCCGCCTGACCTGGGGTCGCGGTCGGAGCGACGTCCGGGGACGACGCAACAGGGTCTAACAGTCTCCCTGGCGACGGGGAGGCGCACGACTCGATAAGAAGGCTTGTTCAACCACCACTCGTCGTGACGTCCGCCGTCGGAGGACTTGATTTTGGACCAACCGCACGCGGGGTACGGGAGGCCATTGTCCGCACCCCCACGTCGCGCGTGCTCCCGTGGGAGAAGGCGAGGTGGGGGGCGACGCGATGCGTGACGCCCAGGCAGACGTGCCCTCGGCCTAATGGCTTCGGGCGCAACTTGCGTTCAAAGACTCGATGATTCACGG
70	Streptophyta	Magnoliopsida	Ranunculales	Ranunculaceae	Aquilegia	Aquilegia spec.	0	0	0	0	0	0	0	0	0	0	51	0	0	0	51	TTAAATTCAGCGGGTAATCCCGCCTGACCTGGGGTCGCAGGGTGAAACGCCGTCGGAACGGCCTCTGCGGGTCGATTCGGTCCCAACTATGGCCGCGGAGCCAACCGGTCACCGAAATGGTATTTGAAGCCACCACTTGACCGCGGCGACCGCTGCCAGGGACCAGCATTTGTGCCGACCGCGCCCGCGAGGGCTCGGGGGGCCAATCTCCGCTCCCCTACCACAACAAGTGTGGATTGGGGGGCGACGCTGTGCGTGACGCCCAGGCAGACGTGCCCTCGACCAGAAGGCCTAGGGCGCAACTTGCGTTCAAAGACTCGATGGTTCACGG
71	Streptophyta	Magnoliopsida	Ranunculales	Papaveraceae	Chelidonium	Chelidonium majus	0	0	0	0	0	0	0	0	0	0	0	0	0	50	50	TTAAATTCAGCGGGTGGTCCCGCCTGACCTGGGGTCGCAGAGTGGAGGCCTAAACCTCTCGAGGGTTCCTTGTGGTCCAAAAGGAGGAACGACGACCACGGATTCCGGATAAGACAATTGATGCCAACCACCACGGATCGTGACGCCGGCCTCCAAGGGCCAAGTTTTAGGCCGACCGCACTCGGAAGCACGGGGGGCCAATCTCCGCTCCATCTCTCCTCGGAGAAGAAGGGGCGACTCAGTGCGTGACGCCCAGGCAGGCGTGCCCTCAGCCGGATGGCCTAGGGCGCAACTTGCGTTCAAAAACTCGATGGTTCACGG
72	Streptophyta	Magnoliopsida	Caryophyllales	Polygonaceae	Rumex	Rumex spec.	0	0	0	0	0	0	0	0	0	0	50	0	0	0	50	TTAAACTCAGCGGGTAGTCCCGCCTGATCTGGGGTCGCAACGGCGGACCCGAGGGTCCGCGTGACTGTGTCCTAGACTTTCCGATGGCCGCAGAGGGCGCGACGCGATGCCATGTTTACGCCACCAGTCGTCGCGCCGATTCTATTAGGCCGCGGGGTATGCTTTTAGGCCGACCGCGCGCGGAGCGCACGGGGGGCCAATCTCCGCCCCCTCCGCTCCCTCTAACCGCTTACTCAGAGCAAGCAGAAAGGGGGAGGAGGGGGCGACGCGGTGCGTGACGCCCAGACAGACGTGCCCTCGGCCAGAAGGCTTCGGGCGCAACTTGCGTTCAAAGACTCGATGGTTCACGG, TTAAACTCAGCGGGTAGTCCCGCCTGATCTGGGGTCGCAACGGCGGA…
73	Streptophyta	Pinopsida	Pinales	Pinaceae	Picea	Picea glauca	0	0	0	0	0	0	33	6	9	0	0	0	0	0	48	TTAAACTCAGCGGGTGTTCTCGCCTGAGCTGGGGTCGCATTTGGAGCCAAAGACCTCCACCAAGATGGAAAGTCGATGGGCAAAGCAAGTTCCCGAAATGCTGCACACACCCTGCATCAACCAACGCCGACTCGCCCCAACAAGGGGACAATATCACCGCTCGCCGACACAAGACACGGAACATGGCATGTATTTCAGCCGACCGAACCACGTTGGGAACGGACGACCATCTCCGCTCCTCCCCCATGCCTTGCAGGGAGCGCGTGTATGTAGGATGCGACGCCCAGACAGACGTGCCCTCGACCGAGGCCTCGGGCGCAAATTGCGTTCAAAAACTCGATGATTCACGG,TTAAACTCAGCGGGTGTTCTCGCCTGAGCTGGGGTCGCATTTGGAGCC…
74	Streptophyta	Magnoliopsida	Lamiales	Oleaceae	Syringa	Syringa vulgaris	0	0	0	0	0	0	0	0	19	0	0	26	0	0	45	TTAAACTCAGCGGGTAATCCCGCCTGACCTGGGGTCTCTGTAGAAGTGCAGAGCACCATCGGGGTCAACGCATTCGAGCCGAACAACGCAATCTAGCACGACAACACGAAAGTTGAGTTCTTCAACCACCAATTGTCGAGCATACGTCGATGCCGAATCACATTTAGGCCAACCGCACACCGAGACGCACGGGAGGCCAATATCCAACCCAAACGCCTACAACCCGTTTAGGGACGGAGGTGGAGGGTGACGCTATGCGTGACGCCCAGGCAGACGTGCCCTCAGCATAATGGCTTCGGGCGCAACTTGCGTTCAAAAACTCGATGGTTCACGG, TTAAACTCAGCGGGTAATCCCGCCTGACCTGGGGTCTCTGTAGAAGTGCAGAGCACCATCGGG…
75	Streptophyta	Magnoliopsida	Brassicales	Brassicaceae	Alliaria	Alliaria petiolata	0	0	0	0	0	0	0	0	17	27	0	0	0	0	44	TTAAACTCAGCGGGTGATCCCGCCTGACCTGGGGTCGCATTGAGGACTTTGGGTCATCAAGAGCTTCCGGACAAGAGCGACCGACAAAATCAAGAGGCTTGAATTCACCACCGCATGTCGAGACGCTCCTGGCGTCCTTAGCTCGGATTTTGGCCAACCGCTTTCGGTACAACACGGGAGACCAGCTTCCGTCCCATATCCTCATGAGGATTGGGGGACGACGATTTGTGACACCCAGGCAGACGTGCCCTCGGCCAGAAGGCTTGGGGCGCAACTTGCGTTCAAAGACTCGATGGTTCACGG,TTAAACTCAGCGGGTGATCCCGCCTGACCTGGGGTCGCATTGAGGACTTTGGGTCATCAAAAGCTTCCGGACAAGAGCGACCGACAAAATCAAGA…
76	Streptophyta	Magnoliopsida	Saxifragales	Crassulaceae	Phedimus	Phedimus spec.	0	0	0	0	0	0	0	0	0	0	0	0	0	44	44	TTAAACTCAGCGGGTAATCCCGCCTGACCTGGGGTCGCTATGCTGGCAACATCAAGGACGTTCCGTTTGGGTTACGTTTGAGTGATGAGATGCGACATTCACGACATGAATAATCAAAGGACAAAGCCTTACAACCACCACTTGTCGTGACGTATCGCAGTCTCGAGGCTCAATTTTAAGCCATCCGCGAATATGAAACCACGGGAGGCCAAGCTTCGCTCCCCATTTATTCAAGTATGGGGGGCAACACAATACGTGACACCCAGGCAGACGTGCCCTTAGCCTAATGGCTTCGGGCGCAACTTGCGTTCAAAAACTCGATGGTTCACGG
77	Streptophyta	Magnoliopsida	Cornales	Hydrangeaceae	Philadelphus	Philadelphus incanus	0	0	0	0	0	0	0	0	0	0	0	42	0	0	42	TTAAACTCAGCGGGTAGTCCCGCCTGACCTGGGGTCGCAGTCGATGCGCATTGGTAATAATGCGCGTCAGGGTCTTGGAGACGCCCGACAACGGGTTCGCCAGCGACAGGACGCGACAAGGTTGTTCAACCACCACGTGTCGTGACGATCCATCGTCGGGGACTTCACTTTTAGGCCAGCCGCGGGCTTTCGCGCACGGGAGACCATCATCCGCCCACAACGCACCCGGATGCCCGGAGGACAGGGGGGGTTGGGGGCGACGCGTTGCGAGACGCCCAGGCAGACGTGCCTTCGGCCTAATGGCTTCGGGCGCAACTTGCGTTCAAAGACTCGATGGTTCACGA
78	Streptophyta	Magnoliopsida	Ericales	Ericaceae	Rhododendron	Rhododendron spec.	0	0	0	0	0	0	39	0	0	0	0	0	0	0	39	TTAAACTCAGCGGGTAATCCCGCCTGACCTGGGGTCGCAGTTGAGGTACCAGAGTTGTTGATGGTACTTAAGGGTCGATGAGCCAGCCCGCGACAAAGAATGGCATGCACGACATGACGCGACGGTTTGGCAACCACCACTTGTCGTGATGTCCATCATCGGGGACCGTCATTTTTAGGCCGACCGAGCACGAATGTGAACGGGGGGCCAATATCCTCCCACGCACTTACCCGCCGATGAGGAACGGGGTGAGTGGATGACGCAATGCGTGACGCCCAGGCAGACGTGCCTTCAACCTAATGGCTTCAGGCGCAACTTGCGTTCAAAGACTCGATGGTTCACGG
79	Streptophyta	Magnoliopsida	Fabales	Fabaceae	Securigera	Securigera varia	0	0	0	0	0	0	0	0	0	0	0	0	0	39	39	TTAAACTCAGCGGGTAGCCCCGCCTGACCTGAGGTCTCATTGTGAGTGCGGTTATAGAACACGTGTGGGTTCCGAGAGCCCGAACGAAGTAGGGTTTTCCACAACTGGTCACGAGCATTACTCAGCCACCATCCGTCATGGTAAACGCTACCACGGACTCATTTTTCAACCAACCGTGAGGCGCAGCTCACGGGAGGCCAGCTTCCACCCCACGCGCCGTCGAGCACAAGGCGTTCGGCGTTGGGGCAACGATGTGTGACACCCAGGCAGACGTGCCCTCGGCCTAAAGGCTTCGGGCGCAACTTGCGTTCAAAGACTCGATGGTTCACGG, TTAAACTCAGCGGGTAGCCCCGCCTGACCTGAGGTCTCATTGTGAGTGCGGTAATAGAACACGTGT…
80	Streptophyta	Magnoliopsida	Fabales	Fabaceae	Melilotus	Melilotus spec.	0	0	0	0	0	0	0	0	0	0	0	0	0	38	38	TTAAATTCAGCGGGTAGCCCCGCCTGACCTGAGGTCTCATCACGAGCGTTTACAAAACGCATATGGGTAAAAGAGGCCGAATTGAATAGGGCAGCACATGATCTTGGTTTCTCGTGGGTCACACAACCACCATCTATCATGGCACACCCTACCAAGGTCTCGATTTTCAACCAACCATGAGACAATAGAGCTCACGGGAGGCCAACATTCACCAGCATGCACAATACCTATCAAAAGGAAATTGGCAGGAGGCTTCGATATGTGACACCCAGGCAGACGTGCCCTCAACCTAATGGCATCGGGCGCAACTTGCGTTCAAAGACTCGATGGTTCACGG
81	Streptophyta	Magnoliopsida	Solanales	Solanaceae	Solanum	Solanum lycopersicum	0	0	0	0	0	0	0	0	0	0	0	0	38	0	38	TTAAACTCAGCGGGTAATCCCGCCTGACCTGGGGTCGCGGTCGGAGCGCCTGGTGAGGCGCGGTGAGGGTCGGGGAGTCCGGACGCGCGACGGGCTGTAGCCGCGACAACAAGAGAGAGTTGAGTTTCAACCACCACTTGCCGCGACGTCCGTCGACGTGGACTCGCATTTAGGCCGGCCGCGCGCTCGGGGCGCACGGGAGGCCAGCTTCCGCCCCCGCGCTAAAGCCTTGCGGCGTGCGAGGGGGCGACGCGATGCGTGACGCCCAGGCAGACGTGCCCTCGGCCAAATGGCTTCGGGCGCAACTTGCGTTCAAAGACTCGATGGTTCACGG
82	Streptophyta	Magnoliopsida	Fagales	Fagaceae	Quercus	Quercus petraea	0	0	0	0	0	0	0	0	37	0	0	0	0	0	37	TTAAACTCAGCGGGTAGTCCCGCCTGACCTGGGGTCGCGTTGGGAGCGCCGCCGAGGCGACGCGTGAGGGTCGTAGGAGCGCGTTCGGGCGACGGGGCGCGCACGACGAGGAACGAGGGCAGAAAACCACCGATTGTCGTGGCGCTCGTCGCCGAGGACTCGCTTTTGGGCTAACCGCGCGCGCAGGCACGCACGGGAGGCCAACTTCCGCCCCGCCCGAACCGGAGTTTGGGGGGGCAACGATGCGTGACACCCAGGCAGACGTGCCCTCGGCCGAATGGCTTCGGGCGCAACTTGCGTTCAAAAACTCGATGATTCGCGG, TTAAACTCAGCGGGTAGTCCCGCCTGACCTGGGGTCGCGTTGTGAGCGCCGCCGAGGCGACACGCGTGAGGGTCG…
83	Streptophyta	Magnoliopsida	Ranunculales	Papaveraceae	Papaver	Papaver rhoeas	0	0	0	0	0	0	0	0	0	0	0	35	0	0	35	TTAAATTCAGCGGGTAGTCCCGCTTGACCTGGGGTCGCAGAGTGGGAGCCGTAATTACGGTCCGATGGGTTCCTTATGGTCCTTCACGGTAGGCACAGCAGACACGGATTCAGGAATGAAGAGAGACAACGAGTGTCGACCACCACGAATCGTGACGCTGGCCTCCCAGGGCCTGTGTTTAGACCGACCGCACTTTCAAGGCACGGGGGGTCAATATCCTCCCCATTCACTGCACAATGCCAATGTCGCCGGAAGGCGCCAAGGACATGAGTTGGAGGGGGAGACTCGGTGCGTGACGCCCAGGCAAGCGTGCCCTCGGCCCGAAGGCTTGGGGCGCAACTTGCGTTCAAAAACTCGATGGTTCACGG,TTAAATTCAGCGGGTAGTCCCGCTTGACCT…
84	Streptophyta	Magnoliopsida	Apiales	Apiaceae	Pimpinella	Pimpinella major	0	0	0	0	0	0	0	0	0	0	0	0	0	35	35	TTAAACTCAGCGGGTAGTCCCGCCTGACCTGGGGTCACAGTCGGAGCGCACAGAATGTGTGCCGCCAAGAGGGTCCTAGAGCTCTAAGAGATGACGGATACGCGCGAAAAGGAAATAGGTTCTTTTACAACCACCAATGTCACGACGTTCGTCGCCAGAGACTCTCATTTGCGCCAGCCGCGCCGTAAGGCACGGGAGGCCAACTTCCGCCCCCAAGTCATCACGCTCCTCTAGGGGTGCGTGGTTGGGGGCATGTCGATGCGTGACACCCAGGCAGACGTGCCCTCGGCCTAATGGCTTCGGGCGCAACTTGCGTTCAAAGACTCGATGGTTCACGG
85	Streptophyta	Magnoliopsida	Fagales	Fagaceae	Fagus	Fagus sylvatica	0	0	0	0	0	0	0	12	22	0	0	0	0	0	34	TTAAACTCAGCGGGTAGTCCCGCCTGACCTGGGGTCGCGTTGGGAGCGACGTGGGTACGACGCGTTAGGGTCGACGAGTCACACCTTGTGGCGACCAGACACGCACGACGGGGACCGAGGTCTAATCAACCACCGATTGTCGTGGCGCTCGTCGCCGAGGACTCCTTTTTAGGCTAACCGCGAGCACAGGCCCACGGGAGGCCAACTTCCGCCACCAAACGAGATCCCGCGCCCCTTGCGAGGCGGGGGCGTTTGGGGGCAACGGTGCGTGACACCCAGGCAGACGTGCCCTCGGCCGAATGGCGTCGGGCGCAACTTGCGTTCAAAGACTCGATGATTCACGG,TTAAACTCAGCGGGTAGTCCCGCCTGACCTGGGGTCGCGTTGGGAGCGACGTGG…
86	Streptophyta	Magnoliopsida	Lamiales	Lamiaceae	Salvia	Salvia spec.	0	0	0	0	0	0	0	0	0	0	0	0	0	34	34	TTAAACTCAGCGGGTAATCCCGCCTGACCTGGGGTCGCGGTCGAAGGTGGGGCGCCGTGAGGCACCGTCACCGTTGGGTCGCTTGTGGATGCCCGTACGGACGACGCAGTGGCACGACGGCGCGCGAGATTGAGACTTCAACCACCACTTGTCGTGACATGAGTCGCCGAGGGATCGCATTTGGGCCAGCCGCGCGCCGGGGCGCACGGGAGGCCAGTATCCGCCCCCGCAGCCCGCGCTGTGCGCGTGGTTGGGGGGGCGACGCGATGCGTGACGCCCAGGCAGACGTGCCCTCGGCCTAATGGCTTCGGGCGCAACTTGCGTTCAAAGACTCGATGGTTCACGG
87	Streptophyta	Magnoliopsida	Rosales	Rosaceae	Dasiphora	Dasiphora fruticosa	0	0	0	0	0	0	0	0	0	0	0	0	0	33	33	TTAAATTCAGCGGGTGACCCCGCCTGACCTGGGGTCGCGTTGAAAGCGTCGGCGAACCGACGCGCATGGGTCAGGAGATCCAGCGAACGACTCGCGCGCGCGACATGACACAGAGGTTTTGACAACCACCGATTGCCGCGGCGTCTGTCGCCGAGGACTCGGCATTTGAGCCAACCGCGTGACAGCGCACGCGGGAAGGCCATCATCCGTCCCGTCCAAGCCCCCGAAGGGGTTGGGGGGGCAACGACGTGTGACGCCCAGGCAGGCGTGCCCTCGGCCTAATGGCTTCGGGCGCAACTTGCGTTCAAAGACTCGATGGTTCACGG
88	Streptophyta	Magnoliopsida	Ranunculales	Ranunculaceae	Anemone	Anemone nemorosa	0	0	0	0	0	0	30	0	0	0	0	0	0	0	30	TTAAACTCAGCGGGTAATCCCGCCTGACCTGGGGTCGCAGGTGGAAGCCGGGCTTCCTGGGGTTTGCTCTGCCCGCCGAGCGACGAGGCGTGCGCGTCATTTCGTCTTTGGGGGATGAGTATACAACCACCGCTGACCGCGACGCTCGCCGTCGGGGACCAACATTTATGCCGACCGTGCCCCGGAGGGCTCGGGGGGCCAATCTCCGCCCCCATCCCATCCGAAGGGATTGGTGGGGGGCGACGCTGTGTGTGACGCCCAGGCAGGCGTGCCCTCGGCCAAAAAGGCTTCGGGCGCAACTTGCGTTCAAAGACTCGATGGTTCACGG,TTAAACTCAGCGGGTAATCCCGCCTGACCTGGGGTCGCAGGTGGAAGCCGGGCTTCCTGGGGTTTGCTCT…
89	Streptophyta	Magnoliopsida	Fabales	Fabaceae	Ononis	Ononis spinosa	0	0	0	0	0	0	0	0	0	0	0	0	0	30	30	TTAAATTCAGCGGGTAGCCCCGCCTGACCTGAGGTCTCATCACAAGCGTTCGCAAACGCAAAATGGGTAACGGAGGCCGCTTTTGGCAGAGTAGTGTATGATTTTCAAGTTCTCGTGAGGCACACAACCACCATCAATCATGGCACACCCTACCAAGGTCTCGATTTTCAACCAACCGTGAACCGGAAGAGCTACGGGAGGCCAACATTTGCCGTGCACAACGCCCTGTGAACAAGATGTTGGCAGGAGGCTTCGATATGTGACACCCAGGCAGACGTGCCCTCAACCTAATGGCATCGGGCGCAACTTGCGTTCAAAGACTCGATGGTTCACGG,TTAAATTCAGCGGGTAGCCCCGCCTGACCTGAGGTCTCATCACGAGCGTTCGCAAACGCAAAA…
90	Streptophyta	Magnoliopsida	Apiales	Apiaceae	Pastinaca	Pastinaca sativa	0	0	0	0	0	0	0	0	0	0	0	0	0	30	30	TTAAACTCAGCGGGTAGTCCCGCCTGACCTGGGGTCACAGTCGAAGCGCACATTGTGTGCGCCGCCTAAGGGTCCTGGAGCTCGCTAAGATGACCCGGATTCGCCCGACAAGACAAGAGGGTCTTTTACAACCACCAATGTCACGACGTCCGTAGCCGGAGACTCGCTTTTTTGCCAACCACGCTAGAAGGCATGGGAGGCCAATTTCCGCCCCCAAACCAACACAGCTCCTCAAGGAGTGTGAGGTTATGGGCAAGTGAATGCGTGACACCCAGGCAGACGTGCCCTCAGCCTAATGGCTTCGGGCGCAACTTGCGTTCAAAGACTCGATGGTTCACGG
91	Streptophyta	Magnoliopsida	Ranunculales	Ranunculaceae	Ranunculus	Ranunculus bulbosus	0	0	0	0	0	0	0	0	0	0	30	0	0	0	30	TTAAACTCAGCGGGTAATCCCGCCTGACCTGGGGTCGCAGGGTGAATGCCATAAATGGCTTTCGAGGGTCGTTTCGATCCAGCATGCAACGAGAAACGCGTCATTTTGTCTTTGGAGGAAATACAACCACCGCTGACCGCGACACTCGCTGCCGGGGACCAATATTTGTGCCGACCGTGCCCAAAGGACTCGGGGGGCCAATATCCGCTCCCTACCAACTAGGTTGGTGTGGAGCGACGCTGTGTGTGACGCCCAGGCAGACGTGCCCTCAACCTAAAGGTCTCGGGCGCAACTTGCGTTCAAAAACTCGATGGTTCACGG, TTAAACTCAGCGGGTAATCCCGCCTGACCTGGGGTCGCAGGGTGAATGCCATAAATGGCTTTCGAGGGTCGTTTCG…
92	Streptophyta	Magnoliopsida	Ranunculales	Ranunculaceae	Robinia	Robinia pseudoacacia	0	0	0	0	0	0	0	0	0	14	7	0	0	9	30	TTAAACTCAGCGGGTAGCCCCGCCTGACCTGAGGTCTCCTTAGGGAGCATCCAAGGGACGCATGTGGGTCACCGAGCCCAATTCTGGTGGAGTTACCCATGATTGGTCTCGAGCATCATCACTCAACCACCATCCATCATGGTACACCCGACACCATGCACTCGATTTTCAACCAACCGTGAGACAAAGCTCACGGGAGGCCAACATTCACCCCAAGCAAATACCTACAAAGTGAGGCGATTGGCATTGGGGCAACGATGTGTGACACCCAGGCAGGCGTGCCCTCGGCCTAACGGCTTCGGGCGCAACTTGCGTTCAAAAACTCGATGGTTCACGG
93	Streptophyta	Magnoliopsida	Sapindales	Sapindaceae	Aesculus	Aesculus spec.	0	0	0	0	0	0	0	13	16	0	0	0	0	0	29	TTAAACTCAGCGGGTAATCCCGCCTGACCTGGGGTCGCGATGCGTGCGTTTTCGACGGCACTTCAGGGTCAGAGAGCCTTGGACCGACGGCGTGCGCGCGGCGAGGGCTCGAGGTTTTTTCCGCCACCGAACGCCGCGGCATACACCGCCGAGGACTCGTATTTGGGCCAACCGCGGGCCGAGGCCCACGGGAGGCCAGTCTCCGCCCGCGACGGGACCCCCCGCCCCGCGTACGACGCGAGGAGGAGGGGTTCGGGGGCAACGATGCGTGACACCCAGGCAGACGTGCCCTCGGCCGAATGGCTTGGGGCGCAACTTGCGTTCAAAGACTCGATGGTTCACGG
94	Streptophyta	Magnoliopsida	Lamiales	Lamiaceae	Callicarpa	Callicarpa japonica	0	0	0	0	0	0	0	0	0	0	0	29	0	0	29	TTAAACTCAGCGGGTGATCCCGCCTGACCTGGGGTCGCGGTCGAAGGCGCGGTGCACGCGTGCGTGCAAGCGCCCTTGGGTCGTTTGTGATGCCCGAACGGACGACGCGGTGCCGCACGACAGCACGAGAGTTGAGCGTTGTTCAACCACCACTGGTCGTGACGTGCGTCGCCGAGGGATCGCATTTGGGCCGGCCGCGCGCGACGGAGGCGCGCACGGGAGGCCAATCTCCGCCCCCCTCGCGAGCGCGGTGCGCGGGGAGGGGGGCGACGCGATGCGTGACGCCCAGGCAGACGTGCCCTCGGCCTAATGGCTTCGGGCGCAACTTGCGTTCAAAGACTCGATGGTTCACGG
95	Streptophyta	Magnoliopsida	Lamiales	Oleaceae	Fontanesia	Fontanesia phillyreoides	0	0	0	0	0	0	0	0	0	0	28	0	0	0	28	TTAAACTCAGCGGGTAATCCCGCCTGACCTGGGGTCGCTGTCGAAGTGCGAAGCACCGTCGGGGTCAACTCGTCCGAGCAGATCGACGCAGCCGTGCACGACAAGACGCAAGTTGAGTTCTTCAACCACCAATTGTCGTGACATACGTCGATGCCGAATCACATTTAGGCCAGCCGCACACCGGGGCGCACGGGAGGCCAATGTCCGACCCAGCACCTTCACATCCCGTTCGGGCGGAGGTGGAGGGCGACGAAATGCGTGACGCCCAGGCAGACGTGCCCTCAGCATTAAGGCTTCGGGCGCAACTTGCGTTCAAAAACTCGATGGTTCACGG,TTAAACTCAGCGGGTAATCCCGCCTGACCTGGGGTCGCTGTCGAAGTGCGGAGCACCGTCGGGG…
96	Streptophyta	Magnoliopsida	Brassicales	Brassicaceae	Cardamine	Cardamine pratensis	0	0	0	0	0	0	12	15	0	0	0	0	0	0	27	TTAAACTCAGCGGGTGATCCCGCCTGACCTGGGGTCGCTTTGAGGACTTTGGGTCATCAAGAGAGCTTATGGACTAGAACGACCGACGATACGAAGAGGCTTTAATTCACCACCGCATGTCATGACGCTCTCGGCGTCCTTAGCTCGGATTTTGATCAACCGCGTGCGGTAACACACGGGAGACCAACTTCCGTCCCACTTCCTAAAAGGATGAGAGGGACGACGATTTGTGACACCCAGGCAGACGTGCCCTCGGCCAGAAGGCTTGGGGCGCAACTTGCGTTCAAAGACTCGATGGTTCACGG
97	Streptophyta	Magnoliopsida	Lamiales	Lamiaceae	Ajuga	Ajuga reptans	0	0	0	0	0	0	0	4	21	0	0	0	0	0	25	TTAAACTCAGCGGGTAGTCCCGCCTGACCTGGGGTCGCGGTCGGAGGCGCAATGCAATGAATGCACCCTTTGGGTCTTGTGTTTGTTCTCCGCACGGACAACGCCTCTAGTCCCGACAGCACGCGAGTTGATGATCAACCACCACTGGTCGCGACGTGCGTCGCCGGGGGAACGCATTTGGACCGGCCGCACGCCGGGGCGCACGGGAGGCCATTCTCCGCCCCCAAACGAGCGCCGAAGCGCTGGAGGGGGGCGACGCGATGCGTGACGCCCAGGCAGACGTGCCCTCGGCCTGACGGCTTCGGGCGCAACTTGCGTTCAAAGACTCGATGGTTCACGG
98	Streptophyta	Magnoliopsida	Saxifragales	Saxifragaceae	Tellima	Tellima grandiflora	0	0	0	0	0	0	0	0	0	0	25	0	0	0	25	TTAAACTCAGCGGGTAATCCCGCCTGACCTGGGGTCGCGACAATAGCGTCAATTTAAGACGTGTTGGGGTTCGCTTGAGAATCATCCCGAGTAACAAATGCACACGACTCGATTTGGCAAAGCCACTGAGGGCTTACATACCACCACTTATCGTGACACTTCGTCACTCGGTACTCTTTTTTGGGTCAACCACACAAAAATTGCACGGGAGGCCACTCTCTGCTCGCCACAAAATCCTTGTCCCCAAATGGAGAAAGGTTTTGTGGGAGGCGTGTGTACGTGACGCCCAGGCAGACGTGCCCTCAACCAGATGGCTTCGGGCGCAACTTGCGTTCAAAAACTCGATGGTTCACGG
99	Streptophyta	Magnoliopsida	Saxifragales	Saxifragaceae	Astilbe	Astilbe japonica	0	0	0	0	0	0	0	0	0	0	0	0	0	24	24	TTAAACTCAGCGGGTAGTCCCGCCTGACCTGGGGTCGCGACAGTAGCGTCTTTCACAGACGTGTCGGGGTTCGTACGAGAGTTTTCCCGAGCAACGAGCGCGCGCACGACTAGTTTCGGCCGGCCGCGAGGGCCTGTAAACCACCACTTGTCGTGACGTTCCGTCACTCGGTACTCTTTTTTGGGTCAGCCGCGCCAGATGGTCGGCACGGGAGGCCATTCTCCGCTCTCCGTAAAATCCTTCGCCCCAAGACGGGGACGGGTTTCGTGGGAGACGTGGGTACGTGACGCCCAGGCAGACGTGCCCTCGGCCGAATGGCTTCGGGCGCAACTTGCGTTCAAAAACTCGATGGTTCACGG
100	Streptophyta	Magnoliopsida	Lamiales	Lamiaceae	Glechoma	Glechoma hederacea	0	0	0	0	0	0	18	0	5	0	0	0	0	0	23	TTAAACTCAGCGGGTAATCCCGCCTGACCTGGGGTCGCGGTCGAAGGTGCAAAAACACCGTTGGGTCGTTCAGTGATGCCCGTCGGACGACGCAGGAGCGCGACGGCGAATTGATATGTTCAACCACCACTTGTCGCGACACGAGTCGCCGGGGGATCGCATTTGGGCCGACCGCACGCCGAGGCACACGGGGGGCCAATATCCGCCCCACCTCGGCCGCGCTGTGCGCGGGGAGGGGGGGCGACGCGATGCGTGACGCCCAGGCAGACGTGCCCTCGGCCTAGTGGCTTCGGGCGCAACTTGCGTTCAAAGACTCGATGGTTCACGG
101	Streptophyta	Magnoliopsida	Malpighiales	Hypericaceae	Hypericum	Hypericum bellum	0	0	0	0	0	0	0	0	0	0	0	23	0	0	23	TTAAATTCAGCGGGTAGTCCCGCCTGACCTGGGGTCACTTTGTGAGTGTTCGAGGTTTCTCGATCACGTTCAGGGTCGATATGTCCCGACGTGCAAGCTCACGACTATGACCGAGGGTCTTACAACCACCGCTGGTCATGGCTTGCGATCGCCAGGAACAAAGTTTTGGGCCAACCGCGAACGGGTGCGCACGGGAGACCATTATCCGCCCATCCTGTACCCAATGAACTCGAGTGAGGCATTGGTTTGGGGGGCGACGATGTGTGACACCCAGGCAGACGTGCCCTCGGCCAGAAGGCTTCGGGCGCAACTTGCGTTCAAAGACTCGATGGTTCACGG
102	Streptophyta	Magnoliopsida	Lamiales	Plantaginaceae	Plantago	Plantago lanceolata	0	0	0	0	0	0	0	0	3	0	13	0	0	7	23	TTAAACTCAGCGGGTAGTCCCGTCTGACCTGGGGTCGCGGTCGAAGGCGCATTACACGCCGTTAGTTTATGACGATGCCCTAGCAAGCGACAGGGTGAAGCACAACAGCACCAATGATCTTTCAACCACCACTGGTTGTGACATCCGTCGATGAGGGATCCTTTTTGGGCTAACCGAGCTAACGGGAAGCCATTATCCGTCCCATAACCAAACCCGTGAGGGAATGGGAGGGGACGACGCGATGCGTGACGCCCAGGCAGGCGTGCCCTCAGCCCGAAGGCGTCGGGCGCAACTTGCGTTCAAAGACTCGATGGTTCACGG,TTAAACTCAGCGGGTAGTCCCGTCTGACCTGGGGTCGCGGTCGAAGGCGCATTACACGCCGTTAGTTTATGACGATG…
103	Streptophyta	Magnoliopsida	Fagales	Fagaceae	Berula	Berula erecta	0	0	0	0	0	0	0	0	0	0	0	22	0	0	22	TTAAACTCAGCGGGTAGTCCCGCCTGACCTGGGGTCACTTTTGAAGCGCACAGAGTGTGTGGCGCCTTTGGGTCCTTGAGCTCGCTAAGGCAACAGGCATTGCCACGACAAGACAAGAGGGTCTTTTTACAACCACCGATGTCGCGACGTCCGTCGCCGAAAGACTCATTTTTGCACCAACCGCACCGCAAGGCACGGGAGGCCATTAACCGCCCCCAGACAGGCCCAGCTCACCTAGGGGAGTGAGATGTCGGGGGCAACAAGATGCGTGACACCCAGGCAGACGTGCCCTTAGCCTAGTGGCCTCAGGCGCAACTTGCGTTCAAAGACTCGATGGTTCACGG,TTAAACTCAGCGGGTAGTCCCGCCTGACCTGGGGTCGCGTTGGGAGCGCCGCCG…
104	Streptophyta	Magnoliopsida	Asterales	Asteraceae	Leontodon	Leontodon hispidus	0	0	0	0	0	0	0	0	0	0	0	0	0	20	20	TTAAACTCAGCGGGTAGTCCCGCCTGACCTGGGGTCGCGGTCGTAGCACCGTCCTAAAACGATACAATGGGGTCTTTGATGATGGCTTCCCTAGAGCTCACGACACACGATAAAGACGAAGGCCTGTTCAACCACCACTAATCGTGTGTCCACTGGAGGGGACTCCTTTTTAGGCCAACCGCGACAGGCACGGGAGACCAATCTCCGCCCCCATCACCATGAGTTAATATGGTGGGGGGCGACGCGATGCGTGACGCCCAGGCAGGCGTGCCCTCGGCCGAATGGCTTCGGGCGCAACTTGCGTTCAAAAACTCGATGGTTCACGG
105	Streptophyta	Magnoliopsida	Ericales	Primulaceae	Lysimachia	Lysimachia punctata	0	0	0	0	0	0	0	0	0	0	0	0	19	0	19	TTAAACTCAGCGGGTAATCCCGCCTGACCTGGGGTCGCGATCGAGGCACCAAGAAAATGGAGCTTCAGGGTCTGAGGGTCACCGATGGAGACAAAAGCGCACGCGACAAAATGAAACGGTTTGACAACCACCAATTGCCACGACGTATGTCATCGGGACCCGCTTTTAGGCTGACCGCACCACAGAGGACACGGGGAGCCAATATCCGCCTCCACACATAACCATAGGTTAATGGGGGAGCGACGCATTGTGAGACGCCCAGGCAGACGTGCCCTCGGCCTAATGGCTTCGGGCGCAACTTGCGTTCAAAAACTCGATGGTTCACGG
106	Streptophyta	Magnoliopsida	Cornales	Hydrangeaceae	Philadelphus	Philadelphus pubescens	0	0	0	0	0	0	0	0	0	0	19	0	0	0	19	TTAAACTCAGCGGGTAGTCCCGCCTGACCTGGGGTCGCAGTCGATGCGCATCGGTAAAATAGTGCGCGTCAGGGTCTTGGAGACGCCCGACAACGGGTTCGCCAGCGACAGGACGCGACAAGGTTGTTCAACCACCACGTGCCGTGACGATCCATCGTCGGGGACTTCACTTTTAGGCCAACCGCGGGCTGTCGCGCACGGGAGACCATCATCCGCCCACAACGCCCGCAGGGGGGGTTGGGGGCGACGCGTTGCGAGACGCCCAGGCAGACGTGCCTTCGGCCTAATGGCTTCGGGCGCAACTTGCGTTCAAAGACTCGATGGTTCACGA
107	Streptophyta	Magnoliopsida	Malpighiales	Hypericaceae	Hypericum	Hypericum perforatum	0	0	0	0	0	0	0	0	0	0	0	0	0	18	18	TTAAATTCAGCGGGTAGTCCCGCCTGACCTGGGGTCACTTTGTGAGTGTTCGATGTTACTCGATCACGTTCAGGGTCAACATGTCCCTACGAGCAATGCAAGGCTCACGACTTGTACCGAGGGTCTTACAACCACCGCTGGTCGTGGCTTTGCTTTGCCAGGAACTCATTTTTGGGCCAACCGCGAACGGGAGCGCACGGGAGACCATTTTCCGCCCATCCTATTCCCGATTGTCTCTTGCGAGATATCGGGATTTTGGGGGGCGACGATGTGTGACACCCAGGCAGGCGTGCCCTCGGCCAGAAGGCTTCGGGCGCAACTTGCGTTCAAAGACTCGATGGTTCACGG
108	Streptophyta	Magnoliopsida	Brassicales	Brassicaceae	Cardamine	Cardamine flexuosa	0	0	0	0	0	0	0	0	17	0	0	0	0	0	17	TTAAACTCAGCGGGTGATCCCGCCTGACCTGGGGTCGCTTTGAGGACTTTGGGTCATCGAGAGCTTATGGACAAGAACGACCGACGATACGAAGAGGCTTTAGTTCACCACCGCATGTCGTGACGCTCTCGGCGTCCTTAGCTCGGATTTTGGCCAACCGCGTGCGGTAACACACGGGAGACCAGCTTCCGTCCCACGTCCTAAAAGGATGAGAGGGACGACGATTTGTGACACCCAGGCAGACGTGCCCTCGGCCAGAAGGCTTGGGGCGCAACTTGCGTTCAAAGACTCGATGGTTCACGG
109	Streptophyta	Magnoliopsida	Asterales	Asteraceae	Dahlia	Dahlia spec.	0	0	0	0	0	0	0	0	0	0	0	0	0	17	17	TTAAACTCAGCGGGTAGTCCCGCCTGACCTGGGGTCGCGATCGAAGCATCATAACAAGACAACGCGTCCGGGTACTTTAAGAGTATCACCCGCATGAACAAGACGCACGACACGAGCTGACAGTCTTAACAACCACCACTAGTCGTGCGTCGCTCACGAAGGGACTCCTATTTAGGCCAACCGCGCCGTGGGAACGGGAGGCCAATCTCCGCCCCGACCCAACACCTCCCAAGACAGGATGATTGGTGGGGCGACATGATGCGTGACGCCCAGGCAGACGTGCCCTCAACCGGATGGCTTCGGGCGCAACTTGCGTTCAAAAACTCGATGGTTCACGG
110	Streptophyta	Magnoliopsida	Aquifoliales	Aquifoliaceae	Ilex	Ilex spec.	0	0	0	0	0	0	17	0	0	0	0	0	0	0	17	TTAAACTCAGCGGGTAATCCCGTCTGACCTGGGGTCGCGGTCGGAGCACCATCCATGAAGAAGGGTGCACAGGGTCGCGTTCAGAGCTCGCTACAGACTTGGTGCCTCACGACATGACGCAAGAGGTCTTTCAACCACCACTTGCCGTGACGTCCATCGTCAAGAACTCATATTTTGGGCCAACCGCGCACGTTCGTGGACGGGAGGCCAATTTCCGCCCCCAACTCCCGCAATATCCAGCTGGGCATTGGGGTTGGTGGCGACGTGATGCGTGACGCCCAGGCAGACGTGCCCTTAGCCTAATGGCTTTGGGCGCAACTTGCGTTCAAAAACTCGATGGTTCACGG
111	Streptophyta	Magnoliopsida	Rosales	Rosaceae	Potentilla	Potentilla sterilis	0	0	0	0	0	0	17	0	0	0	0	0	0	0	17	TTAAATTCAGCGGGTAACCCCGCCTGACCTGGGGTCGCGTTGAAAGCATCGACGAATCGACACGCATTAGATAGGAAATCCCCGAACGACACGCGCGCGACAGGACACCGAGGTTTGACAACCACCGATTGTCGTGGCGTTAGTCGCCGAGGACTTGTTGTTTATGCCAACCGCGTGACTGAGCACACGGGAGGCCATCATCCGTCCCATCCAAACTCCCGAAGGGGTTGGGGGGGGGCAACGACGTGTGACGCCCAGGCAGACGTGCCCTCGGCCTAATGGCTTCGGGCGCAACTTGCGTTCAAAAACTCGATGGTTCACGG
112	Streptophyta	Magnoliopsida	Asterales	Asteraceae	Hieracium/ Pilosella		0	0	0	0	0	0	0	0	0	0	0	17	0	0	17	TTAAACTCAGCGGGTAGTCCCGCCTGACCTGGGGTCGCGGTCGAAGCATCGTCGCAAGACGACACATTGGGGTCTTCATCGAGCACATCCCTCACAGCTCAAGACGCACGACACATGACCAGGGTCTATTCAACCACCACTAGTCGTGCGTCCACCGAAGGGGACTCCGGTTTAGGCCAACCACACCGAAGGCATGGGAGGCCAATCTCCGCCCCGATACCAAGCATGCCCAGAGGAATGCTTGGTGGGGGCGACGCGATGCGTGACGCCCAGGCAGGCGTGCCCTCGGCCGGATGGCTTCGGGCGCAACTTGCGTTCAAAAACTCGATGGTTCACGG,TTAAACTCAGCGGGTAGTCCCGCCTGACCTGGGGTCGCGGTCGAAGCATCGTCGTAAGAC…
113	Streptophyta	Magnoliopsida	Cucurbitales	Cucurbitaceae	Cucumis	Cucumis sativus	0	0	0	16	0	0	0	0	0	0	0	0	0	0	16	TTAAACTCAGCGGGTAGTCCCGCCTGACCTGGGGTCGCGTCGAGAGTGTCGTCCCTTTGCGGGGGCGACGTTCGGAGGGTCATGCAGGAGTCCGTGGAGGCGACGTGGAGGCCGAGACGCGTCACCGAGGTTGGATCAACCACCGTAGTGTCGCGACGACGAGCGTCGAGGACTCGAATTTAAGCCATCCGCACGACGGTGCGCACGGTAGGCCAGTGTGTGCCCTCGCCCGCACAACGAGCCCGCACGGTGGGCGGGGGAGTTGTGTGGGTGGGGACAACGATGCGTGACGCCCAGGCAGACGTGCCCTCGGCCAGAAGGCTCCGGGCGCAACTTGCGTTCAAAGACTCGGTGGTTCACGG
114	Streptophyta	Liliopsida	Poales	Poaceae	Festuca	Festuca spec.	0	0	0	0	0	0	0	0	0	0	16	0	0	0	16	TTAAATTCAGCGGGTAGTCCCGCCTGACCTGGGGTCGCGGTAGAAGCGTCGTGCGCTCCGTTTATAGGGTCCATGAGGGCATTGCGTCGGCTACGCCCCGGATGCACTGCGTTTAGTATAGCGAGATCGCCTACCACGCGCTGTGTCCGGCACGATACACCGGCAGCCAGATCTTCGGCACACCGCCCCTTGCGAGACGGGGAGCCACATGCCGCATCCCGCCCCATGTTTAGTGGGGTGGGAGCGTGTTTGGCGTGACGCCCAGGCAGGCGTGCCCTCGGCCAGAAGGCCTCGGGCGCAACTTGCGTTCAAAGACTCGATGGTTCGCGG,TTAAATTCAGCGGGTAGTCCCGCCTGACCTGGGGTCGCGGTCGAAGCGTCATGCACTCCGTTAAAAGG…
115	Streptophyta	Magnoliopsida	Gentianales	Rubiaceae	Galium	Galium pamiroalaicum	0	0	0	0	0	0	0	0	0	0	16	0	0	0	16	TTAAATTCAGCGGGTAATCCCGCCTGACCTGGGGTCGCGTTCGAAGGCTCCACTCCAATCACAAGTGAGTGGGATGGGGCTCTAGGTTTTGTTGAGATCCGTCGGGGGCCGTCAAGGCTAATGAGATAGAATGAATGAGAATTCAACCACCTGTAGTCGTGACGTCCCTTATCCGAGGACTCGCATTTGGGCCATCCGCGCCGCTGCGGGAACGGGAGGCCAACATCCACCGCGCACCAGCCCGAGCCTACGCGAAGCAGGCTTGGGTTGGGGTGGTGACGAGATGCGTGACGCCCAGGCAGACGTGCCCTCGGCCGGAAGGCCTCGGGCGCAACTTGCGTTCAAAAACTCGATGATTCACGG
116	Streptophyta	magnoliopsida	Asterales	Asteraceae	Jacobaea	Jacobaea vulgaris	0	0	0	0	0	0	0	0	0	0	0	0	16	0	16	TTAAACTCAGCGGGTAGTCCCGCCTGACCTGGGGTCGCGATCAAAGCATCGTACTAGACGACACATTAGGGTGTTTAAGAGATCTTCCTTGCTCCTTTTTACACACGACTCAATAAGAGGGTCTTGTCAACCACCACTAATCGTGCGTCCATCGAAAGGGACTCTTATTTAAGCCAACCGAACCTTAGGAACGGGAGACCAATCTCCGCCCCCCAATACAACATCCTCGTTAAAAGGTGTGTGTTGGGAGGTGACAAGATGTGTGACGCCCAGGCAGACGTGCCCTCAACCAAAAGGCCTTGGGCGCAACTTGCGTTCAAAAACTCGATGGTTCACGG
117	Streptophyta	Magnoliopsida	Boraginales	Boraginaceae	Symphytum	Symphytum asperum	0	0	0	0	0	0	0	16	0	0	0	0	0	0	16	TTAAATTCAGCGGGTAATCCCGCCTGACCTGGGGTCGCGTCATAGAACAAGTTTCCAACAAAACTATGAGGTTAACTTGCACCTTAGGGTCTTGAAAGTCACGTGGGTTTGGTACACGACATGACGAGAGTTGTTATCCAACCACCACTTGTCGTGAAGTCCTAATCCACATACTCAAGTTTTAACCAACTGCACAACTAGGAGCAGGAGGTCACATTCCAACGATCCACAAAAATTAGGGATGTGGTGACGAGATGCGTGACGCCCAGGCAGACGTGCCTTTAGCCTAATGGCTTCGGGCGCAACTTGCGTTCAAAGACTCGATGGTTCACGG
118	Streptophyta	Magnoliopsida	Gentianales	Rubiaceae	Galium	Gallium spec.	0	0	0	0	0	0	0	0	0	0	12	0	3	0	15	TTAAATTCAGCGGGTAATCCCGCCTGACCTGGGGTCGCGTTCGAAGGCTCCACTCCACCCACGAGTGAGTGGGATGGGGCTCTATGGTTTTGTTGAGATCCGTCGGGGGCCGTCAAGGCTAATGAGATAGAATGAATGAGAATTCAACCACCTGTAGTCGTGACGTCCCTTGTCCGAGGACTCGTATTTGGGCCATCCGCGCCGCTGGGGGAACGGGAGGCCAACATCCACCGCGCACCAGCCCGAGCCCACATGAAGCAGACTTGGGTTGGGGTGGTGACGAGATGCGTGACGCCCAGGCAGACGTGCCCTCGGCCGGATGGCCTCGGGCGCAACTTGCGTTCAAAAACTCGATGATTCACGG
119	Streptophyta	Magnoliopsida	Boraginales	Boraginaceae	Symphytum	Symphytum grandiflorum	0	0	0	0	0	0	13	0	0	0	0	0	0	0	13	TTAAATTCAGCGGGTAGTCCCGCCTGACCTGGGGTCGCGTCATAGAACAAGTTTCCAACAAAACTATGAGGTTAACTTGCACCTTAGGGTCTTGAAAGTCATGTAGGTTTGGCACACGACATGACGAGAGTTGTTATCCAACCACCACTTGTCGTGAAGTCCTAATCCACATACTCAACTTTTAACCAACTGCACAACTAGGAGCAGGAGGTCACATTCCAACAATCCACAAAAATTAGGGATGTGGTGACAAGATGCGTGACGCCCAGGCAGACGTGCCTTTAGCCTAATGGCTTCGGGCGCAACTTGCGTTCAAAGACTCGATGGTTCACGG
120	Streptophyta	Magnoliopsida	Saxifragales	Saxifragaceae	Astilbe	Astilbe thunbergii	0	0	0	0	0	0	0	0	0	0	0	0	0	12	12	TTAAACTCAGCGGGTAGTCCCGCCTGACCTGGGGTCGCGACAGTAGCGTCCGTCACGGACGTGTCGGGGTTCGCACGAGAGTTTTCCCGAGCAACGAGCGCGCGCACGACTAGAGGGCCTGTAAACCACCACTTGTCGTGACGTTCCGTCACCCGGTACTCTTTTTTGGGTCAGCCGCGCCGGATGGTCGGCACGGGAGGCCATTCTCCGCTCGTCGTAAAATCCTGCGCCCCAAAATGGGGACGGGTTTTGCGGGAGACGTGGGTACGTGACGCCCAGGCAGACGTGCCCTCAGCCGAATGGCTTCGGGCGCAACTTGCGTTCAAAAACTCGATGGTTCACGG
121	Streptophyta	Magnoliopsida	Brassicales	Brassicaceae	Aubrieta	Aubrieta spec.	0	0	0	0	0	0	0	0	12	0	0	0	0	0	12	TTAAACTCAGCGGGTGATCCCGCCTGACCTGGGGTCGCGTTAAGGATGTTGGGTCATCAAGAGCATTCAGACAAAAACGACCGACAATATTACGAGGCTTTACTTCACCACCGCATGTCGAGACGCTCAAGGCATCCTCAGCTCGGATTTTGGCCAACCGCATGCGGTAACACACGGGAGACCAGCTTCCGTCCCTTCTCCGAAAAGGATGGGGACGACGTTTTGTGACACCCAGGCAGACGTGCCCTCGGCCAGAAGGCTTGGGGCGCAACTTGCGTTCAAAGACTCGATGGTTCACGG
122	Streptophyta	Magnoliopsida	Ranunculales	Ranunculaceae	Anemone	Anemone spec.	0	0	0	0	0	0	0	0	0	0	0	0	0	11	11	TTAAACTCAGCGGGTAATCCCGCCTGACCTGGGGTCGCAGGTGGAGGTCTCCCTCCGGGGGTTAGGCTCTGGCCTGCGTGCGACGAGGCGGACGCGTCATTTGTGTCTTTGGGGGATGAGAATACAACCACCGCTGACCGCGACGCTCGCCGCCGAGGACCGAAATTTGTGCCGACCGTGCCCCGGGGGGCTCGGGGGGCCAATCTCCGTCCCCCAGCCAAAGGGATTGGTGGGGGGCGACGCTGTGTGTGACGCCCAGGCAGGCGTGCCCTCGGCCGTAAAGGCTTCGGGCGCAACTTGCGTTCAAAGACTCGATGGTTCACGG
123	Streptophyta	Magnoliopsida	Brassicales	Brassicaceae	Brassica	Brassica oleracea	0	0	0	0	0	0	0	0	11	0	0	0	0	0	11	TTAAACTCAGCGGGTGATCCCGCCTGACCTGGGGTCGCGTTGAGGACTTTGGGTCATCAAGAGCTTTCGGACCGAAACGACTGACGATTTGACGAGAATTGAATTCACCACCGCATGTCAAGACGCTCCTGGCATCCTTAGCTAGGATTTTGGCCAACCGCGTGCGGTAACACACGGGAGACCAGCTTCCGTCCGATATCCTCGAGAGGATGGGGGGACGACGATTTGTGACACCCAGGCAGACGTGCCCTCGGCCAGAAGGCTTGGGGCGCAACTTGCGTTCAAAGACTCGATGGTTCACGG
124	Streptophyta	Magnoliopsida	Cornales	Hydrangeaceae	Deutzia	Deutzia spec.	0	0	0	0	0	0	0	0	0	0	11	0	0	0	11	TTAAACTCAGCGGGTAGTCCCGCCTGACCTGGGGTCGCTGTCGATGCGCCATCAAGGAGAGCGCGTCAGGGTCATAACTTCGCCCGGTGACGGTTGCGTCAGCAACAGGACGCGACAAGGTTGTTCAACCACCACGTGTCGTGACGATCCGTCATCGAGGACTTTGCTTTTTAGGCCAACCGCAAGCTAAGTGCTCACGGGAGGCCAACATCCGCCCACAATCCTATGCATATGATGCAGGGCTGGGGGCGACGGGTTGCGAGACGCCCAGGCAGACGTGCCTTCGGCCTAATGGCTTCAGGCGCAACTTGCGTTCAAAAACTCGATGATTCACGG
125	Streptophyta	Magnoliopsida	Brassicales	Brassicaceae	Diplotaxis	Diplotaxis tenuifolia	0	0	0	0	0	0	0	0	0	0	0	0	0	11	11	TTAAACTCAGCGGGTGATCCCGCCTGACCTGGGGTCGCGTTGAGGACTTTGGGTCATCGTGAGCTTTTGGACCGGAACGAACGACTGTATGACGAGGTTTGAATTCACCACCGCATGTCGAGACGCTCCTGGCATCCTTTGCTCGGATTTTGGCCAACCGCGTGCGGTAACACACGGGAGACCAGCTTCCGTCCCTTATCCTCGAGAGGTTGGGGGGACGACGATTTGTGACACCCAGGCAGACGTGCCCTCGGCCAGAAGGCTTGGGGCGCAACTTGCGTTCAAAGACTCGATGGTTCACGG
126	Streptophyta	Magnoliopsida	Lamiales	Oleaceae	Ligustrum	Ligustrum spec.	0	0	0	0	0	0	0	0	0	0	0	11	0	0	11	TTAAACTCAGCGGGTAATCCCGCCTGACCTGGGGTCTCTGTCGAAGTGCAAAGCACCATCGGGGTCAACGCATTCGAGCCAAGCAACGCAATCTCGCACGACAAAACGAAAGTTGAGGTCTTCAACCACCAATTGTCGAGACATGCGTCGATGCCGAATCACATTTAGGCCAACCGCACACCGAGATGCACGGGAGGCCAATATCCAACCCAAACACCTACAACCCATTTAGGGACGGAGGTGGAGGGCGACGCTATGCGTGACGCCCAGGCAGACGTGCCCTCAGCATAATGGCTTCGGGCGCAACTTGCGTTCAAAAACTCGATGGTTCACGG
127	Streptophyta	Magnoliopsida	Gentianales	Rubiaceae	Galium	Lipandra spec.	0	0	0	0	0	0	0	0	0	0	0	11	0	0	11	TTAAATTCAGCGGGTAATCCCGCCTGACCTGGGGTCGCGTTCGAAGGCTCCACTCCACCCACGAGTGAGTGGGATGGGGCTCTAGGGTTTTGTTGAGATCCGTCGGGGGCCGTCAAGGCTAATGAGATAGAATGAATGAGAATTCAACCACCTGTAGTCGTGACGTCCCTTGTCCGAGGACTCGCATTTGGGCCATCCGCGCCGCTGGGGGAACGGGAGGCCAACATCCACCGCGCACCAGCCCGAGCCTACGCGGAGCAGGCTTGGGTTGGGGTGGTGACGAGATGCGTGACGCCCAGGCAGACGTGCCCTCGGCCGGAAGGCCTCGGGCGCAACTTGCGTTCAAAAACTCGATGATTCACGG
128	Streptophyta	Magnoliopsida	Cornales	Hydrangeaceae	Philadelphus	Philadelphus spec.	0	0	0	0	0	0	0	0	0	11	0	0	0	0	11	TTAAACTCAGCGGGTAGTCCCGCCTGACCTGGGGTCGCAGTCGATGCGCATTGGTAATAATGCGCGTCAGGGTCTTGGAGACGCCCGACAACGGGTTCGCCAGCGACAGGACGCGACAAGGTTGTTCAACCACCACGTGTCGTGACGATCCATCGTCGGGGACTTCACTTTTAGGCCAGCCGCGGGCTTTCGCGCACGGGAGACCATCATCCGCCCACAACGCACCCGGATGCCCGGAGGACAAGGGGGGGTTGGGGGCGACGCGTTGCGAGACGCCCAGGCAGACGTGCCTTCGGCCTAATGGCTTCGGGCGCAACTTGCGTTCAAAGACTCGATGGTTCACGA
							17	3013	161	563	42105	32206	4875	1408	16237	8776	20085	11868	3454	13144	157912
