# Supplementary material for: Synchronised monitoring of plant and insect diversity: a case study using automated Malaise traps and DNA-based methods
Source: Biodivers Data J. 2024 Jul 30;12:e127669. doi: 10.3897/BDJ.12.e127669 (PMC11303846; doi:10.3897/BDJ.12.e127669)
Supplement: Supplementary material 3 — Plant-pollinator interactions found in the Melbgarten [file bdj-12-e127669-s003.xlsx]

## Sheet: Sheet1
Class	Order	Family	Genus	Species	Survey	species_interaction
Liliopsida	Poales	Poaceae	Dactylis	Dactylis glomerata	identified	Bicellaria vana, Botanophila striolata, Limnia unguicornis, Lotophila atra, Pollenia pediculata, Sarcophaga carnaria
Liliopsida	Asparagales	Amaryllidaceae	Allium	Allium ursinum	identified	Bombus pascuorum, Agriotes pallidulus, Empis tessellata, Helophilus pendulus, Phaonia rufiventris, Rhamphomyia longipes, Rhingia campestris
Liliopsida	Poales	Poaceae	Lolium	Lolium perenne	GBIF	Botanophila striolata, Empis livida, Lotophila atra, Muscina levida, Pollenia pediculata, Sarcophaga carnaria, Sarcophaga subvicina
Liliopsida	Poales	Poaceae	Holcus	Holcus lanatus	identified	Botanophila striolata, Muscina levida, Pollenia pediculata
Liliopsida	Poales	Poaceae	Poa	Poa trivialis	identified	Lotophila atra
Magnoliopsida	Ranunculales	Ranunculaceae	Clematis	Clematis vitalba	GBIF	Anaspis frontalis, Bombus pascuorum, Helophilus pendulus, Sphaerophoria scripta, Rhingia campestris, Bombus lucorum
Magnoliopsida	Apiales	Apiaceae	Chaerophyllum	Chaerophyllum temulum	GBIF	Andrena cineraria, Andrena dorsata, Andrena haemorrhoa, Andrena helvola, Andrena nitida, Empis livida, Helophilus pendulus, Pipizella viduata, Anaspis maculata, Grammoptera ruficornis, Agriotes pallidulus, Anaspis frontalis, Bombus lucorum
Magnoliopsida	Ranunculales	Ranunculaceae	Ranunculus	Ranunculus repens	GBIF	Andrena cineraria, Andrena nitida, Bombus lucorum, Botanophila striolata, Cheilosia vernalis, Empis livida, Eupeodes latifasciatus, Lasius niger, Lotophila atra, Phytomyza vitalbae, Rhagio scolopaceus, Rhamphomyia longipes, Rhingia campestris, Bombus pascuorum, Helophilus pendulus, Agriotes pallidulus, Hemicrepidius hirtus, Hydrellia maura, Limnia unguicornis, Pieris napi, Empis tessellata, Melis…
Magnoliopsida	Asterales	Asteraceae	Hypochaeris	Hypochaeris radicata	GBIF	Andrena dorsata, Andrena haemorrhoa, Bombus pascuorum, Botanophila striolata, Chrysotoxum cautum, Eupeodes latifasciatus, Helophilus pendulus, Sicus ferrugineus, Sphaerophoria scripta, Empis aestiva, Rhamphomyia crassirostris, Bombus hortorum
Magnoliopsida	Brassicales	Brassicaceae	Alliaria	Alliaria petiolata	GBIF	Andrena haemorrhoa, Bombus pascuorum, Rhingia campestris
Magnoliopsida	Ranunculales	Ranunculaceae	Ranunculus	Ranunculus bulbosus	GBIF	Andrena minutula, Andrena nitida
Magnoliopsida	Apiales	Apiaceae	Heracleum	Heracleum sphondylium	identified	Andrena minutula, Athalia circularis, Bombus hortorum, Bombus lucorum, Bombus pascuorum, Bombus vestalis, Dolichovespula saxonica, Vespula vulgaris, Andrena cineraria, Andrena dorsata, Andrena haemorrhoa, Andrena nitida, Andrena subopaca, Baccha elongata, Anthophila fabriciana, Bicellaria vana, Botanophila striolata, Brachicoma devia, Chrysotoxum festivum, Empis livida, Empis tessellata, Fannia a…
Magnoliopsida	Lamiales	Lamiaceae	Stachys	Stachys sylvatica	GBIF	Bombus hortorum, Bombus pascuorum, Anthophora furcata, Baccha elongata, Bombus lucorum, Hypena proboscidalis
Magnoliopsida	Ranunculales	Papaveraceae	Papaver	Papaver rhoeas	GBIF	Bombus hortorum, Bombus pascuorum, Anthophora plumipes, Bombus lucorum
Magnoliopsida	Fabales	Fabaceae	Vicia	Vicia sepium	identified	Bombus hortorum, Bombus pascuorum, Anthophora plumipes, Bombus lucorum, Bombus campestris
Magnoliopsida	Lamiales	Lamiaceae	Prunella	Prunella vulgaris	GBIF	Bombus hortorum, Bombus pascuorum, Bombus lucorum, Rhingia campestris, Pieris napi
Magnoliopsida	Fabales	Fabaceae	Trifolium	Trifolium pratense	identified	Bombus hortorum, Bombus pascuorum, Helophilus pendulus, Rhingia campestris, Bombus lucorum, Andrena cineraria, Bombus vestalis, Sphaerophoria scripta
Magnoliopsida	Apiales	Araliaceae	Borago	Borago officinalis	GBIF	Bombus hortorum, Bombus pascuorum, Sphaerophoria scripta, Vespula vulgaris, Bombus lucorum
Magnoliopsida	Lamiales	Lamiaceae	Glechoma	Glechoma hederacea	identified	Bombus hortorum, Xylota segnis, Anthophora plumipes, Andrena nitida, Leucophora personata, Muscina levida, Sarcophaga carnaria, Bombus pascuorum, Pieris napi, Bombus vestalis, Bombus lucorum, Rhingia campestris
Magnoliopsida	Apiales	Apiaceae	Daucus	Daucus carota	GBIF	Bombus lucorum, Andrena minutula, Bombus pascuorum, Brachicoma devia, Helophilus pendulus, Pipizella viduata, Pollenia pediculata, Sarcophaga carnaria, Sarcophaga subvicina, Sphaerophoria scripta, Tachina fera, Andrena dorsata, Meliscaeva auricollis, Rhingia campestris, Andrena cineraria, Vespula germanica, Vespula vulgaris
Magnoliopsida	Brassicales	Brassicaceae	Brassica	Brassica oleracea	GBIF	Bombus lucorum, Pieris napi
Magnoliopsida	Brassicales	Brassicaceae	Diplotaxis	Diplotaxis tenuifolia	GBIF	Bombus pascuorum
Magnoliopsida	Fabales	Fabaceae	Ononis	Ononis spinosa	GBIF	Bombus pascuorum, Bombus hortorum
Magnoliopsida	Fabales	Fabaceae	Trifolium	Trifolium repens	identified	Bombus pascuorum, Bombus hortorum, Bombus lucorum, Bombus vestalis, Botanophila striolata, Empis livida, Andrena cineraria, Andrena haemorrhoa, Andrena dorsata, Cantharis cryptica, Empis tessellata, Vespula vulgaris, Hypena proboscidalis, Lacanobia oleracea, Andrena subopaca
Magnoliopsida	Fabales	Fabaceae	Lotus	Lotus pedunculatus	GBIF	Bombus pascuorum, Bombus lucorum, Bombus hortorum
Magnoliopsida	Dipsacales	Caprifoliaceae	Dipsacus	Dipsacus fullonum	identified	Bombus pascuorum, Pieris napi, Bombus hortorum, Bombus vestalis, Bombus campestris, Bombus lucorum
Magnoliopsida	Lamiales	Lamiaceae	Lamium	Lamium galeobdolon	GBIF	Bombus pascuorum, Rhingia campestris
Magnoliopsida	Apiales	Apiaceae	Torilis	Torilis japonica	GBIF	Bombus pascuorum, Sarcophaga carnaria, Sphaerophoria scripta, Andrena minutula, Brachicoma devia, Helophilus pendulus, Pollenia pediculata, Sarcophaga subvicina, Meliscaeva auricollis, Sussaba cognata, Anaspis frontalis, Anaspis maculata, Cantharis cryptica, Agriotes pallidulus
Magnoliopsida	Malpighiales	Hypericaceae	Hypericum	Hypericum perforatum	GBIF	Bombus pascuorum, Sphaerophoria scripta, Andrena dorsata, Bombus lucorum, Vespula germanica, Bombus hortorum, Sarcophaga carnaria, Syrphus torvus, Andrena minutula, Meliscaeva auricollis, Xylota segnis, Lacanobia oleracea
Magnoliopsida	Asterales	Asteraceae	Bellis	Bellis perennis	identified	Botanophila striolata, Lotophila atra, Rhamphomyia longipes, Schoenomyza litorella, Cheilosia vernalis, Empis livida, Empis nigripes, Empis tessellata, Myrmica rubra, Pieris napi, Bombus lucorum, Bombus pascuorum
Magnoliopsida	Brassicales	Brassicaceae	Cardamine	Cardamine pratensis	identified	Botanophila striolata, Pieris napi, Bombus lucorum
Magnoliopsida	Asterales	Asteraceae	Leontodon	Leontodon hispidus	GBIF	Eupeodes latifasciatus, Andrena dorsata, Bombus pascuorum, Helophilus pendulus, Rhingia campestris, Sphaerophoria scripta, Botanophila striolata, Bombus lucorum, Bombus vestalis, Bombus hortorum
Magnoliopsida	Asterales	Asteraceae	Crepis	Crepis capillaris	GBIF	Helophilus pendulus, Andrena dorsata, Bombus pascuorum, Bombus hortorum, Bombus lucorum, Cheilosia vernalis, Empis livida, Pipizella viduata, Sicus ferrugineus, Sphaerophoria scripta, Andrena nitida, Sarcophaga subvicina, Vespula vulgaris, Andrena cineraria, Andrena minutula, Botanophila striolata, Andrena haemorrhoa
Magnoliopsida	Apiales	Apiaceae	Pastinaca	Pastinaca sativa	GBIF	Helophilus pendulus, Sphaerophoria scripta, Vespula germanica, Vespula vulgaris, Andrena cineraria, Bombus hortorum, Sarcophaga subvicina, Andrena minutula
Magnoliopsida	Rosales	Rosaceae	Potentilla	Potentilla reptans	GBIF	Helophilus pendulus, Sphaerophoria scripta, Vespula vulgaris
Magnoliopsida	Lamiales	Oleaceae	Syringa	Syringa vulgaris	GBIF	Pieris napi, Rhingia campestris
Magnoliopsida	Rosales	Urticaceae	Urtica	Urtica dioica	identified	Rhingia campestris, Brachypterus urticae
Magnoliopsida	Lamiales	Plantaginaceae	Plantago	Plantago lanceolata	GBIF	Rhingia campestris, Vespula vulgaris, Sphaerophoria scripta, Vespula germanica
Magnoliopsida	Lamiales	Lamiaceae	Ajuga	Ajuga reptans	identified	Sarcophaga carnaria, Bombus pascuorum, Rhingia campestris, Phryxe nemea
Magnoliopsida	Sapindales	Sapindaceae	Acer	Acer pseudoplatanus	planted	Sarcophaga subvicina
Magnoliopsida	Dipsacales	Adoxaceae	Sambucus	Sambucus nigra	planted	Triodia sylvina
