# Supplementary material for: Synchronised monitoring of plant and insect diversity: a case study using automated Malaise traps and DNA-based methods
Source: Biodivers Data J. 2024 Jul 30;12:e127669. doi: 10.3897/BDJ.12.e127669 (PMC11303846; doi:10.3897/BDJ.12.e127669)
Supplement: Supplementary material 4 — Plant-pollinator interactions found in Britz [file bdj-12-e127669-s004.xlsx]

## Sheet: Sheet1
Class	Order	Family	Genus	Species	Survey	species_interaction
Liliopsida	Poales	Poaceae	Alopecurus	Alopecurus pratensis	GBIF	NA
Liliopsida	Poales	Poaceae	Holcus	Holcus lanatus	GBIF	Helina reversio, Pollenia pediculata
Liliopsida	Poales	Poaceae	Lolium	Lolium perenne	GBIF	Sarcophaga subvicina, Helina reversio, Sarcophaga carnaria, Pollenia pediculata, Sarcophaga variegata, Tipula paludosa, Scaeva pyrastri, Haematopota pluvialis, Eupeodes corollae
Liliopsida	Poales	Poaceae	Poa	Poa trivialis	GBIF	NA
Magnoliopsida	Brassicales	Brassicaceae	Alliaria	Alliaria petiolata	GBIF	Andrena haemorrhoa
Magnoliopsida	Ranunculales	Ranunculaceae	Anemone	Anemone nemorosa	GBIF	NA
Magnoliopsida	Apiales	Apiaceae	Anthriscus	Anthriscus caucalis	GBIF	Anthophila fabriciana
Magnoliopsida	Apiales	Apiaceae	Anthriscus	Anthriscus sylvestris	GBIF	Sarcophaga subvicina, Vespula germanica, Cheilosia vernalis, Empis tessellata, Dolichovespula saxonica, Sarcophaga carnaria, Emmesomyia grisea, Phaonia valida, Bombus lucorum, Rhamphomyia longipes, Anaspis maculata, Athous haemorrhoidalis, Athous vittatus, Chlorops pumilionis, Andrena minutula, Phania funesta, Empis nigripes, Mordellochroa abdominalis, Chrysotoxum bicinctum, Andrena dorsata, Lasi…
Magnoliopsida	Asterales	Asteraceae	Bellis	Bellis perennis	GBIF	Cheilosia vernalis, Empis tessellata, Bombus lucorum, Rhamphomyia longipes, Schoenomyza litorella, Pieris napi, Phania funesta, Empis nigripes, Pieris rapae, Eupeodes corollae, Coenonympha pamphilus, Polyommatus icarus
Magnoliopsida	Brassicales	Brassicaceae	Brassica	Brassica napus	GBIF	Andrena cineraria, Empis tessellata, Helina impuncta, Andrena haemorrhoa, Bombus lucorum, Andrena minutula, Bibio marci, Pieris rapae, Andrena dorsata, Lasioglossum morio
Magnoliopsida	Brassicales	Brassicaceae	Brassica	Brassica oleracea	GBIF	Bombus lucorum, Pieris napi, Pieris brassicae
Magnoliopsida	Ericales	Ericaceae	Calluna	Calluna vulgaris	GBIF	Phaonia subventa, Sarcophaga carnaria, Vespula vulgaris, Pollenia pediculata, Bellardia viarum, Helophilus pendulus, Bombus lucorum, Sarcophaga variegata, Sphaerophoria scripta, Brachicoma devia, Sarcophaga incisilobata, Pollenia angustigena, Trypetoptera punctulata, Scaeva pyrastri, Polietes lardarius, Eupeodes corollae, Andrena dorsata, Myathropa florea, Phaonia errans, Polyommatus icarus, Phil…
Magnoliopsida	Ranunculales	Ranunculaceae	Caltha	Caltha palustris	GBIF	Bombus lucorum
Magnoliopsida	Asterales	Asteraceae	Centaurea	Centaurea cyanus	GBIF	Vespula vulgaris, Bombus lucorum, Sphaerophoria scripta, Scaeva pyrastri, Pieris rapae, Eupeodes corollae
Magnoliopsida	Myrtales	Onagraceae	Chamaenerion	Chamaenerion angustifolium	GBIF	Bombus lucorum, Sphaerophoria scripta, Eriothrix rufomaculata
Magnoliopsida	Ranunculales	Ranunculaceae	Clematis	Clematis vitalba	GBIF	Helophilus pendulus, Bombus lucorum, Sphaerophoria scripta, Eriothrix rufomaculata, Lasioglossum morio
Magnoliopsida	Solanales	Convolvulaceae	Convolvulus	Convolvulus arvensis	GBIF	Helophilus pendulus, Bombus lucorum, Sphaerophoria scripta, Andrena minutula, Eupeodes corollae, Eriothrix rufomaculata, Lasioglossum morio
Magnoliopsida	Asterales	Asteraceae	Crepis	Crepis biennis	GBIF	NA
Magnoliopsida	Asterales	Asteraceae	Crepis	Crepis capillaris	GBIF	Pipizella viduata, Andrena cineraria, Sarcophaga subvicina, Cheilosia vernalis, Vespula vulgaris, Andrena haemorrhoa, Helophilus pendulus, Bombus lucorum, Sphaerophoria scripta, Vespa crabro, Pieris brassicae, Andrena minutula, Scaeva pyrastri, Pieris rapae, Polietes lardarius, Eupeodes corollae, Andrena dorsata, Lasioglossum morio, Melinda viridicyanea, Adia cinerella, Sicus ferrugineus, Lindeni…
Magnoliopsida	Fabales	Fabaceae	Cytisus	Cytisus scoparius	GBIF	Bombus lucorum
Magnoliopsida	Boraginales	Boraginaceae	Echium	Echium vulgare	GBIF	Bombus lucorum
Magnoliopsida	Asterales	Asteraceae	Eupatorium	Eupatorium cannabinum	GBIF	Bombus lucorum, Sphaerophoria scripta, Pieris napi, Pieris brassicae, Scaeva pyrastri, Pieris rapae, Eupeodes corollae, Eriothrix rufomaculata, Myathropa florea, Myrmica scabrinodis, Polyommatus icarus
Magnoliopsida	Fagales	Fagaceae	Fagus	Fagus sylvatica	GBIF	NA
Magnoliopsida	Apiales	Apiaceae	Foeniculum	Foeniculum vulgare	GBIF	Sphaerophoria scripta
Magnoliopsida	Rosales	Rhamnaceae	Frangula	Frangula alnus	GBIF	NA
Magnoliopsida	Geraniales	Geraniaceae	Geranium	Geranium robertianum	GBIF	Bombus lucorum, Pieris napi
Magnoliopsida	Rosales	Rosaceae	Geum	Geum rivale	GBIF	Bombus lucorum
Magnoliopsida	Lamiales	Lamiaceae	Glechoma	Glechoma hederacea	GBIF	Sarcophaga carnaria, Bombus lucorum, Pieris napi, Lasioglossum morio
Magnoliopsida	Apiales	Araliaceae	Hedera	Hedera helix	GBIF	Vespula germanica, Vespula vulgaris, Helophilus pendulus, Bombus lucorum, Polietes lardarius, Thaumatomyia notata, Lasioglossum morio, Myathropa florea, Noctua pronuba
Magnoliopsida	Asterales	Asteraceae	Hypochaeris	Hypochaeris radicata	GBIF	Empis aestiva, Eristalinus sepulchralis, Andrena haemorrhoa, Helophilus pendulus, Sphaerophoria scripta, Pieris brassicae, Tropidia scita, Hylaeus confusus, Scaeva pyrastri, Eupeodes corollae, Eriothrix rufomaculata, Andrena dorsata, Lasioglossum morio, Adia cinerella, Sicus ferrugineus, Polyommatus icarus
Magnoliopsida	Asterales	Campanulaceae	Jasione	Jasione montana	GBIF	Bombus lucorum, Pieris napi
Magnoliopsida	Lamiales	Lamiaceae	Lamium	Lamium album	GBIF	Sarcophaga carnaria, Andrena haemorrhoa, Bombus lucorum
Magnoliopsida	Lamiales	Lamiaceae	Lamium	Lamium purpureum	GBIF	Andrena haemorrhoa, Bombus lucorum
Magnoliopsida	Lamiales	Oleaceae	Ligustrum	Ligustrum vulgare	GBIF	Bombus lucorum, Anaspis maculata, Epuraea melanocephala, Paragus haemorrhous
Magnoliopsida	Brassicales	Brassicaceae	Lunaria	Lunaria annua	GBIF	Bombus lucorum
Magnoliopsida	Asterales	Asteraceae	Matricaria	Matricaria chamomilla	GBIF	Pollenia pediculata, Helophilus pendulus, Sphaerophoria scripta, Dolichopus festivus, Andrena minutula, Scaeva pyrastri, Haematopota pluvialis, Eupeodes corollae, Scaptomyza flava, Chrysotoxum bicinctum, Olibrus aeneus, Adia cinerella, Ichneumon xanthorius
Magnoliopsida	Lamiales	Orobanchaceae	Melampyrum	Melampyrum pratense	GBIF	NA
Magnoliopsida	Apiales	Apiaceae	Peucedanum	Peucedanum palustre	NA	NA
Magnoliopsida	Lamiales	Plantaginaceae	Plantago	Plantago lanceolata	GBIF	Vespula germanica, Vespula vulgaris, Sphaerophoria scripta
Magnoliopsida	Rosales	Rosaceae	Potentilla	Potentilla reptans	GBIF	Vespula vulgaris, Helophilus pendulus, Sphaerophoria scripta, Eriothrix rufomaculata
Magnoliopsida	Ericales	Primulaceae	Primula	Primula veris	GBIF	Andrena haemorrhoa, Lasioglossum morio
Magnoliopsida	Rosales	Rosaceae	Prunus	Prunus avium	GBIF	Parasyrphus punctulatus, Pieris rapae
Magnoliopsida	Rosales	Rosaceae	Prunus	Prunus padus	GBIF	Parasyrphus punctulatus
Magnoliopsida	Fagales	Fagaceae	Quercus	Quercus robur	GBIF	NA
Magnoliopsida	Ranunculales	Ranunculaceae	Ranunculus	Ranunculus bulbosus	GBIF	Andrena minutula, Adia cinerella
Magnoliopsida	Caryophyllales	Polygonaceae	Rumex	Rumex acetosa	GBIF	NA
Magnoliopsida	Caryophyllales	Polygonaceae	Rumex	Rumex acetosella	GBIF	NA
Magnoliopsida	Dipsacales	Adoxaceae	Sambucus	Sambucus nigra	GBIF	NA
Magnoliopsida	Saxifragales	Crassulaceae	Sedum	Sedum acre	GBIF	NA
Magnoliopsida	Rosales	Rosaceae	Sorbus	Sorbus aucuparia	GBIF	Empis tessellata
Magnoliopsida	Lamiales	Oleaceae	Syringa	Syringa vulgaris	GBIF	Pieris napi
Magnoliopsida	Malvales	Malvaceae	Tilia	Tilia platyphyllos	GBIF	Bombus lucorum, Sicus ferrugineus
Magnoliopsida	Asterales	Asteraceae	Tripleurospermum	Tripleurospermum inodorum	GBIF	Vespula germanica, Helina reversio, Vespula vulgaris, Sphaerophoria scripta, Pieris napi, Andrena minutula, Pieris rapae, Anthophila fabriciana, Eupeodes corollae, Eriothrix rufomaculata, Amara bifrons, Andrena dorsata, Lasioglossum morio
Magnoliopsida	Rosales	Urticaceae	Urtica	Urtica dioica	GBIF	NA
Magnoliopsida	Fabales	Fabaceae	Vicia	Vicia sepium	GBIF	Bombus lucorum
